# Supplementary material for: SMARCB1 regulates a TFCP2L1-MYC transcriptional switch promoting renal medullary carcinoma transformation and ferroptosis resistance
Source: Nat Commun. 2023 May 26;14:3034. doi: 10.1038/s41467-023-38472-y (PMC10220073; doi:10.1038/s41467-023-38472-y)
Supplement: Supplementary file 3 — Supplementary Data 1 [file 41467_2023_38472_MOESM3_ESM.xlsx]

## Sheet: Summary
	scRNA-seq
Sheet A	MVAC-treated tumour cluster markers
Sheet B	Naive tumour cluster markers
Sheet C	Patient-derived RMC xenograft cluster markers

## Sheet: A
cluster	gene	p_val	avg_logFC	pct.1	pct.2	p_val_adj
PEC	PTGDS	2.20721e-128	2.83376	0.623	0.022	3.34967e-124
PEC	IL1RL1	3.07233e-33	1.77963	0.264	0.018	4.66257e-29
PEC	HTRA1	5.90874e-31	1.87877	0.321	0.029	8.9671e-27
PEC	PODXL	1.63358e-24	1.95729	0.415	0.063	2.47912e-20
PEC	MYL9	5.14019e-23	1.39892	0.377	0.053	7.80075e-19
PEC	NPNT	1.3654e-21	1.37521	0.264	0.028	2.07213e-17
PEC	DCN	2.06256e-20	1.50436	0.283	0.034	3.13014e-16
PEC	IGFBP2	7.92537e-16	1.5173	0.358	0.07	1.20275e-11
PEC	BCAM	2.22284e-14	1.08551	0.491	0.128	3.37338e-10
PEC	CTGF	5.0237e-12	1.05383	0.509	0.159	7.62396e-08
PEC	PPAP2B	1.06949e-11	1.33698	0.34	0.081	1.62306e-07
PEC	CRIM1	2.23206e-11	1.0752	0.453	0.137	3.38738e-07
PEC	MGP	7.56897e-11	0.521213	0.434	0.119	1.14867e-06
PEC	SYNE1	6.62814e-10	1.12599	0.34	0.091	1.00589e-05
PEC	BST2	1.79797e-09	0.858152	0.358	0.099	2.7286e-05
PEC	GLUL	2.62899e-09	1.17333	0.358	0.106	3.98975e-05
PEC	SLC9A3R2	4.10316e-09	0.786909	0.34	0.09	6.22695e-05
PEC	NEDD9	1.10383e-08	0.877908	0.358	0.105	0.000167518
PEC	EMCN	4.54107e-07	0.930476	0.302	0.094	0.00689152
PEC	IL6ST	2.46669e-06	0.65064	0.415	0.163	0.0374345
PEC	TSC22D1	6.78144e-06	0.848098	0.434	0.189	0.102915
PEC	CITED2	7.23324e-06	0.757464	0.358	0.141	0.109772
PEC	COL4A2	9.28606e-06	0.74789	0.302	0.105	0.140925
PEC	TGFBR2	1.08118e-05	0.889775	0.321	0.124	0.16408
PEC	LGALS1	1.23546e-05	0.5951	0.321	0.116	0.187494
PEC	RABAC1	2.394e-05	0.700435	0.321	0.122	0.363313
PEC	HP1BP3	4.53424e-05	0.545507	0.264	0.093	0.688116
PEC	HIPK2	6.46241e-05	0.742739	0.283	0.108	0.980735
PEC	IGFBP5	9.93547e-05	0.914512	0.377	0.192	1
PEC	SON	0.000105101	0.455482	0.377	0.164	1
PEC	TMSB4X	0.000129321	0.490535	0.83	0.583	1
PEC	DDX24	0.000152888	0.698254	0.283	0.11	1
PEC	IFITM3	0.000158451	0.505583	0.623	0.371	1
PEC	GADD45B	0.000190974	0.676074	0.623	0.38	1
PEC	CALD1	0.000232976	0.534656	0.34	0.151	1
PEC	GNAS	0.000326941	0.552682	0.509	0.293	1
PEC	ID3	0.000360676	0.678963	0.358	0.173	1
PEC	ID1	0.000399387	0.524462	0.396	0.193	1
PEC	DNAJA1	0.00050727	0.500308	0.472	0.252	1
PEC	IGFBP7	0.000561776	0.575633	0.811	0.635	1
PEC	JUNB	0.000563703	0.355865	0.66	0.428	1
PEC	TIMP3	0.00068119	0.592906	0.396	0.211	1
PEC	PHPT1	0.000755358	0.47952	0.34	0.162	1
PEC	SPARC	0.00088715	0.525576	0.302	0.141	1
PEC	RHOA	0.00152886	0.505929	0.377	0.195	1
PEC	CALM2	0.00186377	0.407009	0.509	0.308	1
PEC	C4orf3	0.00202349	0.463138	0.264	0.118	1
PEC	RPL24	0.00234515	0.406427	0.736	0.521	1
PEC	HSP90B1	0.00237509	0.571118	0.434	0.242	1
PEC	HNRNPDL	0.00248565	0.400157	0.453	0.256	1
PEC	DYNLL1	0.00262174	0.459513	0.509	0.32	1
PEC	LINC00657	0.00268756	0.521498	0.264	0.12	1
PEC	SKP1	0.00306053	0.297182	0.472	0.269	1
PEC	ACTN4	0.00340296	0.518525	0.321	0.17	1
PEC	SAP18	0.00365873	0.356982	0.396	0.216	1
PEC	OST4	0.00391402	0.2515	0.415	0.224	1
PEC	SEC62	0.0043063	0.439249	0.358	0.199	1
PEC	MYL12B	0.00506203	0.404815	0.528	0.326	1
PEC	NDUFC1	0.00588214	0.526217	0.396	0.228	1
PEC	ATP6V1G1	0.0070021	0.524452	0.321	0.172	1
PEC	H3F3B	0.00722956	0.284602	0.679	0.492	1
PEC	ANXA2	0.00828288	0.634123	0.377	0.238	1
CD	SLC26A7	5.88246e-189	2.48459	0.439	0.007	8.92722e-185
CD	CTB-27N1.1	3.34753e-125	2.03504	0.28	0.004	5.08022e-121
CD	ATP6V0D2	1.28856e-107	1.92977	0.28	0.007	1.95552e-103
CD	TMEM213	3.39676e-80	1.86612	0.432	0.039	5.15492e-76
CD	ATP6V1B1	4.66901e-39	1.42956	0.265	0.031	7.08569e-35
CD	ATP6V0B	4.48477e-33	1.42978	0.523	0.149	6.80609e-29
CD	RTN4	4.37364e-26	1.31878	0.621	0.269	6.63744e-22
CD	RARRES3	2.08458e-25	1.34702	0.303	0.063	3.16356e-21
CD	ATP6AP2	6.27596e-24	1.30907	0.371	0.099	9.52439e-20
CD	GPR116	1.01609e-23	1.23196	0.295	0.063	1.54201e-19
CD	IL18	1.34457e-22	1.29842	0.265	0.054	2.04052e-18
CD	C19orf77	1.45999e-22	1.25278	0.265	0.054	2.21568e-18
CD	CA12	6.82426e-21	1.16237	0.402	0.124	1.03565e-16
CD	MT-ND3	5.76247e-20	0.527455	0.977	0.932	8.74513e-16
CD	APOE	1.25593e-19	0.632027	0.394	0.119	1.906e-15
CD	C12orf75	1.52508e-18	1.06191	0.455	0.17	2.31446e-14
CD	MT-CO2	3.25601e-17	0.484879	0.962	0.828	4.94132e-13
CD	MT-CO1	1.4152e-15	0.429608	0.97	0.831	2.14771e-11
CD	DDIT3	2.99823e-14	0.970854	0.258	0.073	4.55011e-10
CD	MT-ND4	1.87805e-13	0.475729	0.947	0.825	2.85014e-09
CD	FXYD2	1.44389e-12	0.613368	0.742	0.454	2.19125e-08
CD	LGALS3	1.67532e-12	0.889752	0.394	0.166	2.54247e-08
CD	CHCHD10	4.08115e-11	0.994226	0.326	0.133	6.19356e-07
CD	MIF	4.21745e-11	0.767934	0.568	0.32	6.40039e-07
CD	CYCS	9.59267e-11	0.914993	0.288	0.109	1.45578e-06
CD	USMG5	1.11414e-10	0.669401	0.545	0.3	1.69082e-06
CD	COX7A2	3.00988e-10	0.719194	0.439	0.223	4.56779e-06
CD	COX7B	4.19941e-10	0.87404	0.439	0.228	6.37303e-06
CD	CKB	5.25678e-10	0.821121	0.447	0.223	7.9777e-06
CD	MT-ND1	6.30053e-10	0.54124	0.735	0.538	9.56169e-06
CD	MT-CO3	2.64169e-09	0.369619	0.932	0.791	4.00902e-05
CD	HERPUD1	2.75786e-09	0.744353	0.341	0.15	4.18532e-05
CD	TXNIP	1.82347e-08	0.687114	0.447	0.24	0.00027673
CD	NDUFA4	5.73978e-08	0.676888	0.53	0.343	0.00087107
CD	MT-CYB	6.04611e-08	0.387951	0.848	0.69	0.000917557
CD	BSG	9.06034e-08	0.726109	0.364	0.185	0.001375
CD	UQCR10	1.36063e-07	0.677304	0.386	0.204	0.00206489
CD	UQCR11.1	1.38163e-07	0.757064	0.402	0.223	0.00209677
CD	ATP5E	1.94337e-07	0.461175	0.712	0.542	0.00294927
CD	ID3	2.00596e-07	0.597375	0.348	0.168	0.00304425
CD	COX6A1	4.87707e-07	0.670344	0.356	0.189	0.00740144
CD	MT-ND2	5.71941e-07	0.383083	0.788	0.625	0.00867978
CD	TMA7	6.81466e-07	0.511977	0.492	0.3	0.0103419
CD	NDUFB2	9.96166e-07	0.620683	0.379	0.21	0.0151178
CD	JUND	1.38651e-06	0.412598	0.712	0.601	0.0210418
CD	C14orf2	1.47834e-06	0.652345	0.364	0.202	0.0224352
CD	CAMK2N1	2.93055e-06	0.60558	0.28	0.136	0.044474
CD	RPS27	6.34455e-06	0.364196	0.856	0.804	0.0962849
CD	RPL21	6.91342e-06	0.478488	0.621	0.45	0.104918
CD	RPL37A	7.1579e-06	0.515802	0.614	0.465	0.108628
CD	CALR	7.37278e-06	0.649296	0.364	0.216	0.111889
CD	HSPE1	1.39226e-05	0.640757	0.356	0.21	0.21129
CD	COX6C	1.72968e-05	0.553236	0.439	0.29	0.262497
CD	ATP6V1G1	2.62211e-05	0.550487	0.303	0.169	0.397932
CD	CD9	2.63493e-05	0.57878	0.508	0.356	0.399877
CD	MAP1LC3B	3.53818e-05	0.519764	0.318	0.179	0.536954
CD	SLC3A2	6.33808e-05	0.553487	0.265	0.142	0.961867
CD	COX5B	7.95008e-05	0.557989	0.379	0.237	1
CD	RPS29	9.70452e-05	0.420491	0.667	0.527	1
CD	NDUFB9	0.000116921	0.613258	0.258	0.143	1
CD	NFE2L2	0.000121534	0.54938	0.28	0.157	1
CD	MTRNR2L12	0.000128864	0.372698	0.561	0.422	1
CD	MT-ND4L	0.000155305	0.358522	0.652	0.498	1
CD	PRDX5	0.000157743	0.642313	0.273	0.158	1
CD	COX7C	0.000181528	0.401686	0.492	0.355	1
CD	NDUFB1	0.000184556	0.470677	0.341	0.21	1
CD	CALM2	0.000191965	0.428056	0.455	0.305	1
CD	RPS24	0.000450493	0.261157	0.811	0.679	1
CD	RPL11	0.000488132	0.297558	0.765	0.649	1
CD	OAZ1	0.00049373	0.43848	0.326	0.204	1
CD	MT-ND5	0.000526786	0.273429	0.644	0.482	1
CD	ATF4	0.000665777	0.299603	0.273	0.156	1
CD	ATP5L	0.000699586	0.407303	0.386	0.264	1
CD	DYNLRB1	0.000859776	0.475185	0.265	0.16	1
CD	ATP1B1	0.00138016	0.335874	0.432	0.31	1
CD	COX8A	0.00153256	0.328199	0.356	0.235	1
CD	ACTG1	0.00211127	0.317574	0.591	0.476	1
CD	HSP90AB1	0.00242978	0.380863	0.462	0.341	1
CD	ATP5J	0.00316294	0.45899	0.311	0.213	1
CD	NDUFS5	0.0037143	0.335279	0.303	0.203	1
CD	NDUFC1	0.0037415	0.444806	0.326	0.227	1
CD	HSP90AA1	0.00493688	0.346842	0.53	0.46	1
CD	COX4I1	0.00511441	0.441751	0.356	0.262	1
CD	HSPA1A	0.00641026	0.293075	0.485	0.366	1
CD	CYSTM1	0.00656123	0.48429	0.28	0.191	1
CD	DDX5	0.00722377	0.356335	0.424	0.321	1
CD	UQCRQ	0.00754918	0.308525	0.28	0.19	1
CD	SRSF5	0.0090276	0.386939	0.258	0.172	1
CD	UQCRB	0.00968953	0.339502	0.371	0.278	1
PST2	MT1G	4.84276e-140	1.77923	0.805	0.267	7.34938e-136
PST2	CRYAB	1.00016e-134	1.5708	0.857	0.332	1.51784e-130
PST2	MT1H	6.79509e-128	1.70013	0.643	0.14	1.03122e-123
PST2	PIGR	4.91204e-100	1.50662	0.634	0.179	7.45452e-96
PST2	MT1F	1.50863e-83	1.52631	0.516	0.134	2.28949e-79
PST2	ANPEP	4.15855e-69	1.28812	0.326	0.052	6.31101e-65
PST2	MT1X	2.65577e-57	1.13096	0.725	0.391	4.0304e-53
PST2	MT1E	1.20096e-52	1.04563	0.718	0.399	1.82257e-48
PST2	ACSM2A	6.99977e-49	1.16583	0.277	0.054	1.06229e-44
PST2	TMEM176B	3.34417e-35	0.873673	0.359	0.12	5.07511e-31
PST2	IL32	6.20169e-33	0.949136	0.308	0.096	9.41168e-29
PST2	KLF6	1.23668e-31	0.620931	0.7	0.421	1.87678e-27
PST2	TMEM176A	2.20966e-30	0.83785	0.322	0.109	3.35338e-26
PST2	FAM134B	1.05289e-29	0.864119	0.261	0.077	1.59786e-25
PST2	PDZK1IP1	2.51774e-28	0.692857	0.289	0.094	3.82092e-24
PST2	ITGB8	8.53624e-25	0.810831	0.263	0.089	1.29546e-20
PST2	C11orf54	2.51769e-23	0.798208	0.272	0.099	3.82085e-19
PST2	KRT8	3.11336e-21	0.721949	0.401	0.197	4.72483e-17
PST2	CLU	1.4515e-20	0.579022	0.582	0.351	2.2028e-16
PST2	CLDN4	3.16719e-20	0.578672	0.451	0.233	4.80652e-16
PST2	AKAP12	9.78496e-20	0.793293	0.254	0.097	1.48497e-15
PST2	OCIAD2	1.00457e-19	0.667539	0.272	0.108	1.52454e-15
PST2	CXCL14	1.00867e-19	0.637391	0.35	0.159	1.53075e-15
PST2	TSPAN1	1.27324e-19	0.659951	0.357	0.166	1.93227e-15
PST2	CCL2	4.39601e-19	0.678468	0.305	0.131	6.67139e-15
PST2	KRT18	1.46948e-18	0.631043	0.441	0.249	2.23008e-14
PST2	SOD2	5.57429e-18	0.642009	0.378	0.192	8.45955e-14
PST2	TXN	3.50091e-15	0.566163	0.423	0.246	5.31298e-11
PST2	FTH1	8.96315e-15	0.282709	0.819	0.706	1.36025e-10
PST2	S100A10	2.7467e-14	0.439294	0.664	0.485	4.16839e-10
PST2	ANXA1	1.57069e-13	0.639858	0.38	0.22	2.38369e-09
PST2	MT1M	9.91939e-13	0.533938	0.354	0.197	1.50537e-08
PST2	EZR	1.85854e-12	0.524608	0.376	0.22	2.82052e-08
PST2	LAPTM4A	2.42783e-12	0.51297	0.425	0.262	3.68447e-08
PST2	ATF3	3.02529e-12	0.46411	0.472	0.3	4.59118e-08
PST2	SPINT2	4.07807e-12	0.521194	0.345	0.197	6.18888e-08
PST2	CEBPD	3.21236e-11	0.421761	0.474	0.317	4.87508e-07
PST2	ITM2B	5.53816e-11	0.290923	0.782	0.641	8.40471e-07
PST2	ATP5D	2.0906e-10	0.517783	0.312	0.179	3.1727e-06
PST2	TPM1	1.51893e-09	0.348955	0.376	0.227	2.30513e-05
PST2	CRIP1	1.89282e-09	0.473666	0.27	0.154	2.87254e-05
PST2	ADAMTS1	2.33415e-09	0.336648	0.265	0.143	3.54231e-05
PST2	PEBP1	2.31732e-08	0.304533	0.38	0.243	0.000351677
PST2	TNFRSF12A	2.70098e-08	0.273151	0.256	0.143	0.000409901
PST2	SOX4	3.53257e-08	0.461824	0.392	0.265	0.000536102
PST2	S100A11	5.76934e-08	0.319781	0.622	0.483	0.000875555
PST2	CYB5A	8.58525e-08	0.32688	0.298	0.182	0.0013029
PST2	C12orf75	5.28321e-07	0.309174	0.272	0.167	0.0080178
PST2	HMGN3	9.66523e-07	0.325797	0.279	0.176	0.0146679
PST2	NDUFS5	1.90984e-06	0.300308	0.298	0.191	0.0289837
PST2	NDUFB2	1.98225e-06	0.329896	0.308	0.201	0.0300826
PST2	MGST3	2.64474e-06	0.311437	0.418	0.291	0.0401365
PST2	UBC	2.8924e-06	0.279468	0.615	0.523	0.0438951
PST2	ATPIF1	4.40596e-06	0.273124	0.34	0.23	0.0668649
PST2	PRDX1	8.10284e-06	0.301469	0.411	0.295	0.122969
PST2	HINT1	9.18906e-06	0.304715	0.423	0.312	0.139453
PST2	RHOB	1.39491e-05	0.266981	0.453	0.346	0.211692
PST2	HSPB1	1.40462e-05	0.292511	0.495	0.38	0.213165
PST2	RPS27L	2.71461e-05	0.284199	0.31	0.211	0.411968
PST2	NDUFA4	0.000196694	0.256825	0.434	0.337	1
PST2	CALM1	0.000694842	0.286283	0.411	0.322	1
PST2	PPP1CB	0.00140577	0.30443	0.333	0.262	1
PST2	SLC25A3	0.00342697	0.273027	0.256	0.193	1
PST1	MT-ND3	1.23877e-51	0.550913	0.994	0.927	1.87996e-47
PST1	CRYAB	2.15358e-48	0.909778	0.755	0.369	3.26827e-44
PST1	MT-ND4	1.30014e-44	0.618036	0.937	0.817	1.9731e-40
PST1	MT1G	3.73021e-44	0.736415	0.687	0.307	5.66097e-40
PST1	MT-CO3	1.65704e-38	0.572079	0.947	0.778	2.51472e-34
PST1	MT-ATP6	5.15058e-38	0.550079	0.94	0.803	7.81651e-34
PST1	MT-CO1	7.85896e-36	0.513898	0.94	0.824	1.19268e-31
PST1	MT-CO2	1.86099e-28	0.440253	0.94	0.821	2.82424e-24
PST1	PIGR	1.92448e-28	0.950793	0.486	0.219	2.92059e-24
PST1	MT1H	3.78431e-25	0.654519	0.451	0.188	5.74308e-21
PST1	MT-ND2	2.30048e-20	0.524892	0.784	0.613	3.49121e-16
PST1	MT1F	3.20432e-18	0.763517	0.373	0.17	4.86287e-14
PST1	IL32	1.3576e-15	0.760252	0.266	0.111	2.0603e-11
PST1	MT-CYB	6.24169e-14	0.385813	0.799	0.684	9.47238e-10
PST1	MT-ND5	1.33642e-13	0.546139	0.618	0.473	2.02815e-09
PST1	KLF6	1.57615e-12	0.496325	0.608	0.445	2.39196e-08
PST1	SOX4	1.79089e-12	0.625246	0.429	0.265	2.71785e-08
PST1	MALAT1	1.90553e-12	0.288064	0.997	0.981	2.89184e-08
PST1	MT-ND4L	2.92213e-09	0.418497	0.605	0.492	4.43462e-05
PST1	TPM1	1.21991e-08	0.60604	0.364	0.235	0.000185134
PST1	TSPAN1	2.24971e-08	0.653001	0.301	0.182	0.000341417
PST1	MT-ND1	1.38039e-07	0.381632	0.643	0.535	0.00209488
PST1	MT1X	3.07776e-07	0.34635	0.552	0.429	0.00467081
PST1	CLU	5.30585e-07	0.338237	0.505	0.371	0.00805215
PST1	VMP1	1.64621e-06	0.496957	0.342	0.23	0.0249829
PST1	MT1E	5.3323e-06	0.420906	0.539	0.438	0.0809229
PST1	KRT18	2.93116e-05	0.418999	0.364	0.268	0.444832
PST1	HSPB1	3.21142e-05	0.396891	0.48	0.388	0.487365
PST1	MT-ATP8	5.17054e-05	0.361395	0.323	0.226	0.78468
PST1	ATF3	7.50283e-05	0.587834	0.395	0.318	1
PST1	NEAT1	0.000187236	0.263393	0.683	0.618	1
PST1	CLDN4	0.000236658	0.323791	0.342	0.258	1
PST1	C12orf75	0.000275134	0.440994	0.254	0.175	1
PST1	SLC38A2	0.000909608	0.332197	0.307	0.233	1
PST1	HLA-A	0.00693321	0.280612	0.445	0.388	1
PST1	LAPTM4A	0.00775467	0.356255	0.335	0.281	1
TAL1	SLC12A1	3.19807e-212	2.20132	0.573	0.042	4.85339e-208
TAL1	WFDC2	3.82608e-189	1.69926	0.937	0.367	5.80647e-185
TAL1	SOD3	2.05474e-149	2.23888	0.5	0.06	3.11828e-145
TAL1	ITM2C	4.60635e-149	1.84533	0.602	0.108	6.9906e-145
TAL1	PAPPA2	2.39017e-138	1.97599	0.378	0.024	3.62732e-134
TAL1	DEFB1	1.37117e-116	1.39428	0.667	0.182	2.08089e-112
TAL1	PCSK1N	7.6521e-115	1.73406	0.622	0.171	1.16128e-110
TAL1	CLDN10	4.81155e-105	1.71072	0.386	0.05	7.302e-101
TAL1	TSPAN8	1.20042e-97	1.57073	0.335	0.036	1.82176e-93
TAL1	S100A6	9.29986e-96	0.92155	0.947	0.679	1.41135e-91
TAL1	MUC1	1.62702e-93	1.36284	0.502	0.112	2.46916e-89
TAL1	S100A2	3.45129e-93	1.71371	0.41	0.07	5.23768e-89
TAL1	MAL	1.45194e-78	1.24001	0.576	0.188	2.20347e-74
TAL1	7SK.2	1.00942e-67	1.6498	0.522	0.183	1.53189e-63
TAL1	IGFBP6	3.00939e-66	1.52213	0.363	0.081	4.56705e-62
TAL1	FXYD2	2.7705e-65	0.966848	0.759	0.404	4.2045e-61
TAL1	SLPI	1.46631e-59	1.06125	0.392	0.097	2.22526e-55
TAL1	ATP1A1	3.0605e-58	1.13965	0.573	0.238	4.64461e-54
TAL1	SPP1	7.9284e-58	0.951648	0.716	0.352	1.20321e-53
TAL1	BBOX1	1.58827e-57	1.28068	0.304	0.062	2.41035e-53
TAL1	CDH16	5.42482e-56	1.23183	0.378	0.101	8.2327e-52
TAL1	CA12	8.94129e-56	1.1913	0.357	0.089	1.35693e-51
TAL1	SCNN1A	9.34107e-48	1.18	0.294	0.07	1.4176e-43
TAL1	CST3	2.84242e-47	0.866416	0.596	0.279	4.31366e-43
TAL1	CKB	1.74621e-46	0.971544	0.473	0.182	2.65004e-42
TAL1	CTSD	7.28794e-45	0.98248	0.476	0.192	1.10602e-40
TAL1	ATP1B1	4.29058e-40	0.889129	0.553	0.263	6.51138e-36
TAL1	MT-CO1	2.7683e-35	0.371841	0.941	0.815	4.20117e-31
TAL1	ADIRF	2.01147e-34	0.69331	0.6	0.327	3.05261e-30
TAL1	MALAT1	2.75008e-34	0.391024	1	0.979	4.17352e-30
TAL1	C8orf4	8.13955e-34	1.08577	0.28	0.087	1.23526e-29
TAL1	ITM2B	2.83942e-27	0.501707	0.794	0.634	4.3091e-23
TAL1	MT-CO3	4.5035e-25	0.299515	0.927	0.77	6.8345e-21
TAL1	MT-CO2	3.85479e-24	0.331288	0.943	0.811	5.85004e-20
TAL1	LDHB	9.33286e-24	0.712171	0.4	0.194	1.41636e-19
TAL1	ATP6V0E1	2.54243e-23	0.890487	0.339	0.155	3.8584e-19
TAL1	DSTN	4.33135e-23	0.544338	0.618	0.404	6.57325e-19
TAL1	TFCP2L1	5.01841e-23	0.750568	0.265	0.1	7.61594e-19
TAL1	TMEM59	6.16359e-22	0.683251	0.361	0.169	9.35387e-18
TAL1	MT-CYB	1.20603e-21	0.395345	0.814	0.672	1.83027e-17
TAL1	CD9	4.94559e-21	0.587952	0.539	0.324	7.50542e-17
TAL1	BCAM	1.32473e-19	0.735708	0.261	0.108	2.01042e-15
TAL1	LDHA	1.79966e-19	0.74479	0.345	0.17	2.73117e-15
TAL1	CAMK2N1	3.15252e-19	0.753609	0.269	0.115	4.78426e-15
TAL1	TSPAN1	9.63728e-19	0.582642	0.341	0.164	1.46255e-14
TAL1	EPCAM	3.37088e-18	0.696924	0.286	0.13	5.11564e-14
TAL1	ARID5B	7.12612e-18	0.629181	0.257	0.109	1.08146e-13
TAL1	PEBP1	3.78874e-17	0.524717	0.418	0.231	5.7498e-13
TAL1	S100A11	6.3939e-17	0.437807	0.649	0.473	9.70338e-13
TAL1	CXCL14	5.29334e-16	0.667607	0.318	0.161	8.03318e-12
TAL1	KRT7	6.60938e-16	0.440996	0.292	0.137	1.00304e-11
TAL1	MGST3	5.50513e-15	0.554965	0.447	0.281	8.35458e-11
TAL1	CRIP1	7.23088e-15	0.410409	0.298	0.144	1.09736e-10
TAL1	VMP1	1.01191e-14	0.67672	0.376	0.214	1.53567e-10
TAL1	PPDPF	1.18469e-14	0.522411	0.416	0.249	1.79789e-10
TAL1	CYSTM1	2.31129e-14	0.614435	0.318	0.168	3.50761e-10
TAL1	SPINT2	4.63846e-14	0.573395	0.347	0.192	7.03933e-10
TAL1	TACSTD2	2.02517e-13	0.576766	0.29	0.152	3.0734e-09
TAL1	RHOA	9.32958e-13	0.559302	0.316	0.173	1.41586e-08
TAL1	ALDOA	1.1798e-12	0.491344	0.312	0.17	1.79047e-08
TAL1	S100A10	6.53154e-12	0.392252	0.639	0.486	9.91226e-08
TAL1	SEPW1	1.65871e-11	0.471523	0.288	0.157	2.51725e-07
TAL1	EZR	3.29468e-11	0.401297	0.365	0.218	5.00001e-07
TAL1	PSAP	6.16844e-11	0.450626	0.327	0.192	9.36123e-07
TAL1	SDC4	9.92009e-11	0.381738	0.3	0.169	1.50547e-06
TAL1	LGALS3	2.97208e-10	0.427816	0.278	0.155	4.51043e-06
TAL1	MRPL33	5.33204e-10	0.461349	0.353	0.226	8.0919e-06
TAL1	PTMA	8.99437e-10	0.296417	0.739	0.668	1.36499e-05
TAL1	S100A13	1.85163e-09	0.492897	0.273	0.16	2.81003e-05
TAL1	APLP2	2.59531e-09	0.533435	0.335	0.215	3.93864e-05
TAL1	CD59	8.10605e-09	0.448985	0.31	0.194	0.000123017
TAL1	PKM	8.25014e-09	0.416549	0.269	0.157	0.000125204
TAL1	GSTP1	1.24529e-08	0.360017	0.467	0.328	0.000188985
TAL1	UBL5	5.10296e-08	0.33971	0.39	0.265	0.000774425
TAL1	COL18A1	1.03909e-07	0.280768	0.276	0.168	0.00157692
TAL1	HSPB1	2.0105e-07	0.297567	0.498	0.376	0.00305114
TAL1	HMGN3	2.72827e-07	0.427389	0.276	0.174	0.00414043
TAL1	SOD1	7.91783e-07	0.408611	0.296	0.195	0.0120161
TAL1	CD81	1.14727e-06	0.281061	0.414	0.301	0.017411
TAL1	COX8A	1.62245e-06	0.323735	0.324	0.223	0.0246223
TAL1	CALM2	1.94839e-06	0.349265	0.398	0.293	0.0295688
TAL1	BSG	2.22469e-06	0.331477	0.271	0.176	0.0337619
TAL1	CLIC1	2.48989e-06	0.414199	0.286	0.192	0.0377866
TAL1	NDUFA4	2.59237e-06	0.272535	0.445	0.332	0.0393419
TAL1	SERF2	3.39711e-06	0.284038	0.565	0.449	0.0515546
TAL1	MYL12B	5.99288e-06	0.31164	0.412	0.311	0.0909479
TAL1	NDUFC1	1.23518e-05	0.362972	0.306	0.215	0.187451
TAL1	COX6A1	4.10562e-05	0.283071	0.265	0.182	0.62307
TAL1	ANXA2	4.75234e-05	0.267802	0.314	0.225	0.721215
TAL1	NDUFA1	6.12392e-05	0.342341	0.278	0.197	0.929366
TAL1	EDF1	0.000134262	0.275976	0.257	0.18	1
TAL1	CYB5A	0.000431645	0.255868	0.259	0.187	1
TAL1	WSB1	0.00126919	0.291966	0.269	0.201	1
TAL1	COX6B1	0.00272529	0.277907	0.265	0.204	1
TAL1	AHNAK	0.00407314	0.265176	0.261	0.201	1
TAL1	UQCRH	0.00514394	0.271044	0.271	0.216	1
ERY	SDPR	2.59687e-166	2.3044	0.521	0.042	3.941e-162
ERY	PLVAP	5.91566e-153	2.18902	0.343	0.009	8.97761e-149
ERY	SPARCL1	5.29939e-137	2.09553	0.46	0.04	8.04236e-133
ERY	DNASE1L3	2.35776e-120	1.86703	0.26	0.005	3.57814e-116
ERY	IFI27	2.21535e-112	1.70518	0.587	0.103	3.36201e-108
ERY	CD74	1.05071e-92	1.45025	0.737	0.248	1.59455e-88
ERY	THBD	1.84275e-90	1.72986	0.26	0.015	2.79656e-86
ERY	RNASE1	1.10132e-87	1.77855	0.337	0.035	1.67136e-83
ERY	ENG	3.9817e-87	1.7895	0.311	0.029	6.04263e-83
ERY	EGFL7	6.16763e-86	1.78585	0.387	0.054	9.35999e-82
ERY	SPRY1	1.76202e-85	1.86414	0.384	0.053	2.67404e-81
ERY	IGFBP5	1.53465e-83	1.20695	0.603	0.143	2.32898e-79
ERY	HYAL2	7.72497e-81	1.79588	0.381	0.056	1.17234e-76
ERY	RAMP3	2.13052e-79	1.62733	0.26	0.02	3.23328e-75
ERY	PLAT	9.08975e-75	1.41315	0.371	0.054	1.37946e-70
ERY	EPAS1	5.61657e-73	1.52103	0.394	0.067	8.52371e-69
ERY	HLA-DRB1	1.18961e-71	1.286	0.603	0.179	1.80536e-67
ERY	HLA-E	1.7914e-71	1.41214	0.606	0.189	2.71863e-67
ERY	ESAM	6.07909e-70	1.60571	0.337	0.05	9.22563e-66
ERY	FOSB	1.17385e-66	1.13414	0.844	0.505	1.78144e-62
ERY	APOLD1	1.30687e-66	1.53999	0.254	0.025	1.9833e-62
ERY	B2M	3.74319e-65	0.8311	0.94	0.713	5.68067e-61
ERY	A2M	3.00922e-61	1.45043	0.349	0.062	4.56679e-57
ERY	GNG11	1.07977e-59	1.38267	0.378	0.077	1.63866e-55
ERY	LIFR	1.51841e-57	1.55581	0.317	0.055	2.30433e-53
ERY	TGFBR2	1.20361e-53	1.3242	0.394	0.093	1.82659e-49
ERY	IL6ST	1.7696e-53	1.46325	0.451	0.131	2.68555e-49
ERY	EMCN	2.00924e-51	0.986052	0.343	0.066	3.04922e-47
ERY	HLA-DRA	9.6943e-50	1.11892	0.463	0.139	1.47121e-45
ERY	SLC9A3R2	1.19018e-49	1.36381	0.324	0.065	1.80622e-45
ERY	IGFBP4	1.54078e-47	1.34567	0.375	0.094	2.33828e-43
ERY	KLF2	8.12713e-47	1.17741	0.508	0.177	1.23337e-42
ERY	TACC1	4.27062e-46	1.40184	0.289	0.057	6.4811e-42
ERY	HSPG2	1.33675e-45	1.46204	0.302	0.064	2.02866e-41
ERY	PPAP2A	2.14737e-43	1.35759	0.311	0.07	3.25885e-39
ERY	HLA-DPA1	1.90783e-42	1.17209	0.324	0.077	2.89533e-38
ERY	TIMP3	4.9037e-42	1.0977	0.502	0.177	7.44185e-38
ERY	JUNB	1.00065e-41	0.907776	0.708	0.396	1.51858e-37
ERY	ID1	1.33076e-38	1.05689	0.46	0.163	2.01957e-34
ERY	TM4SF1	9.64558e-35	1.43557	0.305	0.084	1.46381e-30
ERY	DDIT4	2.4697e-33	1.30041	0.273	0.069	3.74802e-29
ERY	HLA-DPB1	4.22304e-33	1.04381	0.254	0.058	6.40889e-29
ERY	JUN	5.75948e-32	0.737079	0.781	0.544	8.74059e-28
ERY	ZFP36	1.51788e-30	0.878182	0.632	0.371	2.30354e-26
ERY	SGK1	2.03902e-30	0.939316	0.511	0.238	3.09442e-26
ERY	TXNIP	1.31924e-29	0.970481	0.486	0.219	2.00207e-25
ERY	KLF4	4.8315e-29	1.12665	0.41	0.17	7.33228e-25
ERY	SEC14L1	1.00837e-28	1.1694	0.263	0.074	1.5303e-24
ERY	FOS	7.95455e-27	0.586828	0.825	0.649	1.20718e-22
ERY	SOCS3	2.33449e-25	1.1525	0.343	0.135	3.54282e-21
ERY	HLA-B	2.44786e-25	0.729424	0.679	0.458	3.71488e-21
ERY	MT1M	4.68876e-25	0.86842	0.438	0.193	7.11566e-21
ERY	IFITM3	3.74028e-24	0.639014	0.603	0.346	5.67625e-20
ERY	TMSB4X	3.04872e-22	0.486059	0.794	0.561	4.62674e-18
ERY	IER2	5.15133e-20	0.657438	0.606	0.386	7.81766e-16
ERY	IFITM2	1.93902e-19	0.841189	0.352	0.155	2.94265e-15
ERY	GSN	1.02668e-17	1.08904	0.251	0.096	1.55809e-13
ERY	KLF9	2.80688e-17	0.887448	0.263	0.104	4.25972e-13
ERY	DUSP1	6.87869e-17	0.684964	0.578	0.389	1.04391e-12
ERY	MT2A	4.08799e-16	0.370428	0.87	0.714	6.20394e-12
ERY	BRD2	9.49266e-15	0.706852	0.349	0.178	1.44061e-10
ERY	HSPA1A	3.54974e-14	0.482055	0.549	0.349	5.38709e-10
ERY	EGR1	4.01616e-14	0.590177	0.629	0.464	6.09493e-10
ERY	SPTBN1	4.36768e-14	0.787969	0.362	0.198	6.62839e-10
ERY	SPARC	9.18204e-14	0.524461	0.283	0.126	1.39347e-09
ERY	DDX3X	3.46466e-13	0.757234	0.321	0.166	5.25797e-09
ERY	TMSB10	4.37887e-13	0.304082	0.883	0.767	6.64537e-09
ERY	HES1	8.62993e-13	0.745159	0.378	0.221	1.30968e-08
ERY	ITGB1	4.05684e-12	0.666512	0.429	0.265	6.15667e-08
ERY	HSPA8	1.91406e-11	0.614201	0.413	0.255	2.90477e-07
ERY	DNAJB1	2.44739e-11	0.546639	0.41	0.249	3.71416e-07
ERY	DNAJA1	4.27259e-11	0.605295	0.39	0.238	6.48408e-07
ERY	CRIP2	1.23533e-10	0.706776	0.321	0.182	1.87474e-06
ERY	H3F3B	1.05658e-09	0.458649	0.606	0.481	1.60347e-05
ERY	CNN3	2.24705e-09	0.756939	0.27	0.151	3.41012e-05
ERY	ID3	2.3231e-09	0.602952	0.292	0.161	3.52553e-05
ERY	MTRNR2L2	1.62779e-08	0.608807	0.321	0.196	0.000247034
ERY	HMGB1	2.91805e-08	0.494051	0.451	0.325	0.000442844
ERY	HLA-A	3.05214e-08	0.419191	0.505	0.381	0.000463193
ERY	RPL36	1.13004e-07	0.370157	0.711	0.644	0.00171495
ERY	JUND	1.76482e-06	0.287171	0.692	0.595	0.0267829
ERY	HLA-C	1.88624e-06	0.436247	0.444	0.342	0.0286255
ERY	TSC22D3	1.9754e-06	0.506867	0.302	0.197	0.0299787
ERY	RPLP2	1.01303e-05	0.319623	0.543	0.447	0.153738
ERY	MTRNR2L8	2.18764e-05	0.489333	0.302	0.205	0.331997
ERY	GUK1	3.00895e-05	0.469167	0.254	0.169	0.456638
ERY	RPL30	7.60532e-05	0.257348	0.686	0.598	1
ERY	UBB	0.000100599	0.308323	0.543	0.466	1
ERY	BTG1	0.000195226	0.326197	0.298	0.212	1
ERY	RPS2	0.000734173	0.259122	0.492	0.413	1
ERY	RAC1	0.00078325	0.401046	0.317	0.25	1
ERY	PABPC1	0.00105342	0.362322	0.298	0.228	1
ERY	NUCKS1	0.00134582	0.439106	0.263	0.2	1
ERY	MCL1	0.00160956	0.347192	0.257	0.189	1
ERY	RPS11	0.00259426	0.308602	0.394	0.329	1
ERY	CD59	0.00411907	0.396828	0.267	0.208	1
ERY	APP	0.00426786	0.401953	0.34	0.284	1
ERY	HSPA1B	0.00504634	0.255869	0.321	0.255	1
ERY	SLC38A2	0.00573226	0.374111	0.292	0.235	1
ERY	DDX5	0.00870396	0.400823	0.368	0.32	1
ERY	RPL38	0.00924456	0.257739	0.435	0.387	1
RMC	SFRP2	1.11533e-221	2.87266	0.444	0.005	1.69262e-217
RMC	MMP7	2.18266e-180	2.76515	0.842	0.138	3.3124e-176
RMC	SERPINA1	5.29942e-140	2.60735	0.603	0.07	8.04239e-136
RMC	C3	1.48115e-135	1.88135	0.368	0.015	2.24779e-131
RMC	NNMT	1.71025e-96	1.91489	0.547	0.087	2.59548e-92
RMC	PMEPA1	4.82211e-66	1.42985	0.274	0.025	7.31803e-62
RMC	TIMP1	1.06527e-44	1.84556	0.577	0.196	1.61666e-40
RMC	CLU	6.15069e-43	1.36579	0.726	0.355	9.33428e-39
RMC	FN1	2.01794e-40	1.54098	0.329	0.07	3.06243e-36
RMC	RPS19	5.01716e-32	0.771355	0.808	0.546	7.61404e-28
RMC	RPL41	1.08031e-31	0.51855	0.957	0.841	1.63948e-27
RMC	SLPI	3.04069e-31	1.43005	0.397	0.127	4.61456e-27
RMC	RPL10	1.10163e-30	0.633487	0.91	0.727	1.67184e-26
RMC	CXCL2	2.34255e-27	1.18844	0.265	0.064	3.55505e-23
RMC	TMSB10	8.38482e-27	0.507956	0.936	0.766	1.27248e-22
RMC	RPS12	1.20305e-26	0.657254	0.868	0.662	1.82575e-22
RMC	CXCL1	3.78236e-25	1.20601	0.256	0.065	5.74011e-21
RMC	SOD2	5.97293e-25	0.854591	0.483	0.196	9.06453e-21
RMC	RPLP1	1.91282e-24	0.49629	0.906	0.745	2.9029e-20
RMC	RPL7A	5.48902e-24	0.693567	0.761	0.502	8.33013e-20
RMC	IER3	2.64686e-23	0.776701	0.594	0.286	4.01688e-19
RMC	C11orf96	3.72805e-23	0.904254	0.295	0.086	5.65768e-19
RMC	RRAD	1.70778e-22	0.953332	0.295	0.09	2.59173e-18
RMC	RPL18A	3.46259e-22	0.621461	0.782	0.511	5.25482e-18
RMC	RPL12	7.14025e-22	0.627863	0.803	0.594	1.0836e-17
RMC	TM4SF1	5.37368e-21	0.624054	0.299	0.091	8.15509e-17
RMC	RPL3	7.32446e-21	0.53763	0.769	0.518	1.11156e-16
RMC	RPS3	3.25337e-20	0.617402	0.748	0.491	4.93731e-16
RMC	RPS4X	3.27075e-20	0.579607	0.786	0.54	4.96369e-16
RMC	VIM	4.76684e-20	0.709104	0.594	0.308	7.23416e-16
RMC	SPP1	9.68529e-20	0.698836	0.675	0.393	1.46984e-15
RMC	TPM1	1.79011e-19	0.714648	0.487	0.228	2.71667e-15
RMC	RPS18	3.97014e-19	0.503462	0.872	0.665	6.02508e-15
RMC	RPL39	7.84541e-19	0.467614	0.863	0.688	1.19062e-14
RMC	WTAP	9.57181e-19	0.888864	0.359	0.142	1.45262e-14
RMC	RPS5	1.1993e-18	0.636048	0.637	0.377	1.82006e-14
RMC	RPL19	9.82292e-18	0.530563	0.791	0.561	1.49073e-13
RMC	RPS9	2.33845e-17	0.576325	0.735	0.505	3.54882e-13
RMC	RPS3A	3.16485e-17	0.475046	0.761	0.524	4.80297e-13
RMC	EIF5A	6.60872e-17	0.7438	0.291	0.104	1.00294e-12
RMC	RPS15A	1.14685e-16	0.484899	0.786	0.566	1.74046e-12
RMC	EEF1A1	5.09204e-16	0.386437	0.919	0.795	7.72768e-12
RMC	LDHA	1.32958e-15	0.589233	0.406	0.182	2.01777e-11
RMC	KRT18	1.7335e-15	0.579724	0.517	0.256	2.63076e-11
RMC	RPL36AL	1.91659e-15	0.671712	0.436	0.21	2.90861e-11
RMC	LMNA	2.71602e-15	0.673843	0.479	0.244	4.12183e-11
RMC	GAPDH	4.49938e-15	0.471187	0.637	0.364	6.82826e-11
RMC	RPL34	7.30173e-15	0.411955	0.85	0.686	1.10811e-10
RMC	RPL13	1.56734e-14	0.406717	0.821	0.659	2.3786e-10
RMC	PDZK1IP1	2.57839e-14	0.521226	0.286	0.109	3.91297e-10
RMC	RPL8	4.42491e-14	0.536185	0.658	0.43	6.71524e-10
RMC	B4GALT1	7.66874e-14	0.562775	0.278	0.107	1.16381e-09
RMC	RPS7	1.14005e-13	0.512981	0.697	0.471	1.73014e-09
RMC	RPS27A	1.36169e-13	0.453716	0.774	0.605	2.0665e-09
RMC	IGFBP7	1.89807e-13	0.454901	0.85	0.619	2.88051e-09
RMC	CYBA	2.23578e-13	0.63683	0.333	0.147	3.39303e-09
RMC	MT2A	2.2566e-13	0.706316	0.842	0.722	3.42461e-09
RMC	TNFRSF12A	2.53201e-13	0.600448	0.329	0.144	3.84258e-09
RMC	RPL35A	3.17115e-13	0.438961	0.718	0.513	4.81254e-09
RMC	RPL32	4.13191e-13	0.398651	0.821	0.648	6.27059e-09
RMC	RPS26	6.57794e-13	0.420436	0.722	0.501	9.98269e-09
RMC	ANXA2	6.62643e-13	0.68009	0.427	0.223	1.00563e-08
RMC	RPL14	1.0731e-12	0.490116	0.658	0.429	1.62853e-08
RMC	RPL10A	1.12564e-12	0.482245	0.581	0.335	1.70827e-08
RMC	RPL18	2.20441e-12	0.471748	0.688	0.483	3.34541e-08
RMC	RPL5	3.63438e-12	0.442907	0.641	0.414	5.51554e-08
RMC	TSC22D1	3.84553e-12	0.612008	0.363	0.178	5.83598e-08
RMC	RPL28	4.78353e-12	0.403969	0.748	0.566	7.25948e-08
RMC	RPLP0	5.00857e-12	0.58473	0.479	0.274	7.60101e-08
RMC	RPS8	6.65099e-12	0.380153	0.791	0.612	1.00935e-07
RMC	RPS13	8.70579e-12	0.518028	0.65	0.452	1.32119e-07
RMC	S100A13	1.02018e-11	0.562457	0.342	0.165	1.54823e-07
RMC	RAN	1.64499e-11	0.646587	0.295	0.132	2.49644e-07
RMC	CTNNB1	1.67197e-11	0.607999	0.355	0.176	2.53738e-07
RMC	CCL2	3.66038e-11	0.699343	0.308	0.144	5.55499e-07
RMC	RPL11	8.32685e-11	0.359772	0.795	0.642	1.26368e-06
RMC	FAU	8.76409e-11	0.400861	0.744	0.527	1.33004e-06
RMC	RPL29	1.15984e-10	0.433559	0.671	0.482	1.76017e-06
RMC	OCIAD2	1.20065e-10	0.486804	0.274	0.12	1.8221e-06
RMC	CST3	1.9457e-10	0.601763	0.521	0.319	2.9528e-06
RMC	FTH1	2.33351e-10	0.304914	0.859	0.711	3.54134e-06
RMC	RPS14	2.36118e-10	0.395951	0.675	0.485	3.58333e-06
RMC	RPS23	2.57679e-10	0.399554	0.782	0.613	3.91053e-06
RMC	ENO1	2.59938e-10	0.520215	0.274	0.123	3.94482e-06
RMC	CEBPB	2.63369e-10	0.474835	0.295	0.136	3.99689e-06
RMC	SOX4	5.38506e-10	0.453374	0.466	0.268	8.17237e-06
RMC	RPS24	6.42416e-10	0.352895	0.838	0.671	9.7493e-06
RMC	EEF1B2	7.09504e-10	0.443415	0.393	0.212	1.07674e-05
RMC	NPC2	1.26348e-09	0.530593	0.291	0.139	1.91746e-05
RMC	RPL35	1.4074e-09	0.376999	0.628	0.416	2.13587e-05
RMC	S100A6	2.75955e-09	0.276069	0.893	0.711	4.18789e-05
RMC	RPS15	3.56146e-09	0.331853	0.739	0.559	5.40488e-05
RMC	CALR	4.2042e-09	0.424776	0.385	0.208	6.38029e-05
RMC	BTF3	4.24216e-09	0.361582	0.406	0.228	6.43791e-05
RMC	KRT19	5.34675e-09	0.686451	0.278	0.137	8.11424e-05
RMC	S100A11	5.75084e-09	0.342969	0.714	0.485	8.72747e-05
RMC	RPL36	8.16329e-09	0.263457	0.795	0.638	0.000123886
RMC	RPL15	1.08102e-08	0.425931	0.645	0.485	0.000164055
RMC	RPL24	1.1595e-08	0.37815	0.662	0.512	0.000175966
RMC	NFKBIA	2.26295e-08	0.358837	0.346	0.187	0.000343425
RMC	TPT1	2.74342e-08	0.296068	0.829	0.714	0.000416341
RMC	GPX1	3.7724e-08	0.359505	0.372	0.203	0.0005725
RMC	MAP1LC3B	4.74942e-08	0.547874	0.316	0.173	0.000720771
RMC	PFN1	4.81452e-08	0.550754	0.355	0.202	0.000730652
RMC	EEF1D	5.52357e-08	0.387477	0.423	0.253	0.000838258
RMC	RPL6	7.25041e-08	0.268244	0.662	0.464	0.00110032
RMC	SAT1	7.3109e-08	0.415242	0.594	0.422	0.0011095
RMC	HINT1	7.41249e-08	0.274894	0.504	0.313	0.00112492
RMC	HNRNPA1	1.0998e-07	0.354978	0.406	0.24	0.00166905
RMC	PKM	1.36721e-07	0.507308	0.303	0.165	0.00207488
RMC	PHPT1	1.36917e-07	0.374625	0.291	0.153	0.00207785
RMC	RPSA	2.05802e-07	0.322667	0.444	0.271	0.00312325
RMC	ZFAS1	2.41321e-07	0.305611	0.397	0.239	0.00366229
RMC	RPL4	3.88506e-07	0.387839	0.359	0.212	0.00589597
RMC	SEC61G	6.87616e-07	0.461576	0.342	0.203	0.0104353
RMC	GSTP1	7.27254e-07	0.527367	0.483	0.34	0.0110368
RMC	GNB2L1	7.3109e-07	0.306114	0.462	0.295	0.011095
RMC	SERTAD1	8.70051e-07	0.397325	0.261	0.137	0.0132039
RMC	TMEM258	1.04205e-06	0.284805	0.278	0.148	0.0158141
RMC	ANXA5	1.17114e-06	0.298901	0.269	0.143	0.0177732
RMC	GPX4	1.20306e-06	0.314856	0.38	0.226	0.0182576
RMC	TAGLN2	1.40536e-06	0.370207	0.256	0.136	0.0213277
RMC	RPS6	1.58976e-06	0.297255	0.628	0.473	0.0241262
RMC	RPS10	1.77692e-06	0.385146	0.444	0.303	0.0269666
RMC	RPL9	2.15277e-06	0.264061	0.654	0.478	0.0326704
RMC	CSTB	3.54469e-06	0.295356	0.338	0.202	0.0537942
RMC	SUMO2	3.74232e-06	0.313725	0.333	0.198	0.0567934
RMC	RPS21	3.74834e-06	0.257818	0.701	0.578	0.0568847
RMC	KRT7	3.88664e-06	0.593863	0.269	0.155	0.0589836
RMC	KRT8	5.53542e-06	0.351959	0.35	0.217	0.0840056
RMC	RPL26	7.90914e-06	0.273909	0.701	0.563	0.120029
RMC	NACA	8.43626e-06	0.259919	0.581	0.425	0.128029
RMC	YBX1	1.05083e-05	0.275917	0.363	0.225	0.159475
RMC	DDT	1.27213e-05	0.334384	0.261	0.148	0.193059
RMC	TACSTD2	1.38441e-05	0.463576	0.282	0.167	0.210098
RMC	NGFRAP1	2.78303e-05	0.331912	0.265	0.155	0.422353
RMC	RPL23A	3.80469e-05	0.264203	0.513	0.365	0.5774
RMC	ITGB1	3.82968e-05	0.325986	0.406	0.272	0.581192
RMC	SUB1	4.1251e-05	0.30243	0.308	0.192	0.626025
RMC	CXCL14	8.78768e-05	0.379268	0.286	0.18	1
RMC	IFITM3	0.000122436	0.433463	0.509	0.363	1
RMC	CFL1	0.00017063	0.263765	0.376	0.254	1
RMC	UBA52	0.000194103	0.269061	0.483	0.349	1
RMC	DBI	0.000241228	0.253499	0.269	0.168	1
RMC	RPL36A	0.000296553	0.268618	0.363	0.255	1
RMC	LGALS3	0.00036605	0.318377	0.265	0.169	1
RMC	RPL17	0.000724238	0.413694	0.278	0.191	1
RMC	HSPE1	0.00156522	0.278203	0.303	0.209	1
RMC	CHCHD2	0.00346486	0.269924	0.35	0.256	1
POD	EMCN	6.45203e-192	2.999	0.921	0.066	9.7916e-188
POD	CRHBP	5.80278e-158	2.34372	0.446	0.01	8.80629e-154
POD	SOST	6.69033e-157	2.26314	0.356	0.004	1.01532e-152
POD	ESM1	4.79571e-119	2.1127	0.287	0.004	7.27798e-115
POD	PLAT	1.57525e-114	2.40646	0.713	0.067	2.3906e-110
POD	IGFBP5	1.87188e-113	2.88905	0.96	0.167	2.84077e-109
POD	IL1RL1	1.2014e-98	2.34774	0.327	0.011	1.82324e-94
POD	PPAP2B	1.54462e-88	2.17658	0.624	0.066	2.34411e-84
POD	SLC9A3R2	5.96311e-78	1.97582	0.624	0.075	9.04962e-74
POD	EPAS1	9.32265e-77	1.88199	0.653	0.084	1.41481e-72
POD	HECW2	1.69513e-72	1.59962	0.267	0.011	2.57253e-68
POD	KDR	1.03754e-70	1.87007	0.327	0.019	1.57458e-66
POD	TMEM204	1.5178e-68	1.75231	0.396	0.031	2.30341e-64
POD	PPAP2A	1.00861e-67	1.93361	0.594	0.079	1.53066e-63
POD	TGFBR2	1.93187e-60	1.87113	0.644	0.108	2.93181e-56
POD	PTPRB	6.55506e-58	1.77989	0.406	0.04	9.94796e-54
POD	LDB2	1.93662e-56	1.71347	0.337	0.028	2.93901e-52
POD	RAMP2	1.8723e-54	1.55716	0.396	0.04	2.84141e-50
POD	FLT1	2.70836e-54	1.4989	0.337	0.028	4.1102e-50
POD	MGP	2.22406e-50	1.03353	0.624	0.106	3.37523e-46
POD	NOTCH4	3.74758e-49	1.53408	0.267	0.019	5.68733e-45
POD	ARRDC2	3.81323e-48	1.60355	0.297	0.025	5.78696e-44
POD	HLA-E	2.00106e-44	1.58252	0.752	0.217	3.0368e-40
POD	IFI27	7.45048e-43	1.71762	0.624	0.141	1.13068e-38
POD	GPR116	1.18076e-42	1.45869	0.426	0.061	1.79191e-38
POD	SH3BP5	3.05827e-42	1.39769	0.347	0.04	4.64123e-38
POD	ID1	9.81705e-41	1.49083	0.693	0.178	1.48983e-36
POD	TIMP3	3.51665e-40	1.3338	0.723	0.195	5.33687e-36
POD	B2M	2.85436e-39	1.03275	1	0.729	4.33178e-35
POD	GRASP	1.05484e-35	1.64309	0.356	0.052	1.60083e-31
POD	EGFL7	4.65851e-35	1.33561	0.446	0.079	7.06975e-31
POD	ID2	5.1733e-35	1.66114	0.564	0.142	7.85099e-31
POD	ESAM	1.3536e-34	1.35192	0.416	0.07	2.05422e-30
POD	RNASE1	1.00883e-33	1.22379	0.376	0.058	1.531e-29
POD	PODXL	6.47895e-32	1.29916	0.366	0.058	9.83245e-28
POD	CD74	3.99326e-31	1.05053	0.792	0.285	6.06017e-27
POD	TCF4	3.51251e-30	1.33484	0.327	0.05	5.33058e-26
POD	SRGN	6.22809e-28	0.94331	0.327	0.052	9.45174e-24
POD	HLA-DRB1	2.03336e-27	0.978507	0.663	0.212	3.08583e-23
POD	MEG3	3.33083e-26	1.82148	0.267	0.04	5.05486e-22
POD	KLF2	1.16455e-24	1.26085	0.604	0.201	1.76732e-20
POD	HSPA1A	1.26524e-24	1.30156	0.762	0.357	1.92013e-20
POD	LIFR	2.93386e-23	1.23136	0.356	0.075	4.45243e-19
POD	HSPA1B	5.25859e-22	1.27749	0.614	0.249	7.98044e-18
POD	DNAJB1	7.37709e-22	1.19038	0.644	0.253	1.11955e-17
POD	DDIT4	1.2626e-21	1.10488	0.366	0.082	1.91612e-17
POD	HYAL2	5.2269e-21	0.967279	0.366	0.083	7.93234e-17
POD	BST2	5.89494e-21	1.1327	0.386	0.093	8.94616e-17
POD	VAMP5	7.69027e-21	1.30495	0.267	0.049	1.16708e-16
POD	SPRY1	9.406e-21	1.09756	0.356	0.081	1.42745e-16
POD	A2M	1.95733e-20	1.06664	0.366	0.085	2.97044e-16
POD	ID3	2.5381e-20	1.07861	0.515	0.163	3.85182e-16
POD	SDPR	1.10485e-19	0.958965	0.366	0.087	1.67672e-15
POD	ENG	1.35467e-19	0.946594	0.277	0.053	2.05585e-15
POD	TXNIP	4.28737e-19	0.885775	0.624	0.236	6.50651e-15
POD	SYNE1	1.6879e-18	1.0671	0.347	0.086	2.56156e-14
POD	JUNB	2.72502e-18	0.832311	0.782	0.419	4.13549e-14
POD	SEC14L1	3.47973e-18	1.04367	0.347	0.086	5.28084e-14
POD	IFITM3	6.82516e-18	0.857326	0.723	0.362	1.03579e-13
POD	HES1	4.21473e-17	1.31145	0.554	0.227	6.39628e-13
POD	SPTBN1	7.52814e-17	0.993794	0.545	0.205	1.14247e-12
POD	RBMS1	2.25298e-16	0.942836	0.277	0.063	3.41912e-12
POD	BMPR2	2.3573e-16	1.20729	0.267	0.06	3.57744e-12
POD	SAP18	3.43768e-16	1.05446	0.525	0.208	5.21703e-12
POD	TM4SF1	3.72618e-16	0.935028	0.356	0.1	5.65486e-12
POD	HSP90AA1	4.08847e-16	0.750865	0.792	0.45	6.20467e-12
POD	SPARC	1.11575e-15	0.961115	0.416	0.133	1.69326e-11
POD	RRAS	1.56887e-15	1.07969	0.267	0.063	2.38092e-11
POD	PBX1	1.93032e-15	1.24125	0.267	0.063	2.92946e-11
POD	IL6ST	2.28219e-15	1.09708	0.446	0.157	3.46346e-11
POD	IGFBP4	5.11048e-15	1.03824	0.376	0.117	7.75566e-11
POD	UBB	9.20677e-15	0.877759	0.743	0.465	1.39722e-10
POD	SGK1	9.25773e-15	1.18287	0.554	0.259	1.40495e-10
POD	GNG11	1.29723e-14	1.05311	0.347	0.102	1.96867e-10
POD	HEXIM1	1.57516e-14	1.4752	0.287	0.078	2.39046e-10
POD	ETS2	2.85881e-14	0.961007	0.307	0.084	4.33853e-10
POD	HLA-DPA1	3.95232e-14	0.835992	0.337	0.096	5.99803e-10
POD	JUN	5.59382e-14	0.7265	0.842	0.561	8.48917e-10
POD	HLA-DPB1	1.59827e-13	0.962133	0.277	0.073	2.42553e-09
POD	IFITM2	7.85898e-13	0.828684	0.446	0.167	1.19268e-08
POD	CEBPB	8.10027e-13	0.989755	0.396	0.14	1.2293e-08
POD	IER2	6.28386e-12	0.734349	0.703	0.4	9.53639e-08
POD	BRD2	1.20671e-11	0.974458	0.446	0.188	1.8313e-07
POD	ETS1	1.51314e-11	0.876531	0.287	0.087	2.29634e-07
POD	DUSP1	2.19465e-11	0.615496	0.693	0.4	3.3306e-07
POD	ITGB1	7.10427e-11	0.745997	0.554	0.273	1.07814e-06
POD	MT1M	1.12415e-10	0.686561	0.485	0.212	1.70601e-06
POD	AQP1	1.52808e-10	0.825606	0.287	0.094	2.31902e-06
POD	HLA-B	1.91659e-10	0.638073	0.733	0.474	2.90861e-06
POD	HLA-C	2.55096e-10	0.754867	0.614	0.344	3.87133e-06
POD	HLA-DRA	3.48398e-10	0.659189	0.406	0.167	5.2873e-06
POD	EGR1	4.24797e-10	0.624327	0.713	0.474	6.44672e-06
POD	FKBP5	4.84449e-10	0.792415	0.356	0.138	7.352e-06
POD	DNAJA1	1.93614e-09	0.945992	0.485	0.247	2.93829e-05
POD	TUBA1B	4.51764e-09	0.819698	0.396	0.174	6.85598e-05
POD	TSC22D3	4.96081e-09	0.703999	0.436	0.2	7.52852e-05
POD	SRSF3	6.19715e-09	0.946434	0.386	0.176	9.40479e-05
POD	DDX3X	7.59489e-09	0.734696	0.396	0.176	0.00011526
POD	FOSB	4.84168e-08	0.562411	0.733	0.537	0.000734773
POD	RHOB	5.71678e-08	0.732357	0.584	0.354	0.000867579
POD	HSPA8	8.4557e-08	0.724651	0.485	0.265	0.00128324
POD	FOS	1.61023e-07	0.451939	0.822	0.663	0.00244368
POD	ZFP36	1.84209e-07	0.540985	0.644	0.392	0.00279555
POD	GADD45B	3.8472e-07	0.550428	0.604	0.376	0.00583851
POD	FUS	4.1203e-07	0.761853	0.317	0.141	0.00625297
POD	HIPK2	4.53515e-07	0.862075	0.267	0.106	0.00688254
POD	KLF4	1.34104e-06	0.771037	0.376	0.191	0.0203516
POD	TINAGL1	1.36794e-06	0.800326	0.257	0.108	0.0207598
POD	TMSB4X	1.57048e-06	0.388447	0.792	0.58	0.0238335
POD	TRA2B	2.36028e-06	0.677471	0.317	0.149	0.0358196
POD	SRSF7	3.63227e-06	0.642968	0.277	0.122	0.0551234
POD	ARGLU1	3.93759e-06	0.690544	0.337	0.164	0.0597569
POD	NCOA7	4.14266e-06	0.744897	0.297	0.139	0.062869
POD	FKBP1A	9.83484e-06	0.752027	0.257	0.116	0.149253
POD	CNN3	1.53843e-05	0.724739	0.317	0.159	0.233473
POD	AKAP12	3.3672e-05	0.515776	0.257	0.116	0.511006
POD	HNRNPH1	3.91372e-05	0.383718	0.564	0.354	0.593946
POD	SNHG9	5.52471e-05	0.566394	0.337	0.18	0.83843
POD	EID1	7.72755e-05	0.656726	0.257	0.125	1
POD	SEC62	7.83467e-05	0.454304	0.356	0.196	1
POD	POMP	8.98344e-05	0.600087	0.297	0.153	1
POD	APP	0.000200357	0.454192	0.446	0.285	1
POD	CD81	0.000208224	0.482974	0.475	0.316	1
POD	SOCS3	0.00030829	0.479624	0.287	0.154	1
POD	GNAS	0.000358138	0.380274	0.455	0.291	1
POD	H3F3B	0.00130326	0.267497	0.653	0.49	1
POD	BTG1	0.00133204	0.452702	0.347	0.217	1
POD	HERPUD1	0.00200861	0.26898	0.277	0.155	1
POD	SERBP1	0.00560928	0.408037	0.267	0.165	1
POD	CALM1	0.00728833	0.264567	0.455	0.331	1
POD	SUMO2	0.00777264	0.497678	0.307	0.206	1
POD	HMGB1	0.00893826	0.313277	0.455	0.335	1
CAF1	LUM	0	3.41535	0.638	0.005	0
CAF1	COL3A1	1.18293e-235	2.99819	0.594	0.014	1.79521e-231
CAF1	COL1A1	3.00034e-193	3.04809	0.558	0.019	4.55331e-189
CAF1	DCN	1.35516e-185	2.93327	0.5	0.014	2.0566e-181
CAF1	ACTA2	2.96058e-184	2.69947	0.514	0.015	4.49298e-180
CAF1	POSTN	6.58171e-171	2.85386	0.399	0.007	9.9884e-167
CAF1	MGP	1.81982e-155	3.14491	0.812	0.088	2.76175e-151
CAF1	COL1A2	1.42966e-149	2.82459	0.536	0.029	2.16965e-145
CAF1	TAGLN	1.95386e-145	2.7068	0.63	0.048	2.96518e-141
CAF1	MMP11	8.49702e-131	3.06729	0.283	0.003	1.28951e-126
CAF1	COL6A3	6.29188e-120	2.32124	0.304	0.007	9.54855e-116
CAF1	SULF1	2.52981e-119	2.01702	0.283	0.005	3.83924e-115
CAF1	CTGF	9.23561e-106	2.61582	0.768	0.133	1.4016e-101
CAF1	BGN	7.72624e-103	2.21349	0.457	0.034	1.17253e-98
CAF1	AEBP1	1.08064e-101	2.59351	0.406	0.026	1.63999e-97
CAF1	THBS2	1.03445e-83	2.02086	0.268	0.011	1.56987e-79
CAF1	TPM2	9.8176e-77	2.04502	0.362	0.029	1.48992e-72
CAF1	CCDC80	4.40888e-72	1.95276	0.312	0.022	6.69091e-68
CAF1	FN1	3.69156e-64	2.11517	0.486	0.071	5.60232e-60
CAF1	CYR61	3.39518e-60	1.92943	0.696	0.186	5.15253e-56
CAF1	TIMP1	1.70951e-59	2.36215	0.71	0.203	2.59435e-55
CAF1	LGALS1	3.95581e-57	1.98884	0.522	0.098	6.00334e-53
CAF1	SERPINE1	2.89701e-47	1.78588	0.268	0.027	4.3965e-43
CAF1	COL6A2	3.26925e-43	1.89601	0.275	0.032	4.96142e-39
CAF1	THBS1	2.04355e-40	1.95841	0.399	0.078	3.10129e-36
CAF1	VCAN	1.7253e-34	1.72324	0.261	0.037	2.61831e-30
CAF1	CALD1	2.1245e-34	1.58545	0.493	0.136	3.22415e-30
CAF1	C11orf96	2.09286e-33	1.64449	0.399	0.088	3.17613e-29
CAF1	VIM	4.18425e-29	1.1063	0.703	0.313	6.35001e-25
CAF1	MYL9	5.59127e-25	1.623	0.254	0.048	8.48531e-21
CAF1	COL4A2	6.69434e-22	1.40959	0.341	0.097	1.01593e-17
CAF1	RPLP1	9.53037e-22	0.643711	0.913	0.751	1.44633e-17
CAF1	TMSB4X	1.48607e-21	0.794503	0.826	0.575	2.25526e-17
CAF1	RARRES2	4.51608e-20	1.47051	0.319	0.09	6.8536e-16
CAF1	TPM4	1.71331e-19	1.32559	0.319	0.092	2.60012e-15
CAF1	RPL10	5.67522e-18	0.597609	0.884	0.735	8.61272e-14
CAF1	SPARC	7.65923e-17	1.38661	0.362	0.132	1.16236e-12
CAF1	NNMT	4.94339e-16	1.11662	0.341	0.115	7.50209e-12
CAF1	MT2A	8.79851e-15	1.03051	0.833	0.726	1.33526e-10
CAF1	RPL36	2.2901e-14	0.684129	0.79	0.644	3.47546e-10
CAF1	IGFBP7	6.51915e-14	0.718814	0.79	0.63	9.89346e-10
CAF1	FTL	1.38438e-13	0.456694	0.797	0.603	2.10094e-09
CAF1	RPS23	1.55273e-13	0.623321	0.79	0.619	2.35643e-09
CAF1	RPS15A	1.77714e-13	0.663993	0.754	0.576	2.69699e-09
CAF1	SELM	3.44507e-13	1.28771	0.261	0.086	5.22824e-09
CAF1	RPS27	2.23219e-12	0.459865	0.913	0.801	3.38757e-08
CAF1	RPL12	1.49581e-10	0.517505	0.761	0.604	2.27003e-06
CAF1	RPS12	2.77252e-09	0.429321	0.826	0.672	4.20758e-05
CAF1	RPL41	4.57482e-08	0.322174	0.92	0.847	0.000694275
CAF1	RPL3	2.24892e-07	0.528433	0.645	0.534	0.00341296
CAF1	RPL30	2.3706e-07	0.41647	0.754	0.6	0.00359762
CAF1	IFITM3	2.84167e-07	0.745796	0.514	0.368	0.00431252
CAF1	RPL34	5.4287e-07	0.394285	0.775	0.696	0.0082386
CAF1	RPL32	7.20495e-07	0.450494	0.761	0.657	0.0109342
CAF1	RPS19	1.09774e-06	0.448545	0.688	0.562	0.0166593
CAF1	RPL18A	1.71284e-06	0.516221	0.63	0.529	0.025994
CAF1	RPL35A	1.82315e-06	0.443505	0.623	0.525	0.0276682
CAF1	ACTB	1.92989e-06	0.46752	0.674	0.601	0.029288
CAF1	CD63	2.05942e-06	0.760444	0.486	0.362	0.0312538
CAF1	CTNNB1	2.05094e-05	0.897013	0.304	0.185	0.311251
CAF1	RPS15	3.11602e-05	0.400472	0.667	0.57	0.472887
CAF1	RPS18	3.9352e-05	0.391959	0.746	0.679	0.597207
CAF1	TMSB10	3.97226e-05	0.258846	0.855	0.776	0.602831
CAF1	RPL13	4.85791e-05	0.38529	0.717	0.671	0.737237
CAF1	IFITM2	5.77398e-05	0.68834	0.29	0.172	0.876259
CAF1	RPL37	6.26135e-05	0.36517	0.681	0.604	0.950222
CAF1	RPS10	0.000218183	0.665836	0.399	0.311	1
CAF1	ITGB1	0.000314712	0.663741	0.377	0.279	1
CAF1	RPS13	0.00045647	0.393786	0.543	0.465	1
CAF1	EGR1	0.000489939	0.558577	0.558	0.479	1
CAF1	RPS8	0.000573113	0.388517	0.681	0.625	1
CAF1	RPS24	0.000683662	0.335712	0.746	0.682	1
CAF1	FAU	0.000788187	0.34004	0.616	0.542	1
CAF1	TIMP3	0.000866852	0.520301	0.312	0.21	1
CAF1	ATP5E	0.0011264	0.35222	0.609	0.547	1
CAF1	FOS	0.00115518	0.32862	0.739	0.665	1
CAF1	RPL28	0.00127388	0.299916	0.645	0.578	1
CAF1	RPS3A	0.0013209	0.296741	0.616	0.54	1
CAF1	JUN	0.00137573	0.385158	0.623	0.569	1
CAF1	SERF2	0.00156311	0.312516	0.536	0.466	1
CAF1	RPL5	0.00221365	0.404674	0.493	0.43	1
CAF1	RPL11	0.00233241	0.25285	0.696	0.653	1
CAF1	RPS2	0.00234663	0.337884	0.493	0.419	1
CAF1	MTRNR2L12	0.00316588	0.443295	0.478	0.426	1
CAF1	RPL19	0.00345607	0.328622	0.616	0.578	1
CAF1	HSPA1A	0.0045258	0.439454	0.449	0.368	1
CAF1	RPL39	0.00523796	0.272602	0.696	0.703	1
CAF1	CST3	0.00652486	0.420625	0.406	0.332	1
CAF1	IER3	0.0065736	0.43033	0.391	0.308	1
CAF1	FOSB	0.00685108	0.372107	0.565	0.543	1
CAF1	RPL35	0.00759045	0.351462	0.478	0.432	1
CAF1	RPS3	0.00876632	0.251805	0.572	0.51	1
CAF1	RPL27	0.00896456	0.522701	0.362	0.309	1
CAF1	JUNB	0.00915339	0.452431	0.493	0.429	1
CAF1	MTRNR2L8	0.00919191	0.589808	0.275	0.213	1
CNT	AQP2	7.98995e-216	2.82996	0.496	0.008	1.21256e-211
CNT	CALB1	5.21481e-200	2.73427	0.488	0.009	7.914e-196
CNT	FXYD4	4.19391e-166	2.43963	0.331	0.002	6.36468e-162
CNT	EMX1	2.18873e-83	1.8512	0.268	0.01	3.32162e-79
CNT	CA2	3.8658e-45	1.50864	0.37	0.052	5.86674e-41
CNT	GDF15	4.7652e-45	1.7536	0.591	0.147	7.23167e-41
CNT	HSD11B2	4.71441e-39	1.34348	0.268	0.03	7.15459e-35
CNT	PTGR1	1.7007e-30	1.41274	0.307	0.053	2.58098e-26
CNT	CTSH	2.35081e-30	1.41787	0.323	0.059	3.56758e-26
CNT	MIR4435-1HG	2.62539e-22	1.34551	0.291	0.063	3.98429e-18
CNT	DEFB1	2.52641e-21	1.10824	0.614	0.253	3.83408e-17
CNT	GSTM3	5.18893e-21	1.05441	0.276	0.059	7.87472e-17
CNT	CXCL2	6.57026e-20	1.50995	0.291	0.071	9.97103e-16
CNT	BTG2	1.24606e-19	1.16845	0.339	0.092	1.89103e-15
CNT	IER3	1.90686e-18	1.14842	0.622	0.297	2.89385e-14
CNT	CLDN4	2.50202e-18	1.27858	0.559	0.253	3.79707e-14
CNT	ATP1B1	5.76861e-16	0.802156	0.614	0.301	8.75444e-12
CNT	CHCHD10	9.92212e-16	0.848052	0.386	0.13	1.50578e-11
CNT	EPCAM	1.74922e-15	0.797549	0.409	0.145	2.65461e-11
CNT	WNK1	2.49684e-15	0.896146	0.268	0.071	3.78921e-11
CNT	COBLL1	3.50024e-15	1.01297	0.276	0.077	5.31197e-11
CNT	TACSTD2	1.58225e-14	0.839467	0.433	0.164	2.40122e-10
CNT	MT-CO3	3.51255e-12	0.418174	0.937	0.791	5.33064e-08
CNT	ATP6V0B	8.47536e-12	0.898693	0.378	0.157	1.28622e-07
CNT	WFDC2	2.12929e-11	0.297718	0.795	0.454	3.23142e-07
CNT	CAMK2N1	7.28525e-11	0.799883	0.339	0.133	1.10561e-06
CNT	MT-CO1	7.35686e-11	0.37757	0.969	0.831	1.11648e-06
CNT	MIF	8.70885e-11	0.720559	0.559	0.321	1.32166e-06
CNT	ATP6V1F	1.68212e-10	0.792271	0.307	0.115	2.55279e-06
CNT	SLC3A2	2.03803e-10	0.942114	0.339	0.139	3.09291e-06
CNT	KRT19	5.88162e-10	0.796744	0.339	0.14	8.92595e-06
CNT	NFE2L2	8.77978e-10	0.672174	0.362	0.154	1.33242e-05
CNT	MAFF	9.26777e-10	0.78125	0.307	0.123	1.40648e-05
CNT	RTN4	1.27771e-09	0.623463	0.512	0.275	1.93906e-05
CNT	MRPL33	3.58685e-09	0.586681	0.472	0.238	5.44341e-05
CNT	MT-CO2	6.07489e-09	0.341316	0.929	0.83	9.21926e-05
CNT	ATPIF1	1.16695e-08	0.761617	0.449	0.237	0.000177096
CNT	CLDN7	1.86193e-08	0.758205	0.315	0.135	0.000282566
CNT	NDUFB7	1.99551e-08	0.883422	0.299	0.128	0.000302839
CNT	COX8A	2.02669e-08	0.581676	0.449	0.231	0.000307571
CNT	KRT18	3.02035e-08	0.661275	0.48	0.269	0.000458369
CNT	FAM107B	6.72948e-08	0.689484	0.26	0.106	0.00102127
CNT	S100A6	9.18016e-08	0.357455	0.882	0.72	0.00139318
CNT	COX7B	1.77001e-07	0.608879	0.425	0.229	0.00268616
CNT	UQCR10	2.0062e-07	0.801609	0.386	0.205	0.0030446
CNT	CYSTM1	3.71954e-07	0.575812	0.37	0.186	0.00564478
CNT	LGALS3	4.68518e-07	0.715283	0.339	0.169	0.00711023
CNT	COX6C	1.09001e-06	0.584928	0.48	0.288	0.016542
CNT	MINOS1	1.1566e-06	0.59013	0.307	0.149	0.0175525
CNT	ATP5L	1.27611e-06	0.433386	0.472	0.26	0.0193663
CNT	TSTD1	1.74073e-06	0.703448	0.26	0.119	0.0264173
CNT	UQCRH	2.76283e-06	0.484056	0.402	0.217	0.0419286
CNT	TNFRSF12A	3.09176e-06	0.648976	0.307	0.153	0.0469205
CNT	SUB1	4.74825e-06	0.602133	0.362	0.194	0.0720594
CNT	CDH16	5.12848e-06	0.623639	0.291	0.144	0.0778297
CNT	ATP5H	6.39505e-06	0.771778	0.252	0.119	0.0970513
CNT	GADD45B	7.83324e-06	0.451811	0.559	0.376	0.118877
CNT	ELF3	9.92404e-06	0.534242	0.268	0.128	0.150607
CNT	CA12	1.33599e-05	0.311771	0.276	0.13	0.20275
CNT	NDUFA4	1.98979e-05	0.478662	0.535	0.343	0.30197
CNT	COX6A1	2.40395e-05	0.60937	0.339	0.19	0.364823
CNT	C12orf75	3.27026e-05	0.493097	0.323	0.177	0.496295
CNT	COX4I1	4.28547e-05	0.465146	0.433	0.258	0.650362
CNT	ACTG1	6.54593e-05	0.404398	0.63	0.475	0.99341
CNT	HSPE1	8.30488e-05	0.384203	0.362	0.21	1
CNT	DBI	8.49747e-05	0.532621	0.307	0.171	1
CNT	ATP5G2	0.000107214	0.574729	0.394	0.245	1
CNT	MT-ND1	0.000118178	0.343659	0.701	0.541	1
CNT	NDUFB9	0.000128112	0.507775	0.268	0.142	1
CNT	NDUFB2	0.00014194	0.537289	0.354	0.211	1
CNT	KRT8	0.000164576	0.387225	0.37	0.222	1
CNT	ATP5G3	0.000170712	0.413703	0.315	0.18	1
CNT	USMG5	0.000189443	0.345461	0.465	0.304	1
CNT	EIF1	0.000198706	0.33598	0.756	0.602	1
CNT	COX7A2	0.000231012	0.356179	0.378	0.226	1
CNT	CD9	0.000284561	0.286487	0.528	0.355	1
CNT	SQSTM1	0.000284626	0.477119	0.323	0.195	1
CNT	COX6B1	0.000291677	0.422927	0.346	0.208	1
CNT	CYB5A	0.000332487	0.455218	0.323	0.194	1
CNT	FXYD2	0.000340622	0.428223	0.591	0.462	1
CNT	NGFRAP1	0.000400132	0.509146	0.276	0.159	1
CNT	FOSL2	0.00042996	0.253452	0.26	0.14	1
CNT	CHCHD2	0.000512473	0.436821	0.402	0.258	1
CNT	SERF2	0.000634117	0.332647	0.614	0.463	1
CNT	UQCRQ	0.000754421	0.395516	0.315	0.189	1
CNT	ATP5I	0.000759086	0.333071	0.449	0.3	1
CNT	S100A11	0.000761537	0.313735	0.638	0.498	1
CNT	CTSD	0.000822171	0.261283	0.386	0.236	1
CNT	RPL37A	0.00092982	0.324321	0.598	0.466	1
CNT	BSG	0.00103817	0.52726	0.307	0.188	1
CNT	SKP1	0.00108388	0.286128	0.409	0.266	1
CNT	DAD1	0.00131717	0.393125	0.26	0.154	1
CNT	NR4A1	0.00173409	0.282891	0.346	0.214	1
CNT	NDUFC2	0.00176439	0.545066	0.252	0.15	1
CNT	SPCS2	0.00206245	0.387739	0.252	0.149	1
CNT	ATP5J2	0.00226979	0.251515	0.268	0.158	1
CNT	SAT1	0.00247889	0.250719	0.575	0.43	1
CNT	YBX3	0.00429266	0.461284	0.307	0.2	1
CNT	LDHB	0.0055055	0.520376	0.331	0.226	1
CNT	NDUFA1	0.00657025	0.256066	0.315	0.206	1
CNT	PPDPF	0.00658624	0.280959	0.394	0.274	1
CNT	CDKN1A	0.00691434	0.30707	0.268	0.17	1
CNT	ATP5J	0.00767848	0.343369	0.315	0.213	1
TAM1	TYROBP	1.98501e-217	2.61923	0.383	0	3.01245e-213
TAM1	GPR183	2.90411e-163	2.72529	0.299	0.001	4.40728e-159
TAM1	LYZ	3.2355e-160	2.93276	0.346	0.003	4.9102e-156
TAM1	FCER1G	2.19564e-125	2.23147	0.271	0.003	3.3321e-121
TAM1	CXCR4	4.28564e-101	2.58386	0.308	0.009	6.50389e-97
TAM1	SRGN	2.50295e-90	2.29378	0.514	0.044	3.79848e-86
TAM1	HLA-DPB1	3.46334e-56	2.09925	0.477	0.065	5.25597e-52
TAM1	HLA-DQB1	9.73397e-51	2.22954	0.346	0.036	1.47723e-46
TAM1	HLA-DRA	1.01947e-45	2.30095	0.626	0.158	1.54714e-41
TAM1	HLA-DPA1	4.5559e-43	2.00998	0.486	0.09	6.91403e-39
TAM1	CTSS	1.61766e-39	1.85896	0.252	0.024	2.45496e-35
TAM1	HLA-DRB1	1.91267e-36	2.07114	0.645	0.211	2.90267e-32
TAM1	HLA-DQA1	9.49988e-35	1.6399	0.271	0.032	1.4417e-30
TAM1	CD74	4.62764e-30	1.83526	0.682	0.289	7.02291e-26
TAM1	FTH1	1.22436e-26	1.18692	0.85	0.719	1.85809e-22
TAM1	RPS27	3.3514e-19	0.795402	0.925	0.802	5.08608e-15
TAM1	GRASP	5.66638e-19	1.53546	0.262	0.055	8.59929e-15
TAM1	TMSB4X	8.47595e-18	0.895511	0.794	0.579	1.28631e-13
TAM1	ATP1B3	1.30209e-16	1.70326	0.262	0.062	1.97605e-12
TAM1	SAT1	7.47114e-15	1.14173	0.682	0.426	1.13382e-10
TAM1	GPX1	1.24457e-13	1.43885	0.449	0.208	1.88876e-09
TAM1	B2M	1.60086e-12	0.54736	0.897	0.733	2.42947e-08
TAM1	FTL	1.22575e-11	1.41043	0.72	0.608	1.8602e-07
TAM1	SH3BGRL3	2.51026e-11	1.24271	0.318	0.117	3.80956e-07
TAM1	RPL39	4.94228e-11	0.606259	0.86	0.696	7.50041e-07
TAM1	RPS19	6.55253e-11	0.631107	0.785	0.56	9.94412e-07
TAM1	PABPC1	1.09243e-10	1.2744	0.449	0.227	1.65787e-06
TAM1	RPS29	1.3316e-08	0.741455	0.673	0.528	0.000202084
TAM1	OAZ1	1.35217e-08	1.11231	0.393	0.203	0.000205205
TAM1	TMSB10	4.95966e-08	0.486889	0.879	0.776	0.000752679
TAM1	APOE	1.20339e-07	2.40507	0.28	0.126	0.00182627
TAM1	CYBA	1.82848e-07	1.14672	0.318	0.157	0.0027749
TAM1	EIF4A1	5.99337e-07	0.847616	0.43	0.257	0.00909555
TAM1	RPLP1	9.46256e-07	0.485348	0.841	0.756	0.0143604
TAM1	NPC2	1.07671e-06	0.975748	0.299	0.146	0.0163402
TAM1	CEBPB	3.64881e-06	0.951561	0.29	0.144	0.0553743
TAM1	RPL32	1.43327e-05	0.547259	0.776	0.658	0.217512
TAM1	RPL28	2.31845e-05	0.483256	0.664	0.578	0.351848
TAM1	RPL10	2.58043e-05	0.442046	0.804	0.74	0.391606
TAM1	BTG1	3.49125e-05	1.20323	0.346	0.217	0.529832
TAM1	VIM	3.79104e-05	0.690286	0.477	0.327	0.575329
TAM1	RPS15A	5.45817e-05	0.660027	0.645	0.583	0.828331
TAM1	RPLP2	5.52388e-05	0.620544	0.561	0.454	0.838304
TAM1	RPL13	7.71847e-05	0.415806	0.729	0.671	1
TAM1	RPL27A	8.12168e-05	0.764546	0.402	0.275	1
TAM1	RPL18A	0.000157297	0.508206	0.617	0.531	1
TAM1	RPS18	0.000386906	0.367893	0.757	0.68	1
TAM1	RPS2	0.000505512	0.575591	0.505	0.419	1
TAM1	RPL21	0.000598136	0.489881	0.551	0.454	1
TAM1	FAU	0.000705202	0.423357	0.636	0.542	1
TAM1	RPS24	0.000765863	0.452241	0.692	0.685	1
TAM1	ARPC3	0.000781314	0.687323	0.252	0.147	1
TAM1	RPL36	0.00130348	0.393864	0.692	0.65	1
TAM1	HERPUD1	0.00135177	0.922112	0.252	0.155	1
TAM1	RPL36A	0.00186934	0.657074	0.355	0.26	1
TAM1	RPS13	0.00288015	0.444164	0.542	0.466	1
TAM1	H3F3A	0.00333395	0.511996	0.495	0.416	1
TAM1	RPS26	0.00384022	0.423333	0.598	0.517	1
TAM1	RPL26	0.0043539	0.433593	0.626	0.572	1
TAM1	RPS21	0.00451213	0.439917	0.626	0.587	1
TAM1	RPL37	0.00457698	0.469903	0.645	0.607	1
TAM1	HLA-B	0.00504103	0.445601	0.551	0.481	1
TAM1	RPL35	0.00540895	0.415066	0.514	0.431	1
TAM1	RPS27A	0.00631984	0.27293	0.682	0.617	1
TAM1	RPS3	0.00653751	0.36134	0.579	0.511	1
TAM1	RPL23A	0.00712948	0.594196	0.449	0.374	1
TAM1	RPS7	0.00753684	0.409263	0.542	0.489	1
TAM1	TPT1	0.00766587	0.274518	0.776	0.722	1
DCT	MT-CO1	5.44363e-41	0.899207	1	0.831	8.26126e-37
DCT	SFRP1	1.71963e-38	1.48164	0.276	0.029	2.60971e-34
DCT	MT-ND3	1.45742e-35	0.759827	1	0.932	2.21178e-31
DCT	MT-ATP6	4.97818e-33	0.810793	0.99	0.813	7.55489e-29
DCT	WFDC2	2.10684e-26	1.21603	0.848	0.454	3.19734e-22
DCT	MT-CO3	5.02544e-25	0.718326	0.962	0.792	7.6266e-21
DCT	MT-CO2	3.63913e-24	0.717135	0.981	0.829	5.52275e-20
DCT	SLC12A1	1.03115e-21	1.34015	0.448	0.125	1.56487e-17
DCT	DEFB1	2.05903e-21	1.05815	0.657	0.254	3.12479e-17
DCT	MT-CYB	2.3824e-20	0.751133	0.933	0.688	3.61553e-16
DCT	MUC1	4.25817e-20	1.1674	0.514	0.169	6.46221e-16
DCT	MT-ND4	6.34945e-18	0.565635	0.962	0.826	9.63592e-14
DCT	MT-ND2	3.32866e-17	0.789802	0.838	0.625	5.05158e-13
DCT	ATP1A1	2.42557e-16	1.04018	0.6	0.287	3.68105e-12
DCT	SPP1	1.21825e-15	1.20165	0.724	0.405	1.84881e-11
DCT	7SK.2	8.02613e-14	1.03995	0.524	0.233	1.21805e-09
DCT	MT-ND5	2.5622e-13	0.752489	0.771	0.479	3.8884e-09
DCT	MT-ND1	5.51721e-13	0.698229	0.752	0.54	8.37291e-09
DCT	TSPAN8	2.96624e-12	1.11405	0.276	0.082	4.50157e-08
DCT	S100A2	4.32435e-12	0.986485	0.352	0.122	6.56263e-08
DCT	MAL	2.58799e-11	0.817597	0.514	0.247	3.92753e-07
DCT	ATP1B1	3.37924e-11	0.964383	0.562	0.306	5.12833e-07
DCT	FXYD2	3.19612e-10	0.741534	0.714	0.458	4.85044e-06
DCT	MT-ATP8	1.25959e-09	0.809289	0.467	0.228	1.91155e-05
DCT	CDH16	1.32072e-09	0.84871	0.352	0.143	2.00432e-05
DCT	ITM2C	1.54016e-09	0.785885	0.429	0.187	2.33734e-05
DCT	CTSD	4.90249e-09	0.732694	0.467	0.234	7.44002e-05
DCT	MT-ND4L	6.88589e-09	0.708446	0.724	0.497	0.0001045
DCT	CA12	2.54521e-08	0.859956	0.314	0.13	0.000386261
DCT	MTRNR2L8	6.38954e-08	0.693036	0.429	0.208	0.000969676
DCT	MALAT1	9.80378e-08	0.3174	1	0.982	0.00148782
DCT	PCSK1N	2.60709e-07	0.905656	0.438	0.245	0.00395651
DCT	C8orf4	3.78079e-07	0.848644	0.276	0.115	0.00573772
DCT	SCNN1A	4.41321e-07	0.826425	0.257	0.104	0.00669748
DCT	S100A6	5.12256e-07	0.360633	0.905	0.72	0.007774
DCT	COL18A1	6.03157e-06	0.714729	0.343	0.181	0.091535
DCT	SOD3	9.53249e-06	0.75399	0.286	0.134	0.144665
DCT	BCAM	2.5055e-05	0.773427	0.267	0.13	0.380234
DCT	TFCP2L1	2.76212e-05	0.834595	0.257	0.124	0.41918
DCT	MTRNR2L12	0.000215647	0.515407	0.562	0.423	1
DCT	CST3	0.000241409	0.38326	0.495	0.33	1
DCT	CKB	0.000606358	0.318507	0.381	0.228	1
DCT	SLPI	0.000819361	0.390155	0.267	0.146	1
DCT	MTRNR2L2	0.000903025	0.374767	0.343	0.205	1
DCT	CD59	0.00114631	0.373255	0.343	0.21	1
DCT	WSB1	0.00135203	0.415817	0.333	0.208	1
DCT	XIST	0.00138967	0.355167	0.371	0.234	1
DCT	IGFBP7	0.00163496	0.383836	0.724	0.635	1
DCT	PKM	0.00178573	0.555093	0.286	0.173	1
DCT	MRPL33	0.00190002	0.512211	0.362	0.244	1
DCT	CD9	0.00197947	0.350677	0.495	0.358	1
DCT	DSTN	0.00281365	0.279393	0.571	0.437	1
DCT	NEAT1	0.00304427	0.445554	0.724	0.622	1
DCT	VMP1	0.00537377	0.400658	0.352	0.239	1
DCT	PPDPF	0.00951387	0.336425	0.39	0.275	1
MES	RGS5	1.19099e-136	3.20385	0.493	0.015	1.80744e-132
MES	TAGLN	8.41446e-50	2.07409	0.52	0.065	1.27698e-45
MES	C11orf96	2.84907e-40	1.98361	0.547	0.091	4.32375e-36
MES	CPE	4.03594e-36	2.21869	0.267	0.023	6.12495e-32
MES	ACTA2	3.39427e-32	1.83101	0.307	0.033	5.15114e-28
MES	TPM2	1.06456e-31	2.00409	0.32	0.038	1.61558e-27
MES	CALD1	2.74664e-31	1.9005	0.587	0.142	4.1683e-27
MES	MYL9	2.00552e-30	1.77133	0.36	0.05	3.04357e-26
MES	SPARCL1	1.48564e-29	1.86028	0.44	0.078	2.25461e-25
MES	MGP	1.15862e-22	1.16304	0.493	0.115	1.75832e-18
MES	HES4	1.80891e-15	1.62288	0.307	0.07	2.74521e-11
MES	BGN	1.21916e-14	1.32662	0.253	0.05	1.85019e-10
MES	JUNB	1.3715e-14	1.23938	0.707	0.424	2.08138e-10
MES	FOS	7.4994e-11	0.829049	0.84	0.664	1.13811e-06
MES	IGFBP7	5.08528e-10	0.808246	0.787	0.634	7.71742e-06
MES	COL18A1	2.55905e-08	1.31308	0.4	0.181	0.000388362
MES	ID3	1.39614e-07	1.14135	0.387	0.171	0.00211878
MES	NR4A1	2.38229e-07	1.04541	0.44	0.214	0.00361536
MES	LGALS1	2.90002e-07	0.825304	0.307	0.115	0.00440108
MES	DSTN	1.63844e-06	1.04254	0.6	0.438	0.0248649
MES	MTRNR2L12	3.12934e-06	0.948205	0.6	0.424	0.0474909
MES	FOSB	3.2085e-05	0.587653	0.693	0.54	0.486922
MES	GADD45B	3.53425e-05	0.844374	0.547	0.38	0.536358
MES	RHOB	0.00013832	0.713692	0.507	0.359	1
MES	EGR1	0.000258894	0.752654	0.587	0.48	1
MES	PTMA	0.000315669	0.45596	0.747	0.679	1
MES	BRD2	0.000566513	0.865028	0.333	0.194	1
MES	ADIRF	0.00063069	0.969483	0.493	0.373	1
MES	JUN	0.000689865	0.579001	0.653	0.569	1
MES	RPL14	0.00122736	0.482698	0.573	0.446	1
MES	FKBP5	0.00188745	0.856841	0.253	0.143	1
MES	BTG1	0.00212141	0.80982	0.333	0.219	1
MES	TMSB4X	0.00430365	0.400817	0.64	0.586	1
MES	HES1	0.00491533	0.602789	0.36	0.236	1
MES	ID1	0.00725586	0.705261	0.307	0.194	1
MES	RPL18A	0.00907357	0.367262	0.613	0.532	1
ED	PALMD	8.38838e-88	1.94385	0.339	0.009	1.27302e-83
ED	CLDN5	1.59482e-84	2.0723	0.375	0.012	2.4203e-80
ED	ELTD1	8.33547e-54	1.80041	0.357	0.02	1.26499e-49
ED	CD34	6.66181e-53	1.68574	0.375	0.023	1.011e-48
ED	PODXL	9.22823e-50	1.92459	0.571	0.059	1.40048e-45
ED	RBP7	5.44067e-47	2.00965	0.304	0.017	8.25676e-43
ED	TIMP3	6.4063e-44	2.2166	0.857	0.201	9.7222e-40
ED	CXCL12	3.65285e-37	2.12248	0.268	0.017	5.54356e-33
ED	RAMP2	6.10828e-37	1.83592	0.429	0.045	9.26993e-33
ED	IFI27	2.92584e-34	1.46957	0.75	0.147	4.44026e-30
ED	AQP1	5.49804e-34	1.85596	0.571	0.091	8.34382e-30
ED	CDH5	1.66577e-33	1.53013	0.304	0.024	2.52797e-29
ED	MTUS1	7.60901e-33	1.52798	0.339	0.032	1.15474e-28
ED	HYAL2	8.04192e-30	1.38033	0.536	0.084	1.22044e-25
ED	CAV1	9.68936e-30	1.82929	0.321	0.032	1.47046e-25
ED	EGFL7	6.18029e-28	1.33667	0.518	0.083	9.3792e-24
ED	SLC9A3R2	2.91029e-27	1.48802	0.518	0.086	4.41666e-23
ED	GPR116	1.65649e-26	1.43961	0.446	0.066	2.51389e-22
ED	A2M	3.40752e-26	1.65051	0.5	0.087	5.17126e-22
ED	CD93	4.37786e-22	1.35559	0.286	0.034	6.64383e-18
ED	RNASE1	1.15675e-17	1.36974	0.357	0.064	1.75549e-13
ED	PPAP2A	7.53085e-17	1.18757	0.429	0.091	1.14288e-12
ED	SRP14	2.69629e-16	1.44662	0.804	0.409	4.0919e-12
ED	CCDC85B	3.39446e-16	1.44719	0.286	0.046	5.15143e-12
ED	SRGN	6.60619e-16	1.27176	0.321	0.057	1.00256e-11
ED	PTPRB	8.91039e-15	1.0814	0.286	0.048	1.35224e-10
ED	GSN	1.25045e-14	1.29857	0.429	0.107	1.89768e-10
ED	TM4SF1	1.89389e-14	1.51883	0.411	0.103	2.87416e-10
ED	GLUL	4.11727e-14	1.39467	0.411	0.105	6.24838e-10
ED	IFITM1	1.20925e-13	0.967241	0.304	0.058	1.83515e-09
ED	KLF2	6.69446e-13	1.16197	0.589	0.208	1.01595e-08
ED	EPAS1	8.75795e-13	1.21475	0.393	0.099	1.32911e-08
ED	SPARCL1	2.31658e-12	0.988882	0.357	0.083	3.51564e-08
ED	TIMP2	5.52001e-12	0.991067	0.321	0.072	8.37716e-08
ED	DDIT4	5.81553e-12	1.17376	0.357	0.087	8.82566e-08
ED	SNHG7	1.26511e-11	1.10876	0.321	0.075	1.91994e-07
ED	B2M	5.45688e-11	0.589163	0.982	0.734	8.28135e-07
ED	ESAM	1.53935e-10	0.85046	0.321	0.078	2.33612e-06
ED	TMSB4X	3.37095e-10	0.665981	0.911	0.581	5.11575e-06
ED	ID1	1.6448e-09	0.864447	0.518	0.19	2.49615e-05
ED	SEC14L1	5.47906e-09	0.935532	0.321	0.091	8.31502e-05
ED	CRIP2	1.09128e-08	1.02339	0.482	0.192	0.000165613
ED	RDX	1.25132e-08	1.15668	0.321	0.096	0.0001899
ED	FN1	1.54897e-08	0.527432	0.321	0.087	0.000235072
ED	SPRY1	2.88106e-08	1.05428	0.304	0.087	0.00043723
ED	IFITM3	7.93674e-08	0.620895	0.714	0.368	0.00120448
ED	VIM	1.98993e-07	0.809717	0.607	0.327	0.00301992
ED	EMCN	6.92361e-07	0.525269	0.304	0.094	0.0105073
ED	FKBP1A	1.1413e-06	0.962208	0.321	0.117	0.0173204
ED	SDPR	2.05945e-06	0.845645	0.286	0.094	0.0312542
ED	HLA-DRB1	2.73253e-06	0.552216	0.5	0.223	0.0414689
ED	TMSB10	2.80773e-06	0.429876	0.946	0.777	0.0426102
ED	LRRFIP1	3.18606e-06	0.704999	0.357	0.136	0.0483517
ED	LGALS1	5.82014e-06	0.582234	0.321	0.116	0.0883264
ED	HSPG2	6.26554e-06	0.627175	0.268	0.088	0.0950859
ED	TPM3	1.60669e-05	0.745724	0.321	0.128	0.243831
ED	TXNIP	1.78683e-05	0.745428	0.482	0.245	0.271169
ED	HLA-E	2.21106e-05	0.646931	0.464	0.232	0.33555
ED	GNG11	3.04866e-05	0.847535	0.286	0.108	0.462665
ED	IFITM2	3.86144e-05	0.570197	0.393	0.173	0.586012
ED	FOSB	5.37728e-05	0.420824	0.768	0.539	0.816056
ED	CLIC4	6.84287e-05	0.67851	0.286	0.11	1
ED	RPS28	9.17441e-05	0.323347	0.893	0.762	1
ED	TSC22D1	0.000101033	0.711413	0.393	0.19	1
ED	WSB1	0.000128904	0.492286	0.429	0.209	1
ED	CD74	0.000136917	0.342279	0.554	0.299	1
ED	IL6ST	0.000163467	0.575924	0.357	0.164	1
ED	JUNB	0.000192182	0.397789	0.696	0.427	1
ED	NR4A1	0.00042772	0.563541	0.411	0.216	1
ED	KLF4	0.000461908	0.638646	0.375	0.194	1
ED	KLF9	0.000717624	0.727254	0.268	0.119	1
ED	PTMA	0.000803474	0.377085	0.768	0.679	1
ED	HLA-DRA	0.00095544	0.356458	0.357	0.172	1
ED	ZFP36	0.00139396	0.422218	0.607	0.397	1
ED	PTMS	0.00238409	0.620833	0.304	0.158	1
ED	RPLP2	0.00238652	0.364939	0.643	0.454	1
ED	SEPW1	0.00249125	0.474897	0.339	0.177	1
ED	SGK1	0.00264895	0.545692	0.429	0.267	1
ED	CALM1	0.00270133	0.459789	0.5	0.332	1
ED	IER2	0.0028104	0.428585	0.607	0.407	1
ED	BTG1	0.00281424	0.610662	0.375	0.219	1
ED	RPS10	0.00325732	0.43789	0.482	0.312	1
ED	CANX	0.0043981	0.605426	0.304	0.162	1
ED	HLA-B	0.00451545	0.322761	0.679	0.48	1
ED	SON	0.00486676	0.670501	0.304	0.165	1
ED	ADAMTS1	0.00552305	1.02341	0.286	0.159	1
ED	CRIM1	0.00629037	0.478408	0.268	0.14	1
ED	NCL	0.00775926	0.371565	0.304	0.166	1
ED	SPTBN1	0.00797121	0.749208	0.339	0.215	1
ED	KTN1	0.00833985	0.637748	0.375	0.228	1
PCT	ALDOB	2.65491e-299	4.06485	0.829	0.008	4.0291e-295
PCT	FABP1	4.6596e-251	4.00732	0.683	0.006	7.0714e-247
PCT	GSTA1	3.74963e-211	3.39005	0.634	0.007	5.69044e-207
PCT	MIOX	1.48246e-132	3.33482	0.829	0.035	2.24978e-128
PCT	GSTA2	1.8298e-124	2.38243	0.268	0.001	2.77691e-120
PCT	HPD	6.34357e-122	2.31932	0.341	0.003	9.627e-118
PCT	SLC22A8	6.93524e-122	2.17915	0.341	0.003	1.05249e-117
PCT	CYP4A11	2.802e-92	1.92081	0.317	0.005	4.25232e-88
PCT	GATM	4.62918e-87	2.96284	0.829	0.059	7.02524e-83
PCT	PCK1	2.79512e-85	2.63883	0.415	0.012	4.24187e-81
PCT	GPX3	2.92737e-64	3.42028	0.829	0.088	4.44258e-60
PCT	CUBN	5.23213e-64	2.18839	0.463	0.022	7.94028e-60
PCT	PRODH2	4.0402e-59	1.92153	0.268	0.007	6.13141e-55
PCT	ALDH6A1	1.04929e-57	2.39978	0.512	0.032	1.5924e-53
PCT	KHK	9.92205e-52	1.51039	0.268	0.008	1.50577e-47
PCT	RBP5	2.76852e-51	2.28269	0.512	0.036	4.20151e-47
PCT	APOE	8.4362e-47	2.43025	0.829	0.122	1.28028e-42
PCT	DDC	7.39864e-46	1.77937	0.317	0.014	1.12282e-41
PCT	ASS1	9.1761e-44	2.1644	0.439	0.031	1.39256e-39
PCT	PDZK1IP1	8.80914e-38	2.33538	0.732	0.115	1.33688e-33
PCT	HRSP12	2.76322e-34	1.69643	0.293	0.017	4.19346e-30
PCT	MSRA	3.72178e-32	1.8127	0.268	0.015	5.64817e-28
PCT	SLC13A1	1.15782e-31	1.67198	0.39	0.034	1.75711e-27
PCT	SLC16A9	3.87285e-30	1.65884	0.268	0.016	5.87743e-26
PCT	RAB11FIP3	6.42146e-30	1.83388	0.341	0.028	9.74521e-26
PCT	MT1F	6.61436e-30	1.79542	0.829	0.184	1.0038e-25
PCT	MT1G	3.36465e-27	2.33824	0.976	0.342	5.10619e-23
PCT	SUCLG1	2.33062e-26	2.42247	0.463	0.061	3.53695e-22
PCT	FTL	1.78736e-24	2.00131	1	0.607	2.7125e-20
PCT	AKR1A1	2.3165e-24	1.91519	0.415	0.052	3.51552e-20
PCT	LRP2	9.8156e-24	1.87111	0.439	0.059	1.48962e-19
PCT	FTCD	1.92225e-21	1.66094	0.415	0.056	2.91721e-17
PCT	MT1H	2.55318e-21	1.95666	0.756	0.211	3.8747e-17
PCT	ACAA1	1.19017e-20	1.73731	0.293	0.03	1.8062e-16
PCT	GLYAT	2.20497e-20	1.74223	0.268	0.026	3.34626e-16
PCT	PDZK1	1.00694e-19	1.63511	0.341	0.043	1.52813e-15
PCT	PEPD	3.15539e-19	1.86278	0.293	0.033	4.78862e-15
PCT	ECHS1	1.53425e-17	1.8886	0.463	0.09	2.32838e-13
PCT	AK4	3.42456e-17	1.84997	0.268	0.031	5.19711e-13
PCT	UGT2B7	3.98572e-17	1.75528	0.488	0.103	6.04873e-13
PCT	DCXR	5.90942e-17	1.84334	0.341	0.05	8.96813e-13
PCT	ACAT1	3.02642e-15	1.68181	0.39	0.072	4.59289e-11
PCT	DPEP1	3.78814e-15	1.50563	0.268	0.034	5.74888e-11
PCT	MT1X	7.53416e-14	1.04839	0.878	0.437	1.14338e-09
PCT	CYB5A	3.6682e-13	1.64842	0.61	0.194	5.56687e-09
PCT	SAT2	3.31552e-12	1.5316	0.293	0.05	5.03164e-08
PCT	ACAA2	4.26284e-11	1.4404	0.317	0.063	6.46929e-07
PCT	C11orf54	6.83005e-11	1.42827	0.439	0.121	1.03653e-06
PCT	SLC3A1	8.98137e-11	1.30081	0.366	0.083	1.36301e-06
PCT	BDH2	1.13388e-10	1.29536	0.293	0.056	1.72077e-06
PCT	ACSM2B	1.90327e-10	1.16652	0.293	0.056	2.8884e-06
PCT	C19orf77	8.42796e-10	1.33295	0.293	0.06	1.27903e-05
PCT	MSRB2	5.27082e-09	1.22893	0.268	0.055	7.999e-05
PCT	MIF	1.01426e-08	1.23303	0.707	0.327	0.000153924
PCT	HSPE1	2.8431e-08	1.2362	0.537	0.212	0.000431468
PCT	CXCL14	5.4686e-08	0.911938	0.512	0.184	0.000829915
PCT	DAB2	6.42743e-08	1.03914	0.293	0.072	0.000975427
PCT	GHITM	7.50062e-08	1.27947	0.268	0.063	0.00113829
PCT	ACSM2A	9.08453e-08	1.1605	0.317	0.086	0.00137867
PCT	HSPD1	9.95993e-08	1.2014	0.366	0.109	0.00151152
PCT	FXYD2	2.1746e-07	0.562872	0.927	0.461	0.00330017
PCT	ECH1	1.12422e-06	1.15381	0.293	0.081	0.0170612
PCT	SEPP1	1.2325e-06	0.995248	0.39	0.138	0.0187045
PCT	CTSH	1.31968e-06	0.691304	0.268	0.068	0.0200275
PCT	MT-CO3	2.75552e-06	0.717679	0.829	0.798	0.0418178
PCT	SLC25A5	3.53362e-06	1.16151	0.366	0.131	0.0536261
PCT	GLRX	4.59008e-06	1.11738	0.268	0.077	0.069659
PCT	ANPEP	1.33797e-05	0.900785	0.293	0.092	0.20305
PCT	TXN	1.46931e-05	0.759706	0.537	0.27	0.222983
PCT	ATOX1	1.60495e-05	1.10079	0.39	0.158	0.243567
PCT	MT1E	1.79353e-05	0.504194	0.756	0.445	0.272186
PCT	COX7B	2.12612e-05	0.944171	0.488	0.235	0.32266
PCT	LDHB	2.45026e-05	0.775429	0.488	0.227	0.371852
PCT	AQP1	3.38018e-05	0.83761	0.293	0.098	0.512976
PCT	C14orf2	3.69956e-05	0.95994	0.439	0.206	0.561445
PCT	ATP5I	4.05028e-05	1.058	0.537	0.304	0.614671
PCT	ATP5E	4.55618e-05	0.662853	0.78	0.547	0.691446
PCT	COX8A	5.44002e-05	0.805666	0.488	0.237	0.825578
PCT	ATP5G1	6.0505e-05	0.805176	0.317	0.117	0.918223
PCT	CTSB	7.95585e-05	0.803512	0.293	0.104	1
PCT	PEBP1	0.000100748	1.1632	0.488	0.261	1
PCT	TMBIM6	0.000130483	0.884282	0.512	0.282	1
PCT	GAPDH	0.00013284	0.789889	0.61	0.384	1
PCT	MT-ATP6	0.000292661	0.548151	0.829	0.819	1
PCT	MT-CO1	0.000294926	0.509399	0.902	0.836	1
PCT	MT-ND2	0.000324641	0.619231	0.805	0.63	1
PCT	ATP5L	0.000403743	0.51333	0.512	0.266	1
PCT	UQCRQ	0.000434947	0.880349	0.39	0.192	1
PCT	NDUFA1	0.000448864	0.805886	0.415	0.208	1
PCT	MT-ND1	0.000505281	0.596941	0.732	0.545	1
PCT	CD164	0.000535421	0.633825	0.293	0.116	1
PCT	UQCR10	0.000657709	0.748708	0.415	0.21	1
PCT	ATPIF1	0.000690888	0.68133	0.463	0.244	1
PCT	ATP5J2	0.000882304	0.867263	0.341	0.16	1
PCT	NDUFA2	0.00102422	0.932642	0.268	0.112	1
PCT	NDUFC1	0.00123132	0.612512	0.439	0.228	1
PCT	TMEM176A	0.00139786	0.558274	0.317	0.14	1
PCT	COX5B	0.00142013	0.606648	0.439	0.241	1
PCT	LAMTOR5	0.00151602	0.850059	0.293	0.133	1
PCT	SOD1	0.00193471	0.763759	0.39	0.211	1
PCT	COX6B1	0.00215287	0.818012	0.39	0.212	1
PCT	CHCHD10	0.00344272	0.72723	0.293	0.14	1
PCT	COX7C	0.00429405	0.684142	0.512	0.359	1
PCT	NDUFB2	0.0052539	0.776754	0.39	0.215	1
PCT	MT-ND5	0.00654655	0.536753	0.61	0.488	1
PCT	DDT	0.0078871	0.409182	0.317	0.156	1
PCT	NDUFB7	0.00880532	0.733468	0.268	0.134	1
PCT	NDUFA3	0.00947688	0.735816	0.268	0.135	1

## Sheet: B
cluster	gene	p_val	avg_logFC	pct.1	pct.2	p_val_adj
NEU	DCN	0	3.02543	0.83	0.025	0
NEU	COL3A1	0	2.91863	0.748	0.017	0
NEU	POSTN	0	2.85197	0.714	0.014	0
NEU	LUM	0	2.80648	0.769	0.015	0
NEU	SULF1	0	2.09426	0.646	0.007	0
NEU	THBS2	0	1.92679	0.605	0.009	0
NEU	ISLR	0	1.80833	0.592	0.004	0
NEU	IGFBP5	2.48007e-306	4.23044	0.932	0.056	5.4688e-302
NEU	PRRX1	2.6523e-304	1.03434	0.456	0.002	5.84858e-300
NEU	COL15A1	7.39052e-298	1.46954	0.517	0.006	1.62968e-293
NEU	EMILIN1	3.97533e-295	1.49554	0.537	0.007	8.76599e-291
NEU	TSHZ2	3.54992e-285	1.72868	0.571	0.011	7.82793e-281
NEU	PDGFRB	9.87092e-284	1.20212	0.483	0.005	2.17664e-279
NEU	RBP1	6.55193e-275	1.82514	0.66	0.021	1.44477e-270
NEU	BGN	6.06673e-248	2.44046	0.823	0.053	1.33778e-243
NEU	SYNPO2	3.11711e-244	0.769205	0.361	0.001	6.87355e-240
NEU	MYL9	9.46548e-241	2.20383	0.857	0.064	2.08723e-236
NEU	ITGBL1	2.87558e-237	1.0381	0.401	0.004	6.34095e-233
NEU	COL6A3	6.96672e-236	2.24907	0.66	0.03	1.53623e-231
NEU	PRELP	1.38826e-233	1.15461	0.381	0.003	3.06125e-229
NEU	C7	1.74185e-224	1.00861	0.333	0.001	3.84096e-220
NEU	NRXN2	2.87663e-219	0.629849	0.32	0.001	6.34326e-215
NEU	PDGFRA	1.25205e-217	0.882736	0.415	0.007	2.7609e-213
NEU	CYP1B1	2.71113e-217	2.20938	0.612	0.028	5.97831e-213
NEU	COL5A2	3.34751e-215	1.30868	0.531	0.018	7.3816e-211
NEU	NTM	5.33237e-207	1.38953	0.51	0.017	1.17584e-202
NEU	DDR2	2.79295e-205	1.01014	0.442	0.01	6.15874e-201
NEU	TAGLN	2.00474e-203	2.87634	0.776	0.063	4.42064e-199
NEU	APOD	1.10737e-202	2.65702	0.388	0.006	2.44185e-198
NEU	CLDN11	2.54926e-200	1.31839	0.476	0.015	5.62137e-196
NEU	EDNRA	6.58607e-200	0.551203	0.299	0.001	1.45229e-195
NEU	ACTA2	2.45531e-197	2.53583	0.646	0.04	5.41421e-193
NEU	SFRP4	1.13447e-195	0.999175	0.299	0.001	2.50161e-191
NEU	KCNE4	3.04259e-190	0.948153	0.32	0.003	6.7092e-186
NEU	TIMP3	1.41826e-189	2.42956	0.776	0.069	3.12741e-185
NEU	GGT5	6.52029e-188	0.861384	0.408	0.01	1.43779e-183
NEU	TPM2	2.80927e-185	2.23629	0.782	0.074	6.19471e-181
NEU	PTGIS	4.36972e-183	1.19867	0.463	0.016	9.63567e-179
NEU	CALD1	2.27061e-181	2.79842	0.912	0.121	5.00692e-177
NEU	APCDD1	2.61597e-181	0.976668	0.279	0.001	5.76847e-177
NEU	TMEM204	1.14506e-180	0.52149	0.306	0.003	2.52498e-176
NEU	RUNX1T1	3.00098e-176	0.451289	0.272	0.001	6.61747e-172
NEU	LTBP1	1.01001e-169	0.903439	0.395	0.011	2.22718e-165
NEU	CTHRC1	2.63858e-169	1.99333	0.639	0.049	5.81833e-165
NEU	WISP1	3.40459e-169	0.603215	0.299	0.003	7.50746e-165
NEU	SRPX2	1.18976e-165	0.761892	0.347	0.007	2.62354e-161
NEU	ADGRA2	1.73703e-164	0.43145	0.272	0.002	3.83033e-160
NEU	THY1	7.92909e-160	0.739046	0.286	0.003	1.74844e-155
NEU	COL10A1	5.1248e-159	0.997968	0.327	0.007	1.13007e-154
NEU	LEF1	2.48225e-158	0.799425	0.34	0.008	5.47361e-154
NEU	CCDC80	2.4767e-155	1.74691	0.612	0.048	5.46137e-151
NEU	TCF21	5.77142e-155	0.528965	0.265	0.002	1.27266e-150
NEU	MEST	1.41599e-153	0.818586	0.306	0.006	3.12239e-149
NEU	LRRC17	1.09371e-152	0.620298	0.265	0.003	2.41174e-148
NEU	COMP	1.49726e-152	1.3111	0.293	0.005	3.3016e-148
NEU	NES	8.48242e-152	1.02345	0.333	0.008	1.87046e-147
NEU	MSRB3	2.3184e-151	0.807772	0.449	0.021	5.11229e-147
NEU	FNDC1	6.39598e-149	0.959664	0.299	0.006	1.41038e-144
NEU	ITGA1	2.30335e-147	1.64501	0.537	0.037	5.07911e-143
NEU	RCN3	3.03227e-147	0.801641	0.401	0.016	6.68645e-143
NEU	NDUFA4L2	3.05158e-147	1.30321	0.327	0.008	6.72905e-143
NEU	IGFBP2	4.94368e-146	1.94688	0.667	0.065	1.09013e-141
NEU	INHBA	5.13243e-146	2.0064	0.66	0.063	1.13175e-141
NEU	SPARC	2.3972e-142	2.67024	0.837	0.127	5.28607e-138
NEU	LHFPL6	7.63613e-142	0.676887	0.374	0.014	1.68384e-137
NEU	HOPX	8.66183e-141	1.80632	0.558	0.042	1.91002e-136
NEU	ENPP1	8.44478e-139	0.792248	0.272	0.005	1.86216e-134
NEU	CTSK	1.37411e-130	0.84612	0.374	0.016	3.03006e-126
NEU	CPED1	1.10198e-127	0.632727	0.367	0.016	2.42998e-123
NEU	COL8A1	2.97534e-127	1.32245	0.551	0.049	6.56093e-123
NEU	NOX4	1.62537e-126	0.689084	0.374	0.017	3.58409e-122
NEU	SUGCT	4.18469e-124	0.673225	0.265	0.006	9.22767e-120
NEU	MYLK	2.97163e-122	1.19281	0.565	0.054	6.55273e-118
NEU	MFGE8	1.86762e-121	1.52335	0.612	0.068	4.1183e-117
NEU	COX7A1	5.09744e-121	0.84448	0.401	0.023	1.12404e-116
NEU	GXYLT2	2.13876e-120	0.68496	0.381	0.02	4.71619e-116
NEU	CYBRD1	4.67886e-120	0.936093	0.503	0.042	1.03174e-115
NEU	LRRC32	5.68612e-120	0.755556	0.32	0.012	1.25385e-115
NEU	MXRA8	6.78939e-115	1.18205	0.537	0.052	1.49713e-110
NEU	TCF4	4.94354e-114	1.51652	0.619	0.073	1.0901e-109
NEU	ZCCHC24	6.81878e-113	0.681455	0.286	0.01	1.50361e-108
NEU	LAMA2	2.43285e-112	0.584192	0.279	0.009	5.36468e-108
NEU	F2R	4.72159e-111	1.37291	0.544	0.057	1.04116e-106
NEU	JAM3	1.04827e-109	0.404908	0.265	0.008	2.31154e-105
NEU	MAP1B	2.12352e-109	1.17219	0.449	0.035	4.68257e-105
NEU	MGP	2.6696e-108	2.59151	0.844	0.181	5.88672e-104
NEU	TMEM200A	7.1496e-107	0.621862	0.347	0.019	1.57656e-102
NEU	FBN1	1.89629e-104	0.956129	0.429	0.033	4.18152e-100
NEU	TMEM98	6.46326e-104	0.898136	0.469	0.042	1.42521e-99
NEU	SGIP1	6.63946e-104	0.750489	0.388	0.026	1.46407e-99
NEU	C1S	1.46633e-103	1.45859	0.605	0.08	3.23339e-99
NEU	FBXO32	2.0422e-101	1.45744	0.558	0.069	4.50326e-97
NEU	MEG3	2.64474e-101	1.04576	0.381	0.025	5.83193e-97
NEU	DACT1	1.08543e-100	0.503982	0.279	0.011	2.39348e-96
NEU	MFAP2	9.68189e-100	0.802708	0.327	0.018	2.13495e-95
NEU	PALLD	1.89396e-99	2.1087	0.673	0.111	4.17637e-95
NEU	PLAT	2.51392e-98	0.971187	0.449	0.04	5.54344e-94
NEU	OLFML3	4.80581e-98	0.574121	0.252	0.009	1.05973e-93
NEU	SORBS1	7.11766e-98	0.488555	0.265	0.01	1.56952e-93
NEU	MEIS1	7.80733e-94	0.432888	0.272	0.012	1.72159e-89
NEU	C11orf96	6.44219e-93	1.9356	0.565	0.074	1.42057e-88
NEU	CTGF	6.70412e-93	2.01926	0.673	0.113	1.47833e-88
NEU	RARRES1	1.76203e-91	1.38524	0.442	0.043	3.88545e-87
NEU	RBMS3	1.89739e-90	0.787555	0.367	0.028	4.18394e-86
NEU	CDH11	5.08811e-90	1.418	0.585	0.088	1.12198e-85
NEU	COL4A1	9.95117e-90	1.33907	0.524	0.066	2.19433e-85
NEU	NID1	7.70834e-88	0.451759	0.279	0.014	1.69977e-83
NEU	ZNF703	4.50066e-87	0.414681	0.265	0.013	9.92441e-83
NEU	UNC5B	1.28311e-84	0.579171	0.293	0.017	2.8294e-80
NEU	LXN	5.15081e-82	1.10954	0.463	0.056	1.1358e-77
NEU	CYTH3	1.32134e-81	0.735059	0.367	0.032	2.91369e-77
NEU	PCOLCE	1.61687e-79	0.920656	0.442	0.052	3.56535e-75
NEU	TGFB1I1	1.51537e-78	0.77219	0.415	0.045	3.34154e-74
NEU	VCAN	1.76438e-78	2.07831	0.701	0.153	3.89063e-74
NEU	AEBP1	2.22763e-77	1.69439	0.605	0.109	4.91214e-73
NEU	IGFBP6	2.04531e-76	1.01775	0.422	0.048	4.51011e-72
NEU	IGFBP7	2.2782e-76	2.31136	0.932	0.433	5.02366e-72
NEU	PDLIM3	3.22463e-76	0.948887	0.388	0.039	7.11064e-72
NEU	DKK3	4.64425e-76	0.604604	0.347	0.031	1.0241e-71
NEU	C1R	1.16433e-75	1.29868	0.585	0.102	2.56747e-71
NEU	SELENOM	3.8738e-75	1.53207	0.694	0.168	8.54213e-71
NEU	ZEB1	1.38396e-74	1.14343	0.463	0.06	3.05177e-70
NEU	DLC1	4.40182e-74	0.7024	0.333	0.029	9.70645e-70
NEU	CAVIN1	5.75255e-74	1.28351	0.66	0.14	1.26849e-69
NEU	COL4A2	2.70056e-72	1.53124	0.544	0.095	5.955e-68
NEU	ANTXR1	8.09353e-72	0.962064	0.367	0.038	1.78471e-67
NEU	SDC2	9.05844e-72	0.750488	0.381	0.04	1.99748e-67
NEU	RARRES2	3.39589e-70	1.19478	0.483	0.07	7.48827e-66
NEU	C16orf45	8.34335e-70	0.371751	0.259	0.017	1.83979e-65
NEU	COL5A1	1.56593e-67	1.12066	0.51	0.083	3.45302e-63
NEU	CPE	1.05368e-65	1.05271	0.367	0.042	2.32348e-61
NEU	MOXD1	3.3456e-65	0.804438	0.415	0.054	7.37737e-61
NEU	TIMP1	9.78262e-65	2.25401	0.932	0.559	2.15717e-60
NEU	SERPINE1	5.10583e-64	1.82951	0.667	0.157	1.12589e-59
NEU	NEXN	1.95445e-63	0.68356	0.272	0.022	4.30975e-59
NEU	HIC1	1.03837e-62	0.359842	0.259	0.019	2.2897e-58
NEU	SPON2	1.19427e-62	0.668958	0.313	0.03	2.63349e-58
NEU	MMP11	3.55132e-62	0.828283	0.259	0.02	7.83102e-58
NEU	ETV1	9.41032e-62	0.73359	0.374	0.047	2.07507e-57
NEU	FN1	3.82325e-61	1.97017	0.871	0.357	8.43064e-57
NEU	COL1A2	3.83663e-61	1.62698	0.871	0.312	8.46014e-57
NEU	COL6A2	4.67214e-61	1.00626	0.456	0.071	1.03025e-56
NEU	TNS1	2.79792e-60	1.14983	0.544	0.106	6.16969e-56
NEU	MEIS2	1.635e-59	0.900316	0.422	0.064	3.60534e-55
NEU	FILIP1L	8.33282e-59	0.942408	0.476	0.081	1.83747e-54
NEU	RASSF8	4.58208e-58	0.641912	0.354	0.044	1.01039e-53
NEU	NNMT	7.97289e-58	0.984006	0.66	0.151	1.7581e-53
NEU	TBX3	4.04339e-57	0.81142	0.388	0.055	8.91608e-53
NEU	FAP	5.40289e-57	0.892064	0.524	0.106	1.19139e-52
NEU	PCDH7	2.57868e-56	0.475089	0.265	0.024	5.68626e-52
NEU	NR2F2	7.11157e-56	1.59056	0.667	0.213	1.56817e-51
NEU	EGR2	1.54449e-55	0.92479	0.327	0.039	3.40576e-51
NEU	ENC1	2.26598e-53	1.40274	0.49	0.101	4.99671e-49
NEU	GEM	3.82828e-53	1.04646	0.442	0.078	8.44173e-49
NEU	PDLIM4	1.21252e-51	0.790416	0.503	0.099	2.67372e-47
NEU	TMEM158	1.28826e-51	0.944964	0.333	0.043	2.84074e-47
NEU	SH3PXD2A	3.69206e-50	0.95034	0.449	0.083	8.14136e-46
NEU	MATN2	4.20377e-50	0.51922	0.259	0.026	9.26972e-46
NEU	LAMA4	9.68022e-50	0.604774	0.306	0.038	2.13458e-45
NEU	GNG11	3.39387e-49	0.767965	0.34	0.048	7.48381e-45
NEU	ROBO1	2.66831e-48	0.544377	0.259	0.027	5.88388e-44
NEU	PKIG	3.49811e-48	0.679472	0.415	0.077	7.71369e-44
NEU	A2M	1.84777e-47	0.898359	0.395	0.066	4.07452e-43
NEU	COL1A1	3.40244e-47	2.15137	0.782	0.368	7.50271e-43
NEU	ANTXR2	5.739e-47	0.504972	0.279	0.033	1.26551e-42
NEU	FAM114A1	8.33391e-47	0.958742	0.531	0.132	1.83771e-42
NEU	CSRP1	2.37163e-46	1.23107	0.565	0.159	5.22969e-42
NEU	MXRA7	2.44295e-45	1.13429	0.605	0.189	5.38695e-41
NEU	FHL1	3.45157e-45	0.558765	0.388	0.067	7.61106e-41
NEU	CLIC4	6.71118e-45	0.872303	0.578	0.157	1.47988e-40
NEU	RASSF8-AS1	2.31624e-44	0.35875	0.272	0.033	5.10755e-40
NEU	LRP1	4.34715e-44	1.04448	0.571	0.17	9.5859e-40
NEU	SERPINF1	6.26702e-44	0.765191	0.313	0.045	1.38194e-39
NEU	ANO1	8.27059e-44	0.786829	0.415	0.083	1.82375e-39
NEU	EFEMP1	8.51101e-44	0.669357	0.306	0.044	1.87676e-39
NEU	SLC6A6	2.37023e-41	1.51606	0.503	0.138	5.22659e-37
NEU	PDLIM7	4.20419e-41	0.788544	0.537	0.152	9.27066e-37
NEU	COL16A1	1.07454e-40	0.958165	0.463	0.112	2.36947e-36
NEU	FHL2	1.27855e-40	1.15962	0.558	0.169	2.81932e-36
NEU	EFEMP2	3.51275e-40	0.583491	0.435	0.096	7.74597e-36
NEU	THBS1	1.11496e-39	1.20835	0.558	0.156	2.4586e-35
NEU	TIMP2	2.11826e-39	1.10759	0.667	0.242	4.67098e-35
NEU	CLEC11A	3.15869e-39	0.613689	0.422	0.097	6.96524e-35
NEU	SFRP2	4.56104e-39	1.11803	0.299	0.046	1.00576e-34
NEU	TMEM45A	7.30179e-39	0.597633	0.347	0.061	1.61012e-34
NEU	LGALS1	8.58454e-39	1.19564	0.898	0.554	1.89298e-34
NEU	HEG1	1.24241e-38	0.601493	0.367	0.071	2.73964e-34
NEU	PHLDB1	2.26381e-38	0.614506	0.34	0.062	4.99192e-34
NEU	GPX8	3.35125e-36	0.654509	0.374	0.081	7.38984e-32
NEU	NDN	3.73359e-36	0.35136	0.293	0.049	8.23294e-32
NEU	ACTN1	4.11657e-36	1.0226	0.639	0.237	9.07746e-32
NEU	CERCAM	1.5731e-35	0.419137	0.293	0.05	3.46883e-31
NEU	ANXA6	2.04321e-35	0.333688	0.299	0.05	4.50549e-31
NEU	LTBP2	2.37031e-35	0.928081	0.517	0.161	5.22677e-31
NEU	ARID5B	4.55762e-35	0.758878	0.565	0.176	1.005e-30
NEU	RAMP1	5.79183e-35	1.19637	0.537	0.181	1.27716e-30
NEU	FSTL1	7.05063e-35	0.977676	0.599	0.217	1.55473e-30
NEU	SEPT11	7.07702e-35	1.32129	0.605	0.255	1.56055e-30
NEU	IL1R1	7.51375e-35	0.658391	0.388	0.087	1.65686e-30
NEU	CSRP2	7.6676e-35	0.577018	0.327	0.061	1.69078e-30
NEU	CASC15	1.35659e-34	0.548552	0.313	0.056	2.99141e-30
NEU	NUAK1	1.77666e-34	0.665734	0.333	0.065	3.91771e-30
NEU	TMEM47	6.96982e-34	0.44667	0.34	0.066	1.53691e-29
NEU	SPHK1	7.92939e-34	0.451285	0.299	0.053	1.74851e-29
NEU	NRP2	1.12684e-33	0.773106	0.456	0.121	2.48479e-29
NEU	SERPINE2	1.24229e-33	0.605568	0.333	0.065	2.73938e-29
NEU	TPM4	3.16184e-33	1.19806	0.735	0.387	6.97217e-29
NEU	FLNA	8.33795e-33	1.02854	0.619	0.24	1.8386e-28
NEU	SSPN	8.6866e-33	0.463188	0.279	0.048	1.91548e-28
NEU	FHL3	1.63694e-32	0.654042	0.374	0.088	3.60963e-28
NEU	SPSB1	7.82454e-32	0.408935	0.265	0.045	1.72539e-27
NEU	MT1E	2.18167e-31	0.636793	0.619	0.212	4.8108e-27
NEU	LOXL1	2.2373e-31	0.637148	0.32	0.067	4.93348e-27
NEU	SYDE1	5.80589e-31	0.402487	0.279	0.051	1.28026e-26
NEU	NBL1	1.80016e-30	0.690364	0.51	0.165	3.96952e-26
NEU	MICAL2	1.85642e-30	0.724832	0.415	0.114	4.09358e-26
NEU	TNS2	7.68246e-30	0.325605	0.272	0.049	1.69406e-25
NEU	CD99	8.55944e-30	0.933657	0.639	0.291	1.88744e-25
NEU	IFI16	3.38973e-29	0.559961	0.571	0.188	7.47469e-25
NEU	CCL2	1.27649e-28	1.02121	0.347	0.081	2.81479e-24
NEU	FERMT2	1.63877e-28	0.771969	0.463	0.151	3.61366e-24
NEU	RFTN1	4.49357e-28	0.377823	0.252	0.045	9.90877e-24
NEU	WLS	5.31486e-28	0.355175	0.279	0.054	1.17198e-23
NEU	MAGEH1	6.90227e-28	0.2842	0.272	0.053	1.52202e-23
NEU	JCAD	1.6494e-27	0.608391	0.252	0.046	3.6371e-23
NEU	NFIX	2.75014e-27	0.672174	0.354	0.09	6.06432e-23
NEU	TPM1	3.23665e-27	0.882697	0.81	0.482	7.13713e-23
NEU	CRIM1	3.72005e-27	0.869812	0.422	0.124	8.20309e-23
NEU	FRMD6	4.08558e-27	0.669038	0.333	0.079	9.00911e-23
NEU	NREP	1.16596e-26	0.467494	0.354	0.091	2.57106e-22
NEU	SMIM3	2.38471e-26	0.743429	0.49	0.171	5.25853e-22
NEU	AKAP12	2.86171e-26	0.729162	0.673	0.27	6.31035e-22
NEU	FZD1	3.60145e-26	0.266558	0.252	0.048	7.94155e-22
NEU	DCBLD2	3.90443e-26	0.455522	0.347	0.083	8.60966e-22
NEU	TUBA1A	7.36808e-26	1.04384	0.537	0.212	1.62474e-21
NEU	RGS16	8.10179e-26	0.476293	0.286	0.059	1.78652e-21
NEU	EID1	1.55615e-25	0.820247	0.68	0.367	3.43146e-21
NEU	ATXN1	2.03652e-25	0.509361	0.435	0.131	4.49072e-21
NEU	PLXDC2	2.12541e-25	0.790903	0.422	0.124	4.68674e-21
NEU	IQSEC1	4.75289e-25	0.505165	0.361	0.101	1.04806e-20
NEU	NAP1L1	6.06453e-25	1.04273	0.85	0.593	1.33729e-20
NEU	SYNPO	7.91168e-25	0.544203	0.279	0.061	1.7446e-20
NEU	CYR61	8.98252e-25	1.64442	0.571	0.266	1.98074e-20
NEU	TACC1	1.02786e-24	0.440936	0.435	0.132	2.26654e-20
NEU	AMOTL1	1.08266e-24	0.461715	0.293	0.067	2.38737e-20
NEU	PDGFC	1.09621e-24	0.770778	0.49	0.188	2.41724e-20
NEU	CNN3	2.70648e-24	0.786988	0.544	0.223	5.96806e-20
NEU	SEC24D	3.52148e-24	0.601161	0.367	0.108	7.76522e-20
NEU	RHOBTB3	3.52882e-24	0.402803	0.361	0.096	7.78141e-20
NEU	STRA6	4.95112e-24	0.534215	0.361	0.104	1.09177e-19
NEU	ITGB5	9.75071e-24	0.765226	0.449	0.162	2.15013e-19
NEU	CAVIN3	2.21893e-23	0.62871	0.388	0.12	4.89295e-19
NEU	CREB3L2	2.64042e-23	0.458647	0.381	0.116	5.82239e-19
NEU	PDLIM2	2.98621e-23	0.653641	0.395	0.128	6.5849e-19
NEU	ST5	3.20148e-23	0.666142	0.408	0.132	7.05959e-19
NEU	MT2A	3.58123e-23	0.762474	0.912	0.685	7.89698e-19
NEU	PPFIBP1	3.81291e-23	1.0658	0.578	0.272	8.40784e-19
NEU	IGFBP4	4.95312e-23	0.739018	0.497	0.182	1.09221e-18
NEU	ENG	8.21338e-23	0.827212	0.381	0.121	1.81113e-18
NEU	PDLIM5	8.79926e-23	0.965724	0.51	0.223	1.94032e-18
NEU	SPATS2L	2.33006e-22	0.907388	0.646	0.365	5.13802e-18
NEU	PPP1R14A	3.44519e-22	0.712174	0.442	0.156	7.59699e-18
NEU	VIM	4.05874e-22	0.622419	0.946	0.701	8.94992e-18
NEU	SERPING1	4.28875e-22	0.610207	0.578	0.241	9.45713e-18
NEU	ANKH	4.81278e-22	0.757315	0.435	0.16	1.06127e-17
NEU	FGFR1	5.11367e-22	0.413181	0.306	0.077	1.12761e-17
NEU	MARCKS	5.67915e-22	0.571364	0.687	0.328	1.25231e-17
NEU	GOLIM4	6.24061e-22	0.611889	0.381	0.121	1.37612e-17
NEU	SERPINH1	1.68236e-21	1.06967	0.585	0.3	3.70976e-17
NEU	GAS6	1.95982e-21	0.494719	0.327	0.089	4.32159e-17
NEU	PTK7	2.0238e-21	0.69897	0.456	0.177	4.46269e-17
NEU	SPTBN1	2.19441e-21	0.772465	0.68	0.356	4.8389e-17
NEU	PHLDA1	2.36753e-21	1.0559	0.571	0.292	5.22064e-17
NEU	FAM198B	2.99344e-21	0.378314	0.265	0.063	6.60084e-17
NEU	NUPR1	3.49148e-21	0.257119	0.714	0.317	7.69906e-17
NEU	CFI	4.74281e-21	0.32671	0.279	0.067	1.04584e-16
NEU	HSPG2	1.25438e-20	0.723589	0.442	0.173	2.76603e-16
NEU	UACA	1.34186e-20	0.854816	0.626	0.31	2.95892e-16
NEU	LOXL2	1.81395e-20	0.746375	0.381	0.126	3.99995e-16
NEU	LOX	2.15843e-20	0.420082	0.327	0.088	4.75955e-16
NEU	LY96	2.35955e-20	0.253138	0.327	0.086	5.20304e-16
NEU	LAMB1	3.85246e-20	0.624902	0.395	0.135	8.49506e-16
NEU	SSR3	5.97015e-20	0.590588	0.653	0.358	1.31648e-15
NEU	NR2F1	7.07088e-20	0.803241	0.599	0.284	1.5592e-15
NEU	TWIST1	8.58724e-20	0.568752	0.272	0.069	1.89357e-15
NEU	A1BG	9.25622e-20	0.504961	0.279	0.073	2.04109e-15
NEU	MAGED2	1.63139e-19	0.631314	0.503	0.233	3.59737e-15
NEU	FOXP1	2.36872e-19	0.707909	0.551	0.269	5.22325e-15
NEU	ITGB1	2.51085e-19	0.818927	0.83	0.62	5.53669e-15
NEU	MYH9	4.60844e-19	0.800345	0.673	0.431	1.01621e-14
NEU	SLC16A1	5.81359e-19	0.293223	0.327	0.097	1.28196e-14
NEU	ITM2C	5.89926e-19	0.602392	0.361	0.115	1.30085e-14
NEU	BEX3	7.53265e-19	0.660647	0.558	0.275	1.66103e-14
NEU	CST3	1.22219e-18	0.749968	0.789	0.519	2.69504e-14
NEU	CPQ	1.31305e-18	0.383202	0.313	0.093	2.89541e-14
NEU	PTGFRN	1.38773e-18	0.513942	0.286	0.082	3.06007e-14
NEU	SNRPN	1.46616e-18	0.449611	0.32	0.097	3.23304e-14
NEU	CCNI	3.00521e-18	0.652827	0.776	0.55	6.62679e-14
NEU	TNRC6C	3.42451e-18	0.264839	0.265	0.07	7.55139e-14
NEU	CKAP4	4.23644e-18	0.523661	0.374	0.136	9.34177e-14
NEU	VAMP5	4.28275e-18	0.419105	0.347	0.115	9.44388e-14
NEU	CALU	4.52945e-18	0.83449	0.558	0.309	9.98789e-14
NEU	C12orf57	4.92038e-18	0.784949	0.605	0.334	1.08499e-13
NEU	ACTG1	5.25037e-18	0.607482	0.891	0.802	1.15776e-13
NEU	IFI27L2	6.19887e-18	0.42516	0.367	0.124	1.36691e-13
NEU	APBB2	1.0012e-17	0.579525	0.333	0.109	2.20774e-13
NEU	DAB2	1.143e-17	0.265493	0.381	0.124	2.52043e-13
NEU	ABHD2	1.39617e-17	0.518797	0.422	0.171	3.07869e-13
NEU	LMO4	1.9831e-17	0.76454	0.503	0.243	4.37293e-13
NEU	LIMA1	2.16657e-17	0.744713	0.537	0.269	4.77751e-13
NEU	ENAH	3.66645e-17	0.740115	0.497	0.226	8.08489e-13
NEU	MXRA5	8.10105e-17	0.515506	0.306	0.095	1.78636e-12
NEU	ZBTB20	1.46878e-16	0.772182	0.585	0.324	3.2388e-12
NEU	PELO	2.43756e-16	0.411248	0.299	0.097	5.37506e-12
NEU	RTL8C	2.52039e-16	0.507574	0.415	0.171	5.55771e-12
NEU	SOCS5	2.65503e-16	0.58933	0.32	0.11	5.85461e-12
NEU	S100A16	2.70332e-16	0.507383	0.34	0.114	5.96109e-12
NEU	NUCKS1	3.36351e-16	0.610482	0.769	0.556	7.41687e-12
NEU	CCDC85B	3.52252e-16	0.675091	0.531	0.274	7.7675e-12
NEU	DPYSL2	3.72878e-16	0.3312	0.408	0.159	8.22234e-12
NEU	PHLDB2	4.26835e-16	0.322461	0.299	0.091	9.41213e-12
NEU	CTSF	5.48517e-16	0.328948	0.286	0.09	1.20953e-11
NEU	RPL10	6.26171e-16	0.588573	0.959	0.89	1.38077e-11
NEU	ID3	9.47236e-16	0.879601	0.435	0.188	2.08875e-11
NEU	MMP2	9.74741e-16	0.585808	0.279	0.087	2.1494e-11
NEU	SHMT2	1.13792e-15	0.553356	0.327	0.118	2.50923e-11
NEU	OAT	1.28962e-15	0.382469	0.361	0.136	2.84373e-11
NEU	NFIC	1.32382e-15	0.558425	0.503	0.251	2.91917e-11
NEU	NRIP1	1.54328e-15	0.366235	0.388	0.144	3.40309e-11
NEU	LBH	1.65577e-15	0.530462	0.361	0.132	3.65115e-11
NEU	COL6A1	4.20182e-15	0.526622	0.34	0.123	9.26543e-11
NEU	TUBB	4.54273e-15	0.69844	0.646	0.431	1.00172e-10
NEU	ACVR1	5.37784e-15	0.252703	0.252	0.075	1.18587e-10
NEU	EPB41L2	7.16053e-15	0.556721	0.429	0.189	1.57897e-10
NEU	LMCD1	7.94568e-15	0.556006	0.34	0.132	1.7521e-10
NEU	SCPEP1	8.6034e-15	0.256413	0.306	0.103	1.89714e-10
NEU	SYNJ2	1.26302e-14	0.2632	0.265	0.082	2.78509e-10
NEU	CFL2	1.30579e-14	0.406063	0.306	0.106	2.87939e-10
NEU	RGCC	1.38973e-14	0.588968	0.381	0.148	3.06449e-10
NEU	NR1D1	1.84893e-14	0.433213	0.313	0.111	4.07707e-10
NEU	BHLHE41	2.34195e-14	0.495924	0.395	0.158	5.16424e-10
NEU	DEPP1	4.82488e-14	0.840894	0.565	0.319	1.06393e-09
NEU	RUNX1	5.05063e-14	0.755638	0.517	0.277	1.11371e-09
NEU	C9orf3	5.88168e-14	0.320664	0.272	0.091	1.29697e-09
NEU	CHPF	6.9034e-14	0.298397	0.279	0.096	1.52227e-09
NEU	ZEB2	7.3268e-14	0.279058	0.422	0.16	1.61563e-09
NEU	CCPG1	7.45201e-14	0.603662	0.469	0.245	1.64324e-09
NEU	CIRBP	8.98585e-14	0.649791	0.66	0.461	1.98147e-09
NEU	RABAC1	9.99844e-14	0.671023	0.565	0.332	2.20476e-09
NEU	DNAJB4	1.03531e-13	0.817203	0.442	0.218	2.28297e-09
NEU	ARFRP1	1.20958e-13	0.510785	0.327	0.127	2.66725e-09
NEU	GLIPR1	1.40857e-13	0.308191	0.306	0.107	3.10604e-09
NEU	PAM	1.61315e-13	0.497846	0.374	0.161	3.55717e-09
NEU	MRC2	1.76714e-13	0.448193	0.442	0.204	3.89671e-09
NEU	ARL3	1.77648e-13	0.417013	0.333	0.136	3.91732e-09
NEU	EPS8	1.91457e-13	0.621162	0.422	0.193	4.22183e-09
NEU	LTBP4	2.5402e-13	0.658908	0.374	0.171	5.60141e-09
NEU	TGFBI	2.61413e-13	0.315556	0.524	0.236	5.76442e-09
NEU	TRAM2	3.18543e-13	0.284692	0.299	0.109	7.02419e-09
NEU	TJP1	3.19704e-13	0.544589	0.442	0.212	7.04978e-09
NEU	EGR1	3.28685e-13	0.829705	0.653	0.437	7.24783e-09
NEU	CHIC2	4.68639e-13	0.495993	0.354	0.15	1.0334e-08
NEU	XPOT	4.70479e-13	0.481702	0.374	0.157	1.03745e-08
NEU	PLOD1	5.26946e-13	0.524978	0.347	0.145	1.16197e-08
NEU	COL12A1	5.50266e-13	0.341652	0.32	0.118	1.21339e-08
NEU	NRP1	5.50606e-13	0.686843	0.463	0.242	1.21414e-08
NEU	TSC22D3	6.40898e-13	0.522712	0.673	0.397	1.41324e-08
NEU	THSD4	7.03284e-13	0.264192	0.265	0.088	1.55081e-08
NEU	NFIA	8.0288e-13	0.480074	0.313	0.12	1.77043e-08
NEU	ENO2	8.48696e-13	0.467029	0.401	0.17	1.87146e-08
NEU	REXO2	9.48817e-13	0.483126	0.442	0.23	2.09224e-08
NEU	CRTAP	1.1218e-12	0.515841	0.456	0.233	2.47368e-08
NEU	PMP22	1.15408e-12	0.493155	0.483	0.237	2.54485e-08
NEU	TRIB2	1.24049e-12	0.41022	0.306	0.119	2.73541e-08
NEU	ANXA5	1.38827e-12	0.509163	0.68	0.46	3.06128e-08
NEU	AFAP1	1.45252e-12	0.359762	0.265	0.092	3.20296e-08
NEU	ABCA1	1.84456e-12	0.473556	0.381	0.163	4.06744e-08
NEU	DST	1.87921e-12	0.411777	0.51	0.256	4.14385e-08
NEU	ITGA5	1.90217e-12	0.478347	0.293	0.106	4.19447e-08
NEU	SEC23A	2.48978e-12	0.376209	0.395	0.186	5.49021e-08
NEU	EEA1	2.65398e-12	0.416025	0.367	0.157	5.85229e-08
NEU	FSCN1	2.82846e-12	0.396145	0.313	0.123	6.23703e-08
NEU	CYTOR	2.94915e-12	0.579376	0.571	0.359	6.50317e-08
NEU	MAGED1	2.97431e-12	0.422679	0.286	0.108	6.55864e-08
NEU	AKT3	2.99435e-12	0.406502	0.259	0.089	6.60285e-08
NEU	CASC4	3.28903e-12	0.383485	0.429	0.208	7.25265e-08
NEU	PTEN	3.34159e-12	0.370758	0.592	0.364	7.36854e-08
NEU	YIPF5	3.37944e-12	0.379121	0.422	0.21	7.45201e-08
NEU	TRAF5	4.29255e-12	0.338704	0.306	0.121	9.46551e-08
NEU	NOTCH2	5.11997e-12	0.432554	0.395	0.187	1.12901e-07
NEU	HSPA13	6.14049e-12	0.29239	0.299	0.117	1.35404e-07
NEU	PSIP1	6.22145e-12	0.522184	0.333	0.136	1.37189e-07
NEU	PRKAB2	7.25662e-12	0.493941	0.279	0.105	1.60016e-07
NEU	IFITM3	7.71522e-12	0.601319	0.823	0.641	1.70128e-07
NEU	H6PD	7.9857e-12	0.327653	0.347	0.149	1.76093e-07
NEU	MYL6	9.89625e-12	0.532338	0.884	0.79	2.18222e-07
NEU	BICC1	9.90379e-12	0.36416	0.483	0.23	2.18388e-07
NEU	AXL	1.02257e-11	0.326864	0.354	0.155	2.25488e-07
NEU	ESD	1.19169e-11	0.450162	0.449	0.236	2.62779e-07
NEU	RPLP1	1.20088e-11	0.439332	0.959	0.909	2.64807e-07
NEU	SPART	1.30258e-11	0.358688	0.327	0.134	2.87232e-07
NEU	SLC39A14	1.3175e-11	0.40348	0.265	0.094	2.90522e-07
NEU	FOXO1	2.05538e-11	0.339587	0.293	0.113	4.53231e-07
NEU	MIF	2.92058e-11	0.543305	0.68	0.485	6.44017e-07
NEU	CTNNB1	3.61641e-11	0.585948	0.633	0.448	7.97455e-07
NEU	KANK2	4.04098e-11	0.674239	0.429	0.223	8.91077e-07
NEU	PKD2	4.04315e-11	0.290363	0.279	0.109	8.91554e-07
NEU	TCEAL9	4.91591e-11	0.580416	0.551	0.346	1.08401e-06
NEU	LAPTM4A	5.05086e-11	0.512839	0.667	0.483	1.11377e-06
NEU	CRYAB	5.98472e-11	0.636051	0.361	0.157	1.31969e-06
NEU	TOMM7	5.99878e-11	0.512088	0.68	0.474	1.32279e-06
NEU	EVA1B	6.5763e-11	0.51569	0.388	0.193	1.45014e-06
NEU	CCDC50	6.67221e-11	0.601677	0.476	0.266	1.47129e-06
NEU	TENT5A	6.84162e-11	0.324375	0.374	0.167	1.50865e-06
NEU	NENF	6.90542e-11	0.460266	0.429	0.23	1.52271e-06
NEU	STAT2	7.76157e-11	0.476028	0.469	0.265	1.7115e-06
NEU	TTC3	8.00907e-11	0.628636	0.667	0.477	1.76608e-06
NEU	KLF2	8.34452e-11	0.395711	0.469	0.231	1.84005e-06
NEU	INAFM1	8.87503e-11	0.42069	0.272	0.108	1.95703e-06
NEU	SPRED1	9.87673e-11	0.324289	0.306	0.127	2.17792e-06
NEU	DPYSL3	1.13306e-10	0.52825	0.551	0.318	2.49851e-06
NEU	ZNF704	1.54785e-10	0.356598	0.272	0.106	3.41316e-06
NEU	P4HA2	1.6445e-10	0.475037	0.347	0.163	3.62629e-06
NEU	PLSCR4	1.74851e-10	0.357823	0.333	0.143	3.85564e-06
NEU	TUBA1B	1.78802e-10	0.550577	0.653	0.458	3.94277e-06
NEU	SEC62	1.88641e-10	0.587816	0.633	0.438	4.15972e-06
NEU	SLC44A1	2.40626e-10	0.562249	0.401	0.213	5.30605e-06
NEU	SNX9	2.66464e-10	0.444725	0.476	0.282	5.8758e-06
NEU	RPS27L	2.93649e-10	0.603394	0.68	0.508	6.47525e-06
NEU	RBPMS	3.46339e-10	0.359758	0.333	0.142	7.63711e-06
NEU	RPL3	6.03521e-10	0.44932	0.912	0.822	1.33082e-05
NEU	MBNL1	6.49598e-10	0.574517	0.551	0.357	1.43243e-05
NEU	COL7A1	6.5418e-10	0.421714	0.265	0.104	1.44253e-05
NEU	DSTN	6.66252e-10	0.463129	0.789	0.595	1.46915e-05
NEU	NDUFA4	6.88467e-10	0.582581	0.599	0.407	1.51814e-05
NEU	EEF1A1	7.26319e-10	0.360809	0.993	0.955	1.60161e-05
NEU	PLS3	7.47678e-10	0.502408	0.49	0.291	1.6487e-05
NEU	HCFC1R1	7.70106e-10	0.605601	0.503	0.313	1.69816e-05
NEU	RPS23	7.7774e-10	0.434369	0.918	0.817	1.71499e-05
NEU	PRSS23	7.87005e-10	0.474027	0.333	0.153	1.73542e-05
NEU	MAP9	9.36597e-10	0.303134	0.286	0.121	2.06529e-05
NEU	SEC61G	9.72646e-10	0.489033	0.673	0.489	2.14478e-05
NEU	MSI2	1.00392e-09	0.55377	0.483	0.281	2.21374e-05
NEU	DBN1	1.19217e-09	0.319135	0.259	0.103	2.62885e-05
NEU	AP2M1	1.22122e-09	0.407444	0.503	0.309	2.6929e-05
NEU	CD63	1.77242e-09	0.41738	0.796	0.701	3.90836e-05
NEU	OSBPL8	2.47785e-09	0.326751	0.483	0.3	5.4639e-05
NEU	GOLGA7	2.5946e-09	0.344487	0.327	0.156	5.72134e-05
NEU	PITPNB	3.40765e-09	0.354698	0.401	0.215	7.51421e-05
NEU	SERF2	3.45363e-09	0.460783	0.81	0.696	7.6156e-05
NEU	KIAA1217	3.45821e-09	0.423402	0.354	0.181	7.62571e-05
NEU	PARVA	4.57799e-09	0.384321	0.286	0.126	0.000100949
NEU	NCOR2	5.46545e-09	0.50426	0.408	0.234	0.000120519
NEU	PLEKHA4	5.64905e-09	0.341834	0.265	0.11	0.000124567
NEU	LPIN2	6.64041e-09	0.284532	0.279	0.118	0.000146428
NEU	IFT57	6.72324e-09	0.316886	0.34	0.166	0.000148254
NEU	TCEAL4	6.8894e-09	0.598481	0.531	0.349	0.000151918
NEU	TMEM263	6.9074e-09	0.416854	0.34	0.167	0.000152315
NEU	BTF3	7.22908e-09	0.48252	0.741	0.586	0.000159408
NEU	TSPAN4	7.91502e-09	0.331756	0.381	0.199	0.000174534
NEU	KLF9	8.75155e-09	0.533669	0.469	0.282	0.00019298
NEU	HOXB2	9.57839e-09	0.251468	0.333	0.159	0.000211213
NEU	PEA15	9.86942e-09	0.315282	0.354	0.179	0.000217631
NEU	PPIB	1.0256e-08	0.519845	0.646	0.519	0.000226156
NEU	MYH10	1.02661e-08	0.418092	0.293	0.136	0.000226377
NEU	MTHFD2	1.12099e-08	0.319813	0.34	0.162	0.000247189
NEU	SPRY4	1.12587e-08	0.356031	0.272	0.118	0.000248265
NEU	COPS8	1.44365e-08	0.338314	0.347	0.176	0.00031834
NEU	IL6ST	1.54064e-08	0.46344	0.524	0.349	0.000339726
NEU	RPL5	1.7636e-08	0.422829	0.891	0.765	0.000388892
NEU	CYB5R3	1.92167e-08	0.583733	0.442	0.264	0.000423747
NEU	PTPN1	2.3729e-08	0.289638	0.354	0.177	0.000523249
NEU	SLC39A7	2.43578e-08	0.469568	0.367	0.2	0.000537113
NEU	PGRMC1	2.59259e-08	0.374612	0.435	0.259	0.000571693
NEU	COMMD6	3.08744e-08	0.527615	0.653	0.466	0.000680812
NEU	VKORC1	3.13941e-08	0.374051	0.497	0.304	0.000692272
NEU	NR3C1	3.65983e-08	0.418309	0.422	0.246	0.000807029
NEU	IDS	4.49873e-08	0.376638	0.531	0.346	0.000992016
NEU	PPP3CA	6.07176e-08	0.359409	0.333	0.167	0.00133888
NEU	NORAD	7.80297e-08	0.448801	0.551	0.412	0.00172063
NEU	PHPT1	8.18448e-08	0.414012	0.578	0.41	0.00180476
NEU	ZNF358	8.25742e-08	0.376067	0.367	0.2	0.00182084
NEU	PEBP1	8.33913e-08	0.540601	0.605	0.46	0.00183886
NEU	MRFAP1	8.61788e-08	0.400882	0.531	0.359	0.00190033
NEU	LIMS1	8.98226e-08	0.414824	0.585	0.425	0.00198068
NEU	WARS	9.56766e-08	0.464456	0.286	0.134	0.00210977
NEU	NR4A1	1.00586e-07	0.573145	0.354	0.184	0.00221802
NEU	CDK6	1.04024e-07	0.333845	0.252	0.111	0.00229383
NEU	DAP	1.07735e-07	0.268698	0.34	0.18	0.00237567
NEU	TMEM258	1.14396e-07	0.310028	0.653	0.488	0.00252254
NEU	ILK	1.17574e-07	0.45627	0.429	0.272	0.00259262
NEU	MAP4	1.23953e-07	0.689381	0.49	0.338	0.00273328
NEU	GFPT1	1.34274e-07	0.440285	0.415	0.242	0.00296087
NEU	ARF4	1.38429e-07	0.381313	0.551	0.395	0.00305251
NEU	IFITM2	1.40312e-07	0.327387	0.701	0.524	0.00309402
NEU	PURA	1.5356e-07	0.446862	0.463	0.29	0.00338614
NEU	VEGFB	1.60077e-07	0.38124	0.442	0.273	0.00352986
NEU	SH3BGRL	1.84904e-07	0.277703	0.497	0.315	0.00407733
NEU	IAH1	1.86137e-07	0.341047	0.354	0.195	0.0041045
NEU	EMP2	2.08571e-07	0.295626	0.293	0.14	0.00459919
NEU	PHACTR2	2.29839e-07	0.361227	0.435	0.253	0.00506818
NEU	RRAS	2.50759e-07	0.47072	0.517	0.35	0.00552949
NEU	RNF187	2.62667e-07	0.483146	0.401	0.248	0.00579206
NEU	COPS6	2.76972e-07	0.354311	0.422	0.251	0.00610751
NEU	ARHGAP1	2.85517e-07	0.306199	0.34	0.184	0.00629594
NEU	RPL10A	2.89591e-07	0.347326	0.884	0.732	0.00638577
NEU	FSTL3	2.907e-07	0.427053	0.34	0.177	0.00641022
NEU	PRDX6	3.10298e-07	0.392261	0.531	0.371	0.00684238
NEU	ADD3	3.37092e-07	0.313308	0.381	0.21	0.00743322
NEU	ZNF106	3.45492e-07	0.32136	0.327	0.173	0.00761844
NEU	TMEM43	3.65808e-07	0.318796	0.306	0.158	0.00806644
NEU	GOLT1B	3.68423e-07	0.278762	0.306	0.16	0.00812409
NEU	RPL35A	4.5309e-07	0.356538	0.905	0.79	0.00999108
NEU	SARS	4.5869e-07	0.329147	0.463	0.298	0.0101146
NEU	TMED9	4.58933e-07	0.427335	0.537	0.39	0.0101199
NEU	GNAS	5.55019e-07	0.372844	0.769	0.647	0.0122387
NEU	RPL13	5.8476e-07	0.309595	0.986	0.921	0.0128945
NEU	PGAM1	6.01029e-07	0.288978	0.565	0.407	0.0132533
NEU	SRP14	6.36351e-07	0.426087	0.667	0.534	0.0140322
NEU	PCGF5	7.04712e-07	0.397969	0.34	0.192	0.0155396
NEU	BMPR2	7.92977e-07	0.449355	0.429	0.286	0.0174859
NEU	ARAP1	8.09625e-07	0.316062	0.279	0.141	0.017853
NEU	SKP1	8.1868e-07	0.353035	0.714	0.574	0.0180527
NEU	RPL23	8.98183e-07	0.333709	0.898	0.76	0.0198058
NEU	DUSP5	1.18449e-06	0.292884	0.333	0.178	0.0261191
NEU	ISCU	1.23119e-06	0.26692	0.469	0.32	0.0271489
NEU	OSTC	1.32334e-06	0.44181	0.476	0.339	0.0291809
NEU	KLF13	1.32579e-06	0.378386	0.286	0.146	0.0292351
NEU	MORF4L1	1.39412e-06	0.369683	0.653	0.556	0.0307417
NEU	YIF1A	1.4345e-06	0.40077	0.361	0.219	0.0316322
NEU	WWTR1	1.66802e-06	0.422998	0.388	0.231	0.0367814
NEU	DYRK2	1.73987e-06	0.296519	0.293	0.155	0.0383658
NEU	MYDGF	1.78762e-06	0.336942	0.483	0.337	0.0394187
NEU	RASAL2	1.82038e-06	0.318395	0.354	0.204	0.0401412
NEU	KDELR1	1.97112e-06	0.461742	0.537	0.379	0.0434652
NEU	SKI	2.03232e-06	0.274017	0.333	0.189	0.0448148
NEU	NDUFC2	2.05622e-06	0.383039	0.456	0.308	0.0453417
NEU	RAI14	2.07011e-06	0.36289	0.388	0.231	0.0456481
NEU	GADD45A	2.08815e-06	0.459463	0.456	0.312	0.0460457
NEU	MAP1LC3A	2.40915e-06	0.278954	0.252	0.127	0.0531241
NEU	TLN1	2.56776e-06	0.427448	0.49	0.353	0.0566217
NEU	CCSER2	2.5767e-06	0.342536	0.293	0.159	0.0568188
NEU	RPS5	2.82135e-06	0.318854	0.844	0.71	0.0622136
NEU	DAD1	3.14007e-06	0.384566	0.571	0.437	0.0692418
NEU	RPL24	3.63196e-06	0.307497	0.912	0.777	0.0800884
NEU	TMED2	3.73467e-06	0.30118	0.51	0.365	0.0823533
NEU	CFAP36	4.0993e-06	0.451069	0.361	0.213	0.0903936
NEU	PPP2CB	4.30847e-06	0.31842	0.367	0.225	0.0950061
NEU	YIPF3	4.65037e-06	0.333666	0.456	0.303	0.102545
NEU	COX7A2L	5.22446e-06	0.289255	0.476	0.319	0.115205
NEU	SYNE1	5.61956e-06	0.350152	0.401	0.244	0.123917
NEU	FOXC1	6.20794e-06	0.307795	0.279	0.14	0.136891
NEU	TAX1BP3	6.88227e-06	0.393889	0.456	0.316	0.151761
NEU	SEC61B	7.14672e-06	0.354371	0.585	0.446	0.157592
NEU	BAD	7.41775e-06	0.305978	0.265	0.142	0.163569
NEU	ARNT	7.96724e-06	0.382948	0.259	0.136	0.175686
NEU	MYL6B	8.07174e-06	0.302483	0.327	0.192	0.17799
NEU	PXDN	8.23032e-06	0.291795	0.367	0.222	0.181487
NEU	PKN1	8.68586e-06	0.308069	0.299	0.171	0.191532
NEU	PNMA1	8.96686e-06	0.266159	0.265	0.137	0.197728
NEU	RPL21	9.02086e-06	0.258362	0.912	0.814	0.198919
NEU	SEPT8	9.35708e-06	0.323016	0.265	0.14	0.206333
NEU	OST4	9.73933e-06	0.490046	0.653	0.523	0.214762
NEU	PHLDA3	9.93451e-06	0.404114	0.354	0.22	0.219066
NEU	CNN2	1.00703e-05	0.399827	0.347	0.217	0.222061
NEU	RPL36AL	1.06313e-05	0.327219	0.633	0.518	0.23443
NEU	CCDC71L	1.10662e-05	0.387782	0.381	0.24	0.244021
NEU	PFDN5	1.11252e-05	0.300881	0.789	0.642	0.245323
NEU	ZNF148	1.27713e-05	0.390425	0.388	0.252	0.28162
NEU	SVIL	1.3363e-05	0.357399	0.463	0.312	0.294667
NEU	RPL37A	1.38265e-05	0.309547	0.925	0.846	0.304889
NEU	UBXN4	1.45072e-05	0.364192	0.599	0.476	0.319899
NEU	RPS15A	1.45992e-05	0.33325	0.871	0.78	0.321927
NEU	SEPT7	1.50924e-05	0.471441	0.599	0.493	0.332802
NEU	BORCS7	1.52438e-05	0.337364	0.306	0.176	0.33614
NEU	TROVE2	1.57339e-05	0.350552	0.401	0.26	0.346948
NEU	RPS13	1.61433e-05	0.263149	0.898	0.786	0.355976
NEU	USP11	1.63839e-05	0.350207	0.265	0.146	0.361282
NEU	RPS27A	1.65513e-05	0.307815	0.918	0.822	0.364972
NEU	KDELR2	1.68868e-05	0.278581	0.476	0.354	0.372372
NEU	RPL15	2.23308e-05	0.280369	0.891	0.773	0.492416
NEU	RPS27	2.24275e-05	0.335286	0.932	0.894	0.494548
NEU	KIDINS220	2.25699e-05	0.41704	0.361	0.228	0.497688
NEU	SELENOW	2.54291e-05	0.401253	0.537	0.43	0.560738
NEU	RPL41	2.65813e-05	0.251857	0.973	0.942	0.586145
NEU	RPL18	2.75546e-05	0.28403	0.871	0.788	0.607608
NEU	C6orf48	2.90382e-05	0.386914	0.469	0.333	0.640321
NEU	RPL9	3.09178e-05	0.300764	0.871	0.802	0.681769
NEU	CAMLG	3.32956e-05	0.282507	0.381	0.258	0.734202
NEU	SEC31A	3.55865e-05	0.318143	0.524	0.408	0.784717
NEU	SPCS2	3.57516e-05	0.352787	0.531	0.406	0.788359
NEU	MIR4435-2HG	3.68313e-05	0.319161	0.469	0.342	0.812168
NEU	NUCB2	4.07033e-05	0.272049	0.34	0.217	0.897549
NEU	PPP1CC	4.17415e-05	0.357373	0.415	0.29	0.920441
NEU	GNG12	4.17863e-05	0.394523	0.374	0.24	0.921429
NEU	AIP	4.30964e-05	0.39276	0.313	0.194	0.950318
NEU	INSIG2	4.38594e-05	0.414371	0.354	0.22	0.967143
NEU	RPS3A	4.4722e-05	0.288642	0.912	0.835	0.986164
NEU	RPS4X	4.76267e-05	0.366805	0.837	0.741	1
NEU	SELENOF	4.79161e-05	0.320512	0.497	0.354	1
NEU	CALCOCO1	4.90843e-05	0.298016	0.272	0.156	1
NEU	HNRNPA0	5.01289e-05	0.300222	0.483	0.363	1
NEU	TANC1	5.04882e-05	0.351639	0.279	0.162	1
NEU	TOMM20	5.09467e-05	0.279107	0.612	0.477	1
NEU	NOTCH3	5.27211e-05	0.318713	0.286	0.168	1
NEU	ITPRIPL2	5.50419e-05	0.464507	0.408	0.273	1
NEU	TOP1	5.68727e-05	0.267837	0.497	0.364	1
NEU	UTRN	5.98082e-05	0.308599	0.381	0.25	1
NEU	SEC63	6.64249e-05	0.354376	0.422	0.291	1
NEU	PIK3CA	6.92056e-05	0.306391	0.293	0.178	1
NEU	IGF1R	7.28482e-05	0.389924	0.333	0.207	1
NEU	RACK1	7.35565e-05	0.300341	0.837	0.738	1
NEU	NOP53	7.62167e-05	0.311293	0.619	0.479	1
NEU	ERLEC1	7.76293e-05	0.292517	0.34	0.229	1
NEU	ATP5F1C	8.24027e-05	0.290985	0.483	0.357	1
NEU	TBC1D20	8.28596e-05	0.277923	0.252	0.141	1
NEU	RWDD1	9.841e-05	0.261137	0.415	0.284	1
NEU	ZFP91	0.000103387	0.330751	0.299	0.176	1
NEU	TRMT112	0.000108999	0.313209	0.565	0.436	1
NEU	UXT	0.000109183	0.376719	0.415	0.296	1
NEU	FKBP10	0.000113807	0.259918	0.306	0.189	1
NEU	RPS16	0.000118166	0.253793	0.857	0.774	1
NEU	PCM1	0.000127679	0.251755	0.49	0.362	1
NEU	GARS	0.000137456	0.41348	0.306	0.194	1
NEU	C19orf53	0.000157025	0.39419	0.463	0.349	1
NEU	WASF2	0.000163134	0.384239	0.49	0.372	1
NEU	GBE1	0.000181925	0.293802	0.259	0.151	1
NEU	RPL6	0.000186201	0.269466	0.823	0.747	1
NEU	MORF4L2	0.000190114	0.256673	0.524	0.425	1
NEU	RND3	0.000196012	0.326622	0.463	0.327	1
NEU	VCL	0.000199014	0.360556	0.401	0.287	1
NEU	HDLBP	0.000208145	0.435263	0.503	0.412	1
NEU	RTF1	0.000218111	0.306624	0.401	0.285	1
NEU	PSMC3	0.000222693	0.253298	0.381	0.265	1
NEU	MPRIP	0.000233277	0.328497	0.449	0.322	1
NEU	RPS8	0.000238456	0.289577	0.912	0.849	1
NEU	MGST3	0.00023968	0.250128	0.558	0.432	1
NEU	CHD4	0.000262658	0.328526	0.429	0.298	1
NEU	MYL12A	0.000298668	0.26583	0.755	0.657	1
NEU	CNIH1	0.000322215	0.304458	0.408	0.284	1
NEU	DAAM1	0.000333331	0.288093	0.32	0.209	1
NEU	SMAD5	0.000360608	0.333889	0.327	0.216	1
NEU	LAMB2	0.000374498	0.307314	0.367	0.245	1
NEU	HDGFL3	0.000378701	0.399502	0.327	0.22	1
NEU	RPS4Y1	0.000384979	0.296714	0.646	0.528	1
NEU	CALM1	0.000391456	0.259072	0.735	0.656	1
NEU	P4HB	0.000391597	0.373864	0.592	0.516	1
NEU	SSFA2	0.000455422	0.289482	0.32	0.214	1
NEU	GOLGA2	0.000460359	0.343713	0.442	0.339	1
NEU	ZFAS1	0.000463995	0.318751	0.633	0.523	1
NEU	RNASEH2C	0.000466659	0.367068	0.286	0.186	1
NEU	LPP	0.000484286	0.300915	0.517	0.424	1
NEU	SSB	0.000486792	0.359052	0.503	0.385	1
NEU	PRDX5	0.000498565	0.269571	0.551	0.441	1
NEU	VGLL4	0.000507137	0.300154	0.401	0.299	1
NEU	PRDX4	0.000519598	0.338324	0.347	0.246	1
NEU	PML	0.000547538	0.328974	0.293	0.19	1
NEU	FBLIM1	0.00055812	0.365075	0.313	0.203	1
NEU	TCIM	0.00057468	0.41737	0.469	0.336	1
NEU	SFT2D2	0.000595362	0.289764	0.347	0.248	1
NEU	TRIO	0.000659597	0.393897	0.381	0.267	1
NEU	NDUFS5	0.000714321	0.284	0.599	0.487	1
NEU	RPL17	0.000817212	0.316027	0.537	0.43	1
NEU	TCEAL8	0.000883983	0.305928	0.354	0.253	1
NEU	USP22	0.000905823	0.31225	0.415	0.306	1
NEU	ATF4	0.000909564	0.261693	0.626	0.544	1
NEU	COX7A2	0.00101715	0.292553	0.599	0.463	1
NEU	ASPH	0.00105223	0.422476	0.367	0.254	1
NEU	FAAP20	0.00106761	0.367582	0.333	0.238	1
NEU	EIF1	0.00113127	0.26794	0.871	0.835	1
NEU	GOPC	0.0012012	0.26599	0.32	0.222	1
NEU	PGRMC2	0.00125899	0.451802	0.361	0.264	1
NEU	WASL	0.00126933	0.267947	0.327	0.225	1
NEU	SMC3	0.00129046	0.289179	0.354	0.246	1
NEU	TMEM167A	0.00134114	0.283699	0.408	0.306	1
NEU	DOCK1	0.00143234	0.29888	0.286	0.188	1
NEU	GOLGA3	0.00163235	0.280926	0.32	0.221	1
NEU	POLE3	0.00168723	0.266843	0.279	0.184	1
NEU	PBXIP1	0.00187107	0.277773	0.265	0.176	1
NEU	TMEM167B	0.00194624	0.260433	0.265	0.176	1
NEU	TMEM248	0.00195129	0.329134	0.354	0.256	1
NEU	RNF115	0.00204287	0.258352	0.32	0.223	1
NEU	MPHOSPH8	0.00207697	0.374906	0.442	0.339	1
NEU	PHF10	0.00208416	0.387768	0.286	0.192	1
NEU	MYADM	0.00214098	0.25273	0.531	0.448	1
NEU	RHOB	0.00223237	0.463543	0.599	0.551	1
NEU	SLC39A6	0.0023185	0.264561	0.32	0.223	1
NEU	ZBTB38	0.00233741	0.260886	0.415	0.321	1
NEU	PPIC	0.00239613	0.416727	0.367	0.278	1
NEU	FIS1	0.00246012	0.332183	0.435	0.343	1
NEU	GADD45GIP1	0.00248626	0.394987	0.422	0.335	1
NEU	RYK	0.00278052	0.26051	0.32	0.224	1
NEU	SEPT10	0.00310412	0.269554	0.272	0.183	1
NEU	OPTN	0.00326122	0.334259	0.463	0.38	1
NEU	PAFAH1B2	0.00331402	0.25057	0.381	0.278	1
NEU	NDUFB11	0.0033504	0.321069	0.469	0.368	1
NEU	JTB	0.00339434	0.274169	0.456	0.37	1
NEU	ZYX	0.0034348	0.261719	0.388	0.302	1
NEU	NSA2	0.00363758	0.254678	0.599	0.471	1
NEU	MIB1	0.00376344	0.279862	0.32	0.226	1
NEU	ABI2	0.00397379	0.261026	0.347	0.262	1
NEU	MCFD2	0.00402286	0.371727	0.347	0.265	1
NEU	UBE2Q2	0.00515346	0.312652	0.259	0.176	1
NEU	ZC3H13	0.00545226	0.566371	0.401	0.304	1
NEU	WDR13	0.00618002	0.288396	0.286	0.198	1
NEU	TTC37	0.00672215	0.266382	0.34	0.259	1
NEU	COX17	0.00730191	0.296462	0.327	0.248	1
NEU	POLR2I	0.00870748	0.251031	0.367	0.275	1
NEU	GLG1	0.00938954	0.263594	0.415	0.347	1
TLC	CD2	0	2.16191	0.853	0.016	0
TLC	CD3D	0	2.00035	0.827	0.002	0
TLC	CD3G	0	1.66629	0.773	0.002	0
TLC	CD3E	0	1.58218	0.827	0.017	0
TLC	TRAC	0	1.56573	0.747	0.008	0
TLC	TRBC2	1.60735e-287	1.93179	0.827	0.021	3.54438e-283
TLC	ITK	1.65114e-222	0.973318	0.493	0.007	3.64092e-218
TLC	CD52	5.34793e-185	2.20839	0.88	0.049	1.17927e-180
TLC	CD8B	7.13261e-185	0.661166	0.267	0	1.57281e-180
TLC	TRBC1	6.77716e-182	1.66603	0.48	0.01	1.49443e-177
TLC	THEMIS	4.42678e-170	0.670931	0.307	0.002	9.76148e-166
TLC	GPR171	3.61524e-156	0.925421	0.427	0.009	7.97196e-152
TLC	CD247	1.83188e-152	1.16932	0.6	0.023	4.03948e-148
TLC	CD96	3.55441e-147	1.1641	0.627	0.028	7.83782e-143
TLC	GZMA	1.40843e-145	1.52041	0.587	0.024	3.10572e-141
TLC	ICOS	2.46552e-145	0.62765	0.253	0.002	5.43671e-141
TLC	CXCR6	5.78803e-145	0.702353	0.293	0.003	1.27632e-140
TLC	LCK	2.20384e-141	0.817832	0.453	0.013	4.85968e-137
TLC	CD27	4.15407e-141	0.675981	0.28	0.003	9.16014e-137
TLC	BCL11B	8.39689e-137	0.68174	0.28	0.003	1.8516e-132
TLC	CCR7	9.43448e-134	0.675429	0.253	0.002	2.0804e-129
TLC	CD8A	3.08498e-133	1.00502	0.307	0.005	6.80268e-129
TLC	DOK2	4.11231e-130	1.38937	0.827	0.064	9.06805e-126
TLC	AC243960.1	8.72303e-130	0.917118	0.373	0.009	1.92351e-125
TLC	IKZF1	4.78821e-122	1.40009	0.72	0.052	1.05585e-117
TLC	TRAT1	4.4825e-118	0.698186	0.293	0.005	9.88436e-114
TLC	IKZF3	3.6402e-109	1.10906	0.52	0.027	8.027e-105
TLC	TRGC1	9.15638e-105	0.744871	0.28	0.006	2.01907e-100
TLC	RUNX3	3.17495e-103	1.43659	0.707	0.06	7.00108e-99
TLC	IPCEF1	2.47605e-102	0.816019	0.4	0.016	5.45993e-98
TLC	ZAP70	6.56561e-102	0.564501	0.28	0.006	1.44778e-97
TLC	CD7	4.90009e-100	1.02752	0.48	0.025	1.08052e-95
TLC	KLRB1	6.77168e-100	1.62014	0.48	0.025	1.49322e-95
TLC	GZMH	2.43102e-98	0.958783	0.253	0.005	5.36064e-94
TLC	SH2D1A	9.13737e-98	0.498966	0.253	0.005	2.01488e-93
TLC	GPR174	2.72548e-97	0.561223	0.307	0.008	6.00995e-93
TLC	CCL5	2.03474e-91	2.36717	0.733	0.077	4.4868e-87
TLC	GZMK	8.76492e-91	1.42542	0.373	0.016	1.93275e-86
TLC	CTSW	3.44352e-88	0.854822	0.52	0.033	7.59332e-84
TLC	IL7R	2.51824e-86	2.36474	0.653	0.064	5.55298e-82
TLC	TNFSF14	1.62072e-85	1.31169	0.507	0.034	3.57384e-81
TLC	GIMAP7	5.56149e-80	0.898776	0.4	0.022	1.22636e-75
TLC	CD69	1.97069e-78	1.57988	0.8	0.101	4.34558e-74
TLC	PTPN22	2.78351e-77	1.08412	0.56	0.05	6.13791e-73
TLC	BATF	5.49637e-75	0.870138	0.333	0.016	1.21201e-70
TLC	PRF1	6.54269e-75	0.754442	0.32	0.014	1.44273e-70
TLC	GNG2	1.94814e-74	0.951642	0.6	0.059	4.29584e-70
TLC	CD48	2.19305e-74	1.08399	0.68	0.076	4.8359e-70
TLC	OXNAD1	3.96905e-69	0.916659	0.587	0.064	8.75216e-65
TLC	SH2D2A	2.3362e-67	0.654698	0.347	0.02	5.15156e-63
TLC	STAT4	1.39118e-64	0.749269	0.36	0.023	3.06768e-60
TLC	PTPRC	1.92056e-64	1.20274	0.947	0.165	4.23502e-60
TLC	STK17B	7.31707e-63	1.3038	0.773	0.133	1.61349e-58
TLC	CD37	1.2588e-62	0.845149	0.8	0.121	2.77578e-58
TLC	CLEC2D	1.84643e-60	1.11075	0.573	0.072	4.07157e-56
TLC	GZMM	1.98121e-59	0.735197	0.387	0.03	4.36876e-55
TLC	AC114760.2	2.08086e-59	0.583208	0.293	0.016	4.5885e-55
TLC	BICDL1	1.1159e-57	0.771751	0.387	0.031	2.46068e-53
TLC	LTB	2.3242e-55	1.65093	0.627	0.093	5.12509e-51
TLC	TBC1D10C	2.75041e-55	0.430688	0.293	0.017	6.06494e-51
TLC	SP140	5.13108e-55	0.672392	0.347	0.025	1.13145e-50
TLC	TAGAP	5.52607e-55	0.960153	0.6	0.077	1.21855e-50
TLC	GIMAP1	1.4765e-54	0.6106	0.32	0.022	3.25584e-50
TLC	CORO1A	2.89882e-53	0.781825	0.6	0.081	6.39218e-49
TLC	FYB1	3.83368e-53	0.951275	0.707	0.112	8.45364e-49
TLC	ACAP1	2.39741e-51	1.10849	0.587	0.089	5.28653e-47
TLC	LINC01871	8.87039e-51	0.589754	0.253	0.014	1.95601e-46
TLC	RAC2	1.484e-48	0.900078	0.653	0.108	3.27238e-44
TLC	HCST	7.76902e-48	0.905516	0.72	0.122	1.71315e-43
TLC	FYN	1.25928e-47	0.840325	0.453	0.054	2.77684e-43
TLC	NKG7	8.13654e-47	1.55758	0.56	0.083	1.79419e-42
TLC	ITGA4	1.03401e-46	0.648659	0.32	0.026	2.28009e-42
TLC	STK17A	1.08729e-46	1.24042	0.733	0.162	2.39757e-42
TLC	FLT3LG	1.63988e-46	0.494601	0.253	0.016	3.6161e-42
TLC	CD226	2.83881e-46	0.48095	0.28	0.02	6.25985e-42
TLC	RHOH	4.44562e-46	0.748082	0.52	0.069	9.80303e-42
TLC	GNLY	3.6185e-45	0.748332	0.507	0.069	7.97915e-41
TLC	IL2RB	3.7011e-45	0.500602	0.32	0.026	8.1613e-41
TLC	CST7	4.3581e-45	1.0992	0.413	0.045	9.61005e-41
TLC	CYTIP	4.31658e-44	0.972046	0.693	0.126	9.51849e-40
TLC	GATA3	4.95798e-44	0.697558	0.36	0.035	1.09328e-39
TLC	PTPN7	4.20214e-43	0.770241	0.427	0.051	9.26614e-39
TLC	GIMAP4	2.52106e-42	0.832097	0.387	0.043	5.55919e-38
TLC	SKAP1	4.10426e-42	0.707086	0.373	0.041	9.0503e-38
TLC	ITM2A	1.37994e-41	0.808058	0.333	0.032	3.04291e-37
TLC	STK4	4.04251e-41	1.1131	0.813	0.232	8.91413e-37
TLC	DUSP2	4.67358e-41	1.27512	0.667	0.128	1.03057e-36
TLC	CLEC2B	4.68957e-41	1.21239	0.68	0.135	1.0341e-36
TLC	RIPOR2	6.65551e-40	0.621567	0.293	0.025	1.46761e-35
TLC	TMEM71	1.44346e-39	0.504115	0.293	0.025	3.18298e-35
TLC	LCP1	3.59924e-39	0.789718	0.693	0.136	7.93669e-35
TLC	CDC14A	5.3441e-39	0.925854	0.52	0.09	1.17843e-34
TLC	ARHGAP15	1.36719e-38	0.538506	0.307	0.03	3.0148e-34
TLC	CXCR4	1.39762e-38	0.909524	0.88	0.233	3.08189e-34
TLC	PPM1K	6.70857e-38	0.760645	0.453	0.068	1.47931e-33
TLC	LINC00513	1.92555e-37	0.723891	0.387	0.05	4.24603e-33
TLC	ARHGDIB	2.19718e-36	0.86235	0.747	0.168	4.84501e-32
TLC	EVL	5.93075e-36	1.04592	0.72	0.196	1.30779e-31
TLC	LAT	6.49438e-36	0.679277	0.307	0.032	1.43208e-31
TLC	ISG20	8.39668e-36	0.929685	0.667	0.159	1.85155e-31
TLC	LEPROTL1	9.06317e-36	0.888844	0.587	0.128	1.99852e-31
TLC	SYTL3	3.44962e-35	0.89148	0.467	0.077	7.60676e-31
TLC	APOBEC3G	5.79621e-35	0.795294	0.427	0.065	1.27812e-30
TLC	RASGRP1	6.84169e-35	0.675361	0.32	0.036	1.50866e-30
TLC	IL10RA	1.01583e-34	0.629638	0.44	0.067	2.24e-30
TLC	GYPC	1.02297e-34	0.563609	0.48	0.08	2.25575e-30
TLC	CREM	2.0868e-34	1.08899	0.693	0.171	4.60161e-30
TLC	AC058791.1	4.46959e-34	1.22092	0.507	0.1	9.85589e-30
TLC	ITGAL	6.30873e-34	0.6115	0.267	0.025	1.39114e-29
TLC	DNAJA4	1.17114e-33	1.36289	0.627	0.151	2.58249e-29
TLC	HSPE1	1.67717e-33	1.52151	0.96	0.572	3.69833e-29
TLC	PRDM1	4.29259e-33	0.801825	0.4	0.059	9.4656e-29
TLC	RARRES3	4.89075e-33	1.00241	0.733	0.21	1.07846e-28
TLC	RPS29	4.25379e-32	1.11478	0.987	0.845	9.38003e-28
TLC	HSP90AA1	8.32832e-32	1.61943	1	0.847	1.83648e-27
TLC	DNAJB1	1.81126e-31	1.63863	0.973	0.659	3.99401e-27
TLC	IL2RG	3.54614e-31	0.563976	0.493	0.088	7.8196e-27
TLC	HSPA8	4.98936e-31	1.50885	0.947	0.59	1.1002e-26
TLC	EVI2B	1.06396e-30	0.444238	0.573	0.114	2.34614e-26
TLC	JAML	1.6381e-30	0.455656	0.293	0.034	3.61217e-26
TLC	GMFG	1.74855e-30	0.704058	0.56	0.113	3.85573e-26
TLC	CD53	9.95218e-30	0.438883	0.707	0.161	2.19456e-25
TLC	SOCS1	3.57478e-29	0.926876	0.547	0.123	7.88275e-25
TLC	HSPD1	4.29893e-29	1.5737	0.973	0.576	9.47957e-25
TLC	PIP4K2A	5.44604e-29	0.716789	0.453	0.088	1.20091e-24
TLC	IL16	1.07138e-28	0.437486	0.253	0.027	2.3625e-24
TLC	RPS27	1.8042e-28	1.01089	1	0.894	3.97845e-24
TLC	BTG1	2.16853e-28	1.21381	0.987	0.581	4.78184e-24
TLC	ANKRD44	2.97668e-28	0.62106	0.347	0.053	6.56389e-24
TLC	TRAF1	4.09525e-28	0.464293	0.267	0.031	9.03044e-24
TLC	AAK1	4.45745e-28	0.946247	0.747	0.271	9.82913e-24
TLC	GIMAP2	9.81941e-28	0.424878	0.253	0.028	2.16528e-23
TLC	HSPA1A	1.13948e-27	1.47272	0.96	0.787	2.51266e-23
TLC	IDI1	1.85947e-27	0.898575	0.667	0.211	4.10032e-23
TLC	RGCC	2.56081e-27	0.89923	0.6	0.148	5.64685e-23
TLC	PRKCH	3.27304e-27	0.511833	0.32	0.046	7.21737e-23
TLC	DNAJB6	3.92811e-27	1.13791	0.893	0.431	8.66188e-23
TLC	AC044849.1	6.6561e-27	0.843748	0.373	0.065	1.46774e-22
TLC	B2M	7.51672e-27	0.994567	1	0.901	1.65751e-22
TLC	RGS2	8.13568e-27	1.01276	0.733	0.224	1.794e-22
TLC	MYO1G	9.49838e-27	0.457115	0.293	0.039	2.09449e-22
TLC	TSPYL2	1.32861e-26	1.17721	0.733	0.265	2.92972e-22
TLC	HSPH1	1.46711e-26	1.41549	0.907	0.493	3.23512e-22
TLC	PPP2R5C	1.69957e-26	1.03279	0.787	0.329	3.74771e-22
TLC	DNAJA1	2.78192e-26	1.24344	0.96	0.608	6.13442e-22
TLC	PTGER4	9.57202e-26	0.697734	0.44	0.086	2.11073e-21
TLC	PIK3IP1	1.51607e-25	0.933569	0.667	0.226	3.34308e-21
TLC	HSPA1B	1.59205e-25	1.46951	0.933	0.717	3.51063e-21
TLC	SAMSN1	1.72828e-25	0.413393	0.693	0.173	3.81104e-21
TLC	BCL2	5.39048e-25	0.891018	0.427	0.091	1.18866e-20
TLC	SRSF7	5.94198e-25	1.30248	0.893	0.527	1.31027e-20
TLC	AHSA1	7.80429e-25	0.928028	0.747	0.296	1.72092e-20
TLC	CCL4	8.41125e-25	1.42704	0.52	0.119	1.85477e-20
TLC	ERN1	2.64649e-24	0.893999	0.44	0.1	5.83578e-20
TLC	GBP5	3.34004e-24	0.555075	0.28	0.039	7.36513e-20
TLC	RPS15A	4.29379e-24	0.899766	0.973	0.779	9.46823e-20
TLC	DEF6	5.79567e-24	0.549479	0.36	0.066	1.278e-19
TLC	RPLP1	7.06176e-24	0.937589	0.987	0.91	1.55719e-19
TLC	DUSP4	7.09504e-24	1.20449	0.373	0.073	1.56453e-19
TLC	HLA-B	7.1734e-24	0.856121	1	0.833	1.58181e-19
TLC	SARAF	1.25021e-23	0.822652	0.853	0.405	2.75684e-19
TLC	FAM129A	1.28832e-23	0.541918	0.413	0.086	2.84087e-19
TLC	CDC42SE2	1.53058e-23	0.78364	0.64	0.224	3.37508e-19
TLC	SLA	2.00519e-23	0.527834	0.587	0.143	4.42164e-19
TLC	DNAJB4	2.1718e-23	1.059	0.64	0.218	4.78903e-19
TLC	LPIN2	2.45423e-23	0.551929	0.48	0.117	5.41183e-19
TLC	IL32	3.59706e-23	1.07272	0.88	0.459	7.93188e-19
TLC	ZNF331	5.31309e-23	0.722033	0.56	0.149	1.17159e-18
TLC	ZFP36L2	6.62106e-23	1.44107	0.84	0.426	1.46001e-18
TLC	ZC3HAV1	9.84295e-23	0.877576	0.64	0.222	2.17047e-18
TLC	CELF2	1.5276e-22	0.711501	0.64	0.21	3.36851e-18
TLC	ADGRE5	1.57447e-22	0.727564	0.627	0.21	3.47186e-18
TLC	CCDC88C	2.77302e-22	0.655427	0.36	0.072	6.11479e-18
TLC	FNBP1	2.87604e-22	0.832903	0.613	0.206	6.34197e-18
TLC	SEPT1	4.09014e-22	0.576147	0.307	0.052	9.01917e-18
TLC	KIAA1551	6.71602e-22	0.775201	0.68	0.251	1.48095e-17
TLC	RPS26	1.10577e-21	0.800532	0.987	0.783	2.43833e-17
TLC	CACYBP	1.31431e-21	1.12998	0.773	0.375	2.89819e-17
TLC	TNFAIP8	1.61985e-21	0.67393	0.533	0.153	3.57192e-17
TLC	C17orf67	2.01022e-21	0.594337	0.36	0.073	4.43273e-17
TLC	HLA-A	2.14935e-21	0.869749	0.987	0.712	4.73954e-17
TLC	LIMD2	2.21e-21	0.539323	0.427	0.1	4.87327e-17
TLC	SAMD9	5.83581e-21	0.677069	0.4	0.089	1.28685e-16
TLC	NEU1	7.09724e-21	1.57723	0.667	0.281	1.56501e-16
TLC	AKNA	7.18361e-21	0.525748	0.427	0.102	1.58406e-16
TLC	TENT5C	7.35279e-21	0.587799	0.28	0.045	1.62136e-16
TLC	UBB	8.82881e-21	1.01117	0.947	0.679	1.94684e-16
TLC	IFI16	9.64387e-21	0.557242	0.627	0.195	2.12657e-16
TLC	DDX24	1.40237e-20	0.806206	0.8	0.412	3.09237e-16
TLC	LDLRAD4	2.13758e-20	0.645562	0.347	0.071	4.71358e-16
TLC	SAMD9L	2.80408e-20	0.630545	0.333	0.065	6.18329e-16
TLC	ICAM3	3.40472e-20	0.60155	0.36	0.076	7.50775e-16
TLC	CHORDC1	3.98207e-20	0.88001	0.747	0.345	8.78085e-16
TLC	PARVG	4.86058e-20	0.347871	0.293	0.051	1.07181e-15
TLC	NABP1	7.34086e-20	0.836518	0.627	0.217	1.61873e-15
TLC	TNFAIP3	7.59876e-20	0.833619	0.827	0.378	1.6756e-15
TLC	KLRD1	7.84056e-20	0.728341	0.253	0.038	1.72892e-15
TLC	WIPF1	1.20255e-19	0.490245	0.493	0.131	2.65175e-15
TLC	TLE4	1.21686e-19	0.894351	0.52	0.154	2.68329e-15
TLC	FAM107B	1.39432e-19	0.875955	0.68	0.282	3.07461e-15
TLC	SMAP2	1.7003e-19	0.36685	0.533	0.151	3.74933e-15
TLC	ERO1B	1.75757e-19	0.729067	0.32	0.065	3.87561e-15
TLC	CDC42EP3	1.90657e-19	0.592172	0.52	0.153	4.20417e-15
TLC	TSC22D3	3.88295e-19	0.829293	0.867	0.399	8.5623e-15
TLC	MAF	4.51276e-19	0.830173	0.413	0.103	9.95109e-15
TLC	PPP1R2	6.86409e-19	1.03781	0.653	0.29	1.5136e-14
TLC	JUND	7.13481e-19	1.10034	0.973	0.742	1.5733e-14
TLC	HLA-C	8.02159e-19	0.724722	0.987	0.69	1.76884e-14
TLC	RASSF5	8.12749e-19	0.374618	0.293	0.053	1.79219e-14
TLC	DOCK8	9.69524e-19	0.564448	0.427	0.109	2.1379e-14
TLC	CCNH	1.77683e-18	0.655645	0.547	0.193	3.91808e-14
TLC	RORA	1.82328e-18	0.960089	0.56	0.204	4.02052e-14
TLC	HSPA6	2.09541e-18	1.37322	0.72	0.322	4.6206e-14
TLC	PRMT9	2.17219e-18	0.722127	0.427	0.116	4.78989e-14
TLC	HLA-F	2.60504e-18	0.652048	0.6	0.222	5.74438e-14
TLC	RPS25	3.5047e-18	0.662448	0.96	0.771	7.72822e-14
TLC	UCP2	3.96266e-18	0.44433	0.427	0.112	8.73806e-14
TLC	HSP90AB1	4.6117e-18	1.02977	0.96	0.806	1.01693e-13
TLC	ANXA6	6.2026e-18	0.357925	0.293	0.056	1.36774e-13
TLC	INPP5D	3.79152e-17	0.314789	0.253	0.045	8.36069e-13
TLC	ARHGAP30	3.94397e-17	0.34439	0.267	0.049	8.69686e-13
TLC	TXNIP	6.78087e-17	0.917445	0.92	0.602	1.49525e-12
TLC	HMGB2	8.10575e-17	0.735575	0.707	0.319	1.7874e-12
TLC	RPS21	1.02391e-16	0.672356	0.973	0.738	2.25782e-12
TLC	CARD16	1.14658e-16	0.402805	0.373	0.091	2.52831e-12
TLC	NSMCE3	1.23024e-16	0.548755	0.333	0.08	2.71281e-12
TLC	SMARCA2	1.35133e-16	0.549571	0.44	0.131	2.97981e-12
TLC	SELENOK	1.67482e-16	0.801351	0.707	0.353	3.69314e-12
TLC	TUBA4A	1.92436e-16	0.86628	0.587	0.234	4.24341e-12
TLC	NR4A1	2.75458e-16	0.87717	0.533	0.184	6.07413e-12
TLC	ETS1	2.82094e-16	0.648749	0.773	0.382	6.22044e-12
TLC	TNFRSF1B	3.27557e-16	0.283785	0.413	0.105	7.22296e-12
TLC	AC016831.5	3.76979e-16	0.615829	0.4	0.112	8.31277e-12
TLC	HIST1H1D	3.80445e-16	0.326917	0.253	0.046	8.38919e-12
TLC	ARID5B	4.20173e-16	1.11313	0.52	0.185	9.26524e-12
TLC	ELF1	6.12835e-16	0.624674	0.733	0.371	1.35136e-11
TLC	TTC39C	7.08517e-16	0.552705	0.32	0.076	1.56235e-11
TLC	UBE2S	7.48268e-16	0.660458	0.587	0.234	1.65001e-11
TLC	DEDD2	7.87561e-16	0.795274	0.493	0.178	1.73665e-11
TLC	RCAN3	8.21959e-16	0.637252	0.48	0.168	1.8125e-11
TLC	ID2	1.13319e-15	0.80672	0.76	0.361	2.4988e-11
TLC	LYAR	1.63582e-15	0.625588	0.373	0.106	3.60715e-11
TLC	PARP8	2.22189e-15	0.654473	0.467	0.161	4.89948e-11
TLC	RPL39	2.30846e-15	0.547122	0.987	0.892	5.09039e-11
TLC	ITM2C	2.55084e-15	0.74926	0.413	0.12	5.62486e-11
TLC	HLA-E	3.44807e-15	0.625714	0.96	0.642	7.60334e-11
TLC	GOLGA8B	4.07212e-15	0.673729	0.453	0.147	8.97943e-11
TLC	TRIM22	4.12201e-15	0.67276	0.533	0.197	9.08945e-11
TLC	CLK1	4.13099e-15	0.722907	0.8	0.456	9.10925e-11
TLC	RPL41	4.41308e-15	0.534495	1	0.942	9.73127e-11
TLC	CD99	7.62335e-15	0.538119	0.667	0.298	1.68102e-10
TLC	CYLD	7.9058e-15	0.707968	0.56	0.225	1.74331e-10
TLC	PSMB9	1.02875e-14	0.516798	0.547	0.211	2.26849e-10
TLC	RPL28	1.04835e-14	0.525905	0.987	0.905	2.31171e-10
TLC	RPS27A	1.05482e-14	0.631895	0.987	0.822	2.32597e-10
TLC	GPR65	1.17461e-14	0.253066	0.307	0.069	2.59014e-10
TLC	CDKN1B	1.28865e-14	0.646712	0.493	0.181	2.8416e-10
TLC	APBB1IP	1.36005e-14	0.259929	0.333	0.08	2.99904e-10
TLC	CYCS	1.36178e-14	0.840394	0.693	0.367	3.00286e-10
TLC	GPRIN3	1.65498e-14	0.379275	0.307	0.072	3.6494e-10
TLC	RPL10	1.80384e-14	0.55783	1	0.89	3.97764e-10
TLC	EVI2A	1.8096e-14	0.387504	0.333	0.082	3.99034e-10
TLC	FAU	1.99763e-14	0.544902	0.96	0.76	4.40498e-10
TLC	PIK3R1	3.30165e-14	0.568699	0.507	0.182	7.28046e-10
TLC	GPR89A	3.40491e-14	0.438131	0.253	0.055	7.50817e-10
TLC	AC245297.3	7.93303e-14	0.696927	0.68	0.348	1.74931e-09
TLC	FGFR1OP2	1.14008e-13	0.59059	0.587	0.267	2.51399e-09
TLC	PREX1	1.77313e-13	0.326338	0.307	0.075	3.90993e-09
TLC	SPOCK2	1.77585e-13	0.568093	0.6	0.254	3.91593e-09
TLC	PDCD4	1.97331e-13	0.85212	0.56	0.264	4.35135e-09
TLC	SPTY2D1	2.02063e-13	0.646121	0.533	0.228	4.45568e-09
TLC	MSN	2.37523e-13	0.417821	0.6	0.244	5.23762e-09
TLC	AC016831.7	2.52965e-13	0.380653	0.293	0.074	5.57813e-09
TLC	ANXA1	2.5765e-13	1.10214	0.72	0.355	5.68144e-09
TLC	TMSB4X	3.50743e-13	0.641731	1	0.968	7.73424e-09
TLC	N4BP2L1	3.69344e-13	0.318561	0.267	0.062	8.1444e-09
TLC	PMAIP1	4.79097e-13	1.06401	0.48	0.193	1.05646e-08
TLC	RPL23A	4.93649e-13	0.540034	0.973	0.786	1.08855e-08
TLC	ITGAE	5.65882e-13	0.576864	0.373	0.121	1.24783e-08
TLC	BCAS2	7.83398e-13	0.56492	0.52	0.227	1.72747e-08
TLC	CNOT6L	8.40399e-13	0.53967	0.467	0.184	1.85316e-08
TLC	RPL30	1.15675e-12	0.497915	0.947	0.87	2.55076e-08
TLC	STIP1	1.21845e-12	0.688867	0.547	0.258	2.6868e-08
TLC	SH3BGRL3	1.63419e-12	0.54313	0.92	0.598	3.60355e-08
TLC	RGS10	1.74361e-12	0.426319	0.44	0.153	3.84483e-08
TLC	FKBP4	2.11436e-12	0.779704	0.533	0.242	4.66238e-08
TLC	RPS12	2.48155e-12	0.504303	0.987	0.894	5.47208e-08
TLC	BAG3	2.5072e-12	0.733414	0.613	0.285	5.52862e-08
TLC	DDX5	3.30715e-12	0.564045	0.987	0.702	7.29259e-08
TLC	RPL34	3.33384e-12	0.47917	1	0.865	7.35146e-08
TLC	CEMIP2	3.8932e-12	0.586826	0.373	0.12	8.58489e-08
TLC	EIF1	4.39452e-12	0.500938	1	0.833	9.69035e-08
TLC	ABHD3	4.40568e-12	0.527978	0.36	0.118	9.71496e-08
TLC	RGS16	6.71887e-12	0.489949	0.267	0.064	1.48158e-07
TLC	CRIP1	8.1268e-12	0.707366	0.573	0.267	1.79204e-07
TLC	RPL19	8.49325e-12	0.49468	0.987	0.817	1.87285e-07
TLC	TCF7	1.0345e-11	0.459044	0.307	0.089	2.28118e-07
TLC	TIFA	1.17688e-11	0.485944	0.307	0.089	2.59514e-07
TLC	MBNL1	1.68046e-11	0.473349	0.667	0.358	3.70558e-07
TLC	MYLIP	2.41703e-11	0.454755	0.453	0.174	5.3298e-07
TLC	NSD3	2.51417e-11	0.539628	0.56	0.27	5.544e-07
TLC	MRPL18	2.77082e-11	0.727122	0.533	0.259	6.10994e-07
TLC	AP3M2	2.78402e-11	0.599343	0.253	0.066	6.13905e-07
TLC	JUN	2.88417e-11	0.728371	0.933	0.667	6.35987e-07
TLC	SEPT6	2.92236e-11	0.4857	0.453	0.187	6.44409e-07
TLC	CCSER2	3.01795e-11	0.54587	0.413	0.16	6.65489e-07
TLC	LPXN	3.50773e-11	0.408154	0.267	0.072	7.73489e-07
TLC	SP110	3.70558e-11	0.445557	0.48	0.204	8.17117e-07
TLC	RPL36AL	6.60319e-11	0.439926	0.867	0.516	1.45607e-06
TLC	ATP5F1E	6.71718e-11	0.466734	0.947	0.655	1.4812e-06
TLC	H3F3B	7.07092e-11	0.63102	0.973	0.833	1.55921e-06
TLC	TMC8	8.55672e-11	0.376473	0.293	0.088	1.88684e-06
TLC	RPL32	1.07302e-10	0.456695	0.987	0.878	2.36612e-06
TLC	AQP3	1.09196e-10	0.271806	0.28	0.077	2.40788e-06
TLC	ZFAND2A	1.25462e-10	0.846368	0.587	0.306	2.76656e-06
TLC	SNHG8	1.59456e-10	0.519826	0.76	0.459	3.51617e-06
TLC	PTK2B	1.62968e-10	0.279051	0.28	0.079	3.5936e-06
TLC	HERC1	2.40002e-10	0.37432	0.413	0.162	5.29229e-06
TLC	CASP8	2.92195e-10	0.500401	0.48	0.217	6.4432e-06
TLC	RPL21	3.83156e-10	0.455832	0.973	0.815	8.44897e-06
TLC	RPS23	3.84208e-10	0.434066	0.96	0.819	8.47217e-06
TLC	SC5D	4.24725e-10	0.535099	0.333	0.12	9.36562e-06
TLC	CRYBG1	4.39836e-10	0.389449	0.253	0.071	9.69883e-06
TLC	TRIM26	4.54523e-10	0.46536	0.28	0.087	1.00227e-05
TLC	TOMM7	4.67337e-10	0.442563	0.773	0.476	1.03052e-05
TLC	DENND2D	4.73591e-10	0.318461	0.28	0.085	1.04432e-05
TLC	SRSF3	5.90892e-10	0.437388	0.867	0.568	1.30298e-05
TLC	AKAP13	5.97575e-10	0.563664	0.68	0.41	1.31771e-05
TLC	GBP2	6.78883e-10	0.573425	0.333	0.115	1.497e-05
TLC	RPL38	7.21771e-10	0.408734	0.987	0.796	1.59158e-05
TLC	RPL13	7.56472e-10	0.41029	0.987	0.922	1.6681e-05
TLC	OST4	7.91219e-10	0.343986	0.867	0.521	1.74472e-05
TLC	RASGEF1B	8.0611e-10	0.541551	0.333	0.114	1.77755e-05
TLC	REL	9.8358e-10	0.691779	0.68	0.409	2.16889e-05
TLC	RPL26	9.96472e-10	0.371302	0.973	0.803	2.19732e-05
TLC	SMCHD1	1.17372e-09	0.485507	0.587	0.333	2.58817e-05
TLC	RGS1	1.18999e-09	0.451999	0.493	0.19	2.62404e-05
TLC	SP100	1.50481e-09	0.399238	0.707	0.429	3.31826e-05
TLC	RPL35A	1.51382e-09	0.448515	0.96	0.792	3.33811e-05
TLC	RPL36A	1.66007e-09	0.430167	0.88	0.56	3.66062e-05
TLC	TMA7	1.93195e-09	0.372872	0.867	0.569	4.26015e-05
TLC	CSF1	1.97638e-09	0.932242	0.36	0.138	4.35812e-05
TLC	RPLP2	2.29751e-09	0.414198	0.947	0.838	5.06624e-05
TLC	JAK3	2.31593e-09	0.392251	0.267	0.083	5.10686e-05
TLC	ARHGEF3	2.48026e-09	0.388224	0.32	0.113	5.46921e-05
TLC	PCSK7	2.54201e-09	0.620677	0.48	0.231	5.60539e-05
TLC	RPL37	2.72778e-09	0.375967	1	0.871	6.01502e-05
TLC	IRF1	4.55418e-09	0.536367	0.64	0.382	0.000100424
TLC	ARHGEF1	5.05483e-09	0.486614	0.48	0.233	0.000111464
TLC	RPS24	5.12904e-09	0.368942	1	0.875	0.0001131
TLC	PBXIP1	5.42586e-09	0.481643	0.4	0.174	0.000119646
TLC	TNFSF9	5.49849e-09	0.777971	0.32	0.117	0.000121247
TLC	CBLB	5.59555e-09	0.38672	0.307	0.109	0.000123387
TLC	SRSF5	6.14781e-09	0.396047	0.867	0.549	0.000135565
TLC	ANKRD12	6.20422e-09	0.431673	0.747	0.487	0.000136809
TLC	RPS15	6.24934e-09	0.385632	0.96	0.795	0.000137804
TLC	RPSA	6.28971e-09	0.394186	0.973	0.709	0.000138694
TLC	CD44	6.97951e-09	0.310377	0.88	0.488	0.000153905
TLC	DRAP1	7.02938e-09	0.390742	0.613	0.363	0.000155005
TLC	GSTK1	7.75799e-09	0.410987	0.56	0.31	0.000171071
TLC	TSPYL4	8.23453e-09	0.380146	0.307	0.109	0.00018158
TLC	PAXX	8.59604e-09	0.495018	0.453	0.226	0.000189551
TLC	FAM133B	8.81188e-09	0.559151	0.693	0.453	0.000194311
TLC	NR3C1	9.21851e-09	0.42848	0.493	0.248	0.000203277
TLC	ATXN1	1.01157e-08	0.336602	0.36	0.139	0.00022306
TLC	NR4A2	1.02267e-08	0.650291	0.507	0.244	0.000225509
TLC	C21orf91	1.0421e-08	0.380692	0.293	0.102	0.000229794
TLC	APOL6	1.05397e-08	0.45855	0.44	0.208	0.000232412
TLC	MKNK2	1.13332e-08	0.471127	0.6	0.352	0.000249909
TLC	UTRN	1.33563e-08	0.427052	0.493	0.25	0.00029452
TLC	RPS13	1.3531e-08	0.38874	0.96	0.787	0.000298371
TLC	CHST12	1.40303e-08	0.425399	0.28	0.096	0.000309382
TLC	RNF19A	1.46409e-08	0.536381	0.573	0.33	0.000322846
TLC	MGAT4A	1.79946e-08	0.281267	0.347	0.131	0.000396798
TLC	MYO1F	1.82069e-08	0.262767	0.267	0.083	0.000401481
TLC	RAP1B	2.04162e-08	0.402574	0.653	0.415	0.000450198
TLC	FKBP5	2.1571e-08	0.401979	0.48	0.222	0.000475663
TLC	RPS28	2.23418e-08	0.361999	0.973	0.854	0.000492658
TLC	FMNL1	2.37254e-08	0.287356	0.333	0.123	0.000523168
TLC	CLDND1	2.41676e-08	0.530337	0.467	0.241	0.000532919
TLC	YPEL5	2.46742e-08	0.5382	0.627	0.37	0.000544091
TLC	RPS14	2.5803e-08	0.372481	0.96	0.852	0.000568983
TLC	KLF2	2.87564e-08	1.05298	0.48	0.236	0.000634107
TLC	SRP14	3.06614e-08	0.318521	0.813	0.534	0.000676115
TLC	OTULIN	3.11181e-08	0.625185	0.413	0.2	0.000686186
TLC	DNTTIP2	3.16389e-08	0.430127	0.533	0.29	0.00069767
TLC	FOXN3	4.24035e-08	0.376324	0.427	0.202	0.00093504
TLC	TUBA1A	4.41675e-08	0.46711	0.467	0.221	0.000973937
TLC	COMMD6	4.68317e-08	0.356692	0.773	0.467	0.00103269
TLC	GPBP1	4.77194e-08	0.418819	0.707	0.467	0.00105226
TLC	IFI27L2	5.13645e-08	0.347504	0.333	0.13	0.00113264
TLC	PRKACB	5.28902e-08	0.46102	0.36	0.148	0.00116628
TLC	RPL14	5.40032e-08	0.351895	0.96	0.768	0.00119082
TLC	UBC	5.81294e-08	0.518436	0.987	0.896	0.00128181
TLC	ANKRD37	6.31768e-08	0.415019	0.467	0.228	0.00139311
TLC	SNRK	6.94446e-08	0.280793	0.293	0.108	0.00153132
TLC	RPS3A	7.68607e-08	0.33387	0.987	0.835	0.00169485
TLC	RPS16	8.2369e-08	0.389578	0.96	0.773	0.00181632
TLC	UPP1	9.25985e-08	0.265427	0.587	0.315	0.00204189
TLC	FAS	9.70314e-08	0.365635	0.36	0.159	0.00213964
TLC	NOP58	1.02025e-07	0.455957	0.547	0.335	0.00224974
TLC	DUSP5	1.14561e-07	0.522577	0.4	0.18	0.00252619
TLC	FKBP11	1.22062e-07	0.471985	0.253	0.088	0.00269158
TLC	RPL27	1.2724e-07	0.338972	0.96	0.664	0.00280577
TLC	PDE4D	1.30631e-07	0.507935	0.347	0.152	0.00288055
TLC	CGAS	1.33291e-07	0.521544	0.373	0.165	0.00293919
TLC	RPS19	1.35305e-07	0.350518	0.973	0.893	0.00298362
TLC	EEF1B2	1.35811e-07	0.362658	0.893	0.622	0.00299477
TLC	CCT4	1.53123e-07	0.471795	0.573	0.364	0.00337652
TLC	TRAF5	1.58575e-07	0.459316	0.307	0.125	0.00349674
TLC	GTF3A	1.6047e-07	0.407918	0.507	0.289	0.00353853
TLC	RPS3	1.64629e-07	0.33256	0.987	0.847	0.00363023
TLC	TACC1	1.69383e-07	0.357809	0.347	0.14	0.00373507
TLC	CEBPZ	1.99214e-07	0.478542	0.52	0.312	0.00439286
TLC	SNRPN	1.99268e-07	0.289953	0.28	0.103	0.00439406
TLC	CHD2	2.05786e-07	0.395417	0.627	0.397	0.00453778
TLC	NKTR	2.20675e-07	0.461287	0.707	0.455	0.0048661
TLC	CALM1	2.58144e-07	0.400362	0.867	0.654	0.00569233
TLC	G3BP2	2.59479e-07	0.511979	0.533	0.324	0.00572177
TLC	PAIP2	2.78403e-07	0.31972	0.547	0.328	0.00613906
TLC	C6orf48	2.99614e-07	0.407674	0.547	0.334	0.00660679
TLC	IER5	3.07768e-07	0.906621	0.667	0.456	0.00678659
TLC	RPL11	3.09704e-07	0.338753	0.987	0.857	0.00682928
TLC	ODF2L	3.29054e-07	0.686346	0.48	0.285	0.00725596
TLC	RPS7	3.32495e-07	0.382289	0.92	0.773	0.00733185
TLC	STAT5A	3.41264e-07	0.429	0.267	0.101	0.00752521
TLC	EPB41	3.56021e-07	0.316134	0.373	0.173	0.00785062
TLC	GNAS	3.69821e-07	0.278433	0.92	0.647	0.00815492
TLC	ANP32E	3.99806e-07	0.372656	0.493	0.274	0.00881612
TLC	SERPINB9	4.88299e-07	0.422126	0.493	0.281	0.0107675
TLC	FBXO34	5.08514e-07	0.488056	0.373	0.183	0.0112132
TLC	HELB	5.34494e-07	0.518496	0.293	0.12	0.0117861
TLC	ATF3	5.42035e-07	0.770081	0.667	0.437	0.0119524
TLC	KMT2E	5.7493e-07	0.400507	0.68	0.472	0.0126778
TLC	ODC1	6.38009e-07	0.584048	0.413	0.219	0.0140687
TLC	PHF11	7.15132e-07	0.343548	0.4	0.205	0.0157694
TLC	RPL9	7.47358e-07	0.3421	0.973	0.801	0.01648
TLC	UBE2L6	8.0113e-07	0.379378	0.373	0.18	0.0176657
TLC	TMX4	9.31456e-07	0.558064	0.347	0.163	0.0205395
TLC	NUDC	1.00917e-06	0.561237	0.547	0.36	0.0222533
TLC	RPL17	1.14432e-06	0.376523	0.64	0.43	0.0252335
TLC	RPL18	1.30544e-06	0.309227	0.987	0.787	0.0287862
TLC	PTPRE	1.33668e-06	0.296324	0.293	0.117	0.0294751
TLC	TBC1D2B	1.40135e-06	0.387675	0.307	0.134	0.0309013
TLC	SEMA4D	1.40502e-06	0.542542	0.293	0.123	0.0309821
TLC	ISCA1	1.43118e-06	0.389699	0.347	0.168	0.0315589
TLC	C12orf57	1.49199e-06	0.478848	0.547	0.341	0.0328999
TLC	APOBEC3C	1.54202e-06	0.407229	0.307	0.131	0.034003
TLC	LBH	1.54553e-06	0.361042	0.32	0.138	0.0340804
TLC	NEDD9	1.7831e-06	0.358626	0.413	0.186	0.0393191
TLC	TPT1	1.87295e-06	0.323796	1	0.962	0.0413004
TLC	RPS18	2.05187e-06	0.279739	0.973	0.907	0.0452458
TLC	ZC3H8	2.38042e-06	0.452918	0.307	0.141	0.0524906
TLC	RPS10	2.80324e-06	0.296941	0.88	0.598	0.0618142
TLC	PRDM2	3.11564e-06	0.440113	0.453	0.269	0.068703
TLC	H2AFZ	3.35918e-06	0.384427	0.573	0.356	0.0740732
TLC	TRMT112	3.55831e-06	0.35007	0.653	0.436	0.0784643
TLC	TAF3	3.84562e-06	0.31254	0.267	0.11	0.0847998
TLC	PHF12	3.94835e-06	0.37757	0.267	0.112	0.0870651
TLC	REX1BD	4.01774e-06	0.31954	0.467	0.281	0.0885952
TLC	PITPNC1	4.58138e-06	0.263753	0.28	0.12	0.101024
TLC	PRPF38B	4.72561e-06	0.48495	0.573	0.4	0.104204
TLC	H2AFX	4.7455e-06	0.412144	0.333	0.163	0.104643
TLC	SEPT7	4.78502e-06	0.280575	0.72	0.493	0.105514
TLC	HECA	4.7938e-06	0.280111	0.333	0.158	0.105708
TLC	NDUFA3	5.33947e-06	0.252098	0.547	0.352	0.117741
TLC	CHD1	5.77531e-06	0.297822	0.493	0.303	0.127351
TLC	GGA2	6.24204e-06	0.464737	0.32	0.157	0.137643
TLC	RPS20	6.50459e-06	0.264804	0.96	0.768	0.143433
TLC	SESN1	6.59203e-06	0.319538	0.253	0.102	0.145361
TLC	EIF5	6.61008e-06	0.317693	0.747	0.508	0.145759
TLC	MECP2	7.17992e-06	0.338345	0.453	0.271	0.158324
TLC	KRAS	7.36881e-06	0.337535	0.467	0.282	0.16249
TLC	HERPUD1	8.03815e-06	0.319438	0.68	0.456	0.177249
TLC	RPS4X	9.03274e-06	0.276061	0.96	0.74	0.199181
TLC	RABGAP1L	9.05299e-06	0.400077	0.36	0.19	0.199628
TLC	SNRPB2	9.61423e-06	0.286944	0.507	0.321	0.212003
TLC	HNRNPUL1	1.00344e-05	0.335294	0.507	0.329	0.221269
TLC	TGFB1	1.0137e-05	0.318122	0.373	0.19	0.223531
TLC	RWDD1	1.25389e-05	0.356318	0.467	0.285	0.276496
TLC	CYTOR	1.51337e-05	0.63363	0.533	0.365	0.333713
TLC	XAF1	1.62922e-05	0.357133	0.653	0.426	0.359259
TLC	SLC38A1	1.75788e-05	0.367403	0.453	0.268	0.387629
TLC	H1FX	1.76176e-05	0.442579	0.587	0.405	0.388486
TLC	PLK3	1.86814e-05	0.26822	0.467	0.263	0.411944
TLC	RPL10A	2.10685e-05	0.250553	0.947	0.734	0.464582
TLC	MDFIC	2.14242e-05	0.332681	0.333	0.17	0.472426
TLC	KLF6	2.16363e-05	0.388893	0.92	0.723	0.477102
TLC	RBM23	2.36011e-05	0.300396	0.4	0.232	0.520429
TLC	RPS5	2.58413e-05	0.262057	0.92	0.711	0.569826
TLC	SLC5A3	2.59145e-05	0.717565	0.48	0.318	0.57144
TLC	PSIP1	2.81015e-05	0.297442	0.293	0.141	0.619666
TLC	TRIM38	2.95664e-05	0.376609	0.333	0.173	0.651968
TLC	USPL1	2.9824e-05	0.434111	0.28	0.132	0.65765
TLC	ZNF644	3.42197e-05	0.370456	0.427	0.262	0.754578
TLC	UBE2D2	3.59666e-05	0.343371	0.533	0.366	0.793099
TLC	ISG15	3.63821e-05	0.27529	0.6	0.391	0.802261
TLC	IFI44L	3.75485e-05	0.326744	0.44	0.235	0.827982
TLC	FAM102A	4.04871e-05	0.274471	0.373	0.199	0.892781
TLC	CKS2	4.09554e-05	0.497463	0.373	0.208	0.903107
TLC	PYURF	4.12611e-05	0.393224	0.387	0.228	0.909848
TLC	PTPN4	4.17036e-05	0.388724	0.267	0.125	0.919607
TLC	AMD1	4.25158e-05	0.342201	0.613	0.439	0.937516
TLC	KRT10	4.72109e-05	0.361502	0.547	0.374	1
TLC	TERF2IP	4.95222e-05	0.320085	0.44	0.283	1
TLC	ZNF394	5.32716e-05	0.354833	0.293	0.148	1
TLC	CDC42SE1	5.4855e-05	0.385707	0.48	0.328	1
TLC	EIF3J	5.76898e-05	0.458082	0.467	0.317	1
TLC	BAZ1A	5.9014e-05	0.337487	0.427	0.268	1
TLC	SRP19	6.01151e-05	0.330376	0.387	0.236	1
TLC	SS18L2	6.5311e-05	0.401344	0.32	0.173	1
TLC	RAB27A	6.95106e-05	0.418006	0.267	0.129	1
TLC	SLBP	7.35849e-05	0.332223	0.373	0.223	1
TLC	HERPUD2	7.61253e-05	0.280867	0.307	0.16	1
TLC	BIN1	8.40249e-05	0.304556	0.267	0.13	1
TLC	BUB3	8.95392e-05	0.534049	0.427	0.285	1
TLC	NCK2	8.981e-05	0.291631	0.307	0.162	1
TLC	EPC1	9.10782e-05	0.304452	0.493	0.325	1
TLC	TAOK3	9.28284e-05	0.26867	0.427	0.258	1
TLC	ZNF431	9.53756e-05	0.34488	0.253	0.12	1
TLC	JMJD6	0.000102159	0.319004	0.333	0.184	1
TLC	ZNFX1	0.000103757	0.253528	0.267	0.13	1
TLC	CASP3	0.000110957	0.252935	0.28	0.14	1
TLC	TRMT10C	0.000120743	0.356411	0.32	0.18	1
TLC	IDS	0.000123572	0.450198	0.507	0.351	1
TLC	MAPRE2	0.00012531	0.289859	0.28	0.143	1
TLC	PDCL3	0.000130265	0.387234	0.28	0.144	1
TLC	EXOSC1	0.000139949	0.276962	0.253	0.124	1
TLC	C1orf56	0.000142101	0.429453	0.347	0.205	1
TLC	DHX36	0.000145296	0.38846	0.533	0.384	1
TLC	LRRFIP1	0.000156889	0.267456	0.667	0.482	1
TLC	SIAH2	0.00016163	0.365845	0.307	0.168	1
TLC	ARL4C	0.000162775	0.335335	0.6	0.419	1
TLC	RSBN1	0.000179664	0.328682	0.32	0.179	1
TLC	H2AFV	0.000181754	0.39192	0.467	0.322	1
TLC	C9orf78	0.000199993	0.317723	0.387	0.242	1
TLC	HNRNPH1	0.000206145	0.275887	0.747	0.544	1
TLC	SMAD7	0.000209939	0.254227	0.333	0.183	1
TLC	SMC4	0.00023796	0.465891	0.267	0.134	1
TLC	METTL23	0.000238442	0.410085	0.28	0.151	1
TLC	TSPYL1	0.00023969	0.356731	0.413	0.274	1
TLC	TC2N	0.00023971	0.270644	0.28	0.144	1
TLC	ATM	0.000251677	0.400757	0.373	0.233	1
TLC	PRKD3	0.0002624	0.32521	0.293	0.158	1
TLC	ARID4B	0.00026393	0.327375	0.547	0.405	1
TLC	PTPN1	0.000279057	0.30768	0.32	0.181	1
TLC	ASCC3	0.000298295	0.262011	0.373	0.234	1
TLC	IFRD1	0.000364564	0.260645	0.547	0.385	1
TLC	ARID4A	0.000412831	0.282919	0.4	0.269	1
TLC	PDE7A	0.000423325	0.337497	0.267	0.14	1
TLC	RNASEH2B	0.000440346	0.269374	0.28	0.152	1
TLC	LPIN1	0.000474801	0.323727	0.307	0.168	1
TLC	ARF6	0.000497599	0.348056	0.533	0.398	1
TLC	PDE4DIP	0.000499053	0.373273	0.36	0.225	1
TLC	CORO1B	0.000499825	0.28712	0.387	0.253	1
TLC	NASP	0.000502088	0.272103	0.453	0.315	1
TLC	ZNF267	0.000583893	0.256403	0.28	0.153	1
TLC	CDK11A	0.000588594	0.313668	0.293	0.168	1
TLC	ANKRD49	0.000596456	0.263684	0.267	0.142	1
TLC	SF1	0.000603582	0.252001	0.613	0.456	1
TLC	FOXP1	0.000642662	0.473493	0.413	0.278	1
TLC	ZNF131	0.000683616	0.350899	0.373	0.242	1
TLC	TAF7	0.000709482	0.269152	0.56	0.446	1
TLC	ZBTB1	0.000725355	0.268108	0.36	0.222	1
TLC	GNPTAB	0.000735243	0.370554	0.4	0.264	1
TLC	KANSL1	0.000764198	0.286219	0.467	0.334	1
TLC	LSM2	0.000893758	0.30549	0.36	0.232	1
TLC	INTS6	0.000911948	0.482669	0.427	0.278	1
TLC	CHCHD7	0.000913044	0.276019	0.32	0.194	1
TLC	KDM5D	0.000914878	0.325414	0.267	0.149	1
TLC	SAR1A	0.00100301	0.253405	0.413	0.291	1
TLC	CNN2	0.00108665	0.281667	0.347	0.22	1
TLC	CCDC59	0.00113145	0.357215	0.4	0.285	1
TLC	DUSP1	0.00124702	0.399195	0.907	0.724	1
TLC	SNHG12	0.00126523	0.269939	0.347	0.214	1
TLC	NOL7	0.00151808	0.268075	0.373	0.254	1
TLC	SERTAD1	0.00170157	0.314939	0.387	0.263	1
TLC	MIS18BP1	0.00208585	0.279792	0.333	0.214	1
TLC	CDK12	0.00225548	0.288919	0.413	0.294	1
TLC	RPS6KA3	0.00236136	0.308204	0.32	0.206	1
TLC	SYNRG	0.00289942	0.267781	0.32	0.208	1
TLC	DNAJB9	0.00294399	0.286797	0.293	0.184	1
TLC	RAB11FIP1	0.00306327	0.266136	0.587	0.446	1
TLC	ARAP2	0.00318681	0.327678	0.387	0.274	1
TLC	OTUD6B-AS1	0.0031892	0.312074	0.347	0.234	1
TLC	PTPRA	0.00322053	0.308472	0.387	0.283	1
TLC	FUBP1	0.00348555	0.285087	0.427	0.318	1
TLC	BTG3	0.00354748	0.366306	0.44	0.334	1
TLC	TMC6	0.00376717	0.307239	0.293	0.188	1
TLC	EZH2	0.00382722	0.392926	0.253	0.152	1
TLC	POLR2A	0.00390468	0.284459	0.453	0.346	1
TLC	CASP4	0.00415581	0.260894	0.413	0.312	1
TLC	MRPS6	0.00420516	0.294358	0.387	0.275	1
TLC	MTCH1	0.00433794	0.273382	0.56	0.444	1
TLC	XRN1	0.00523317	0.288583	0.347	0.246	1
TLC	DDX21	0.00567064	0.284369	0.573	0.455	1
TLC	KRR1	0.00573258	0.35031	0.373	0.287	1
TLC	TRAPPC10	0.00607217	0.26227	0.28	0.183	1
TLC	DDX27	0.00655099	0.337194	0.333	0.237	1
TLC	CWF19L2	0.00686647	0.478664	0.307	0.217	1
TLC	DNAJC1	0.00687062	0.337557	0.28	0.189	1
TLC	RBM26	0.00688498	0.331546	0.387	0.288	1
TLC	PPP1R10	0.00703517	0.292515	0.4	0.29	1
TLC	ANKRD28	0.00756546	0.416874	0.373	0.273	1
TLC	UBE2A	0.0077495	0.360991	0.333	0.246	1
TLC	IAH1	0.00841291	0.255511	0.293	0.2	1
TLC	COQ10B	0.00863076	0.25317	0.293	0.2	1
TLC	CAMK2D	0.00875105	0.31067	0.253	0.161	1
TLC	RBL2	0.00899678	0.253464	0.307	0.213	1
TLC	RAB5IF	0.00910389	0.25682	0.267	0.172	1
TLC	LDLR	0.00929816	0.368622	0.32	0.217	1
TLC	SMURF2	0.00958804	0.291441	0.293	0.202	1
TLC	LUZP1	0.00986309	0.461876	0.293	0.211	1
NK	CTSW	0	2.88778	0.944	0.02	0
NK	KLRD1	0	2.34333	0.856	0.02	0
NK	XCL1	0	2.29575	0.622	0.007	0
NK	KLRB1	0	2.18264	0.822	0.013	0
NK	KLRC1	0	2.11018	0.678	0.004	0
NK	TRDC	0	2.00849	0.756	0.004	0
NK	CD247	0	1.75316	0.767	0.016	0
NK	IL2RB	0	1.65632	0.8	0.011	0
NK	TMIGD2	0	1.39513	0.622	0.004	0
NK	CD7	8.29478e-299	1.79778	0.733	0.016	1.82908e-294
NK	KLRC2	4.90506e-290	1.49134	0.522	0.004	1.08161e-285
NK	GZMB	4.55837e-274	2.10263	0.556	0.007	1.00517e-269
NK	XCL2	8.96457e-271	1.79184	0.522	0.005	1.97678e-266
NK	LINC01871	1.87683e-252	1.46434	0.5	0.006	4.13861e-248
NK	NCR3	7.30557e-251	0.949646	0.444	0.003	1.61095e-246
NK	CD96	1.91349e-250	1.45626	0.733	0.022	4.21943e-246
NK	KIR2DL4	5.901e-242	0.689876	0.333	0	1.30123e-237
NK	SH2D1B	5.26245e-234	0.672451	0.333	0	1.16042e-229
NK	GZMA	4.63646e-228	2.7608	0.656	0.019	1.02239e-223
NK	SLA2	9.60407e-226	0.624094	0.378	0.002	2.11779e-221
NK	TXK	2.16816e-224	1.46919	0.656	0.02	4.78101e-220
NK	GNLY	1.51248e-220	5.40618	0.922	0.056	3.33516e-216
NK	CST7	3.84724e-215	1.6496	0.778	0.034	8.48354e-211
NK	SAMD3	1.24381e-213	1.06251	0.522	0.011	2.74272e-209
NK	NKG7	5.82998e-213	3.12888	0.989	0.069	1.28557e-208
NK	TNFRSF18	1.6094e-210	1.65602	0.633	0.02	3.54888e-206
NK	PRF1	3.67931e-209	1.31785	0.478	0.008	8.11324e-205
NK	EOMES	1.11154e-185	0.961099	0.356	0.004	2.45107e-181
NK	HOPX	2.45877e-179	1.89353	0.789	0.045	5.42184e-175
NK	PYHIN1	4.16615e-159	0.859162	0.367	0.006	9.18678e-155
NK	TIGIT	4.17175e-158	0.804233	0.333	0.005	9.19912e-154
NK	AC243829.4	2.19406e-156	0.608991	0.278	0.002	4.83811e-152
NK	KLRC4	9.68012e-156	0.691562	0.311	0.004	2.13456e-151
NK	TRG-AS1	2.0527e-151	0.831892	0.4	0.009	4.52641e-147
NK	CCL5	5.53651e-151	3.20123	0.833	0.071	1.22085e-146
NK	CD3E	6.37635e-149	1.08721	0.533	0.021	1.40605e-144
NK	RUNX3	2.96271e-143	1.4934	0.756	0.056	6.53307e-139
NK	NCAM1	1.31807e-141	0.738339	0.311	0.005	2.90647e-137
NK	ZNF683	7.23201e-141	0.707732	0.256	0.002	1.59473e-136
NK	MATK	1.83801e-139	0.841515	0.467	0.017	4.053e-135
NK	IKZF3	1.06332e-126	0.99011	0.511	0.025	2.34473e-122
NK	CD52	2.04594e-123	1.63146	0.678	0.051	4.5115e-119
NK	TBC1D10C	4.74201e-113	0.597676	0.378	0.014	1.04566e-108
NK	GPR174	1.62188e-111	0.548583	0.3	0.007	3.57641e-107
NK	ABCB1	5.04376e-111	0.721232	0.411	0.018	1.1122e-106
NK	CD38	1.54195e-108	0.669109	0.422	0.02	3.40016e-104
NK	LCK	1.62454e-108	0.681983	0.367	0.013	3.58227e-104
NK	AKAP5	6.51927e-108	0.719291	0.333	0.011	1.43757e-103
NK	CD2	8.35593e-107	0.892637	0.456	0.023	1.84257e-102
NK	HCST	2.78778e-103	1.6147	0.878	0.115	6.14733e-99
NK	PTPN22	3.90635e-103	1.08939	0.589	0.047	8.61388e-99
NK	SKAP1	8.48816e-100	0.878145	0.511	0.035	1.87172e-95
NK	RNF125	2.45152e-97	0.778883	0.4	0.02	5.40584e-93
NK	ITM2A	6.0379e-97	0.946522	0.456	0.028	1.33142e-92
NK	STAT4	3.70453e-95	0.71174	0.4	0.02	8.16886e-91
NK	CORO1A	8.04742e-95	1.30799	0.7	0.076	1.77454e-90
NK	TRBC2	4.83257e-94	0.674281	0.456	0.027	1.06563e-89
NK	GPR171	2.28602e-90	0.646124	0.3	0.011	5.0409e-86
NK	FYN	1.87223e-89	0.983184	0.556	0.049	4.12845e-85
NK	GZMM	8.76405e-87	0.905873	0.422	0.027	1.93256e-82
NK	SLFN12L	1.87434e-86	0.520774	0.289	0.01	4.1331e-82
NK	ACAP1	1.79357e-85	1.2058	0.678	0.084	3.95501e-81
NK	SH2D2A	1.15379e-84	0.567026	0.356	0.018	2.54422e-80
NK	MCTP2	2.15507e-81	1.15907	0.656	0.083	4.75215e-77
NK	TRBC1	4.77629e-81	0.824399	0.3	0.012	1.05322e-76
NK	FGD3	4.09313e-80	0.442574	0.356	0.02	9.02577e-76
NK	ATP8B4	1.90721e-77	0.52457	0.344	0.019	4.20558e-73
NK	IL2RG	2.25291e-77	0.988244	0.667	0.081	4.9679e-73
NK	ARHGAP9	5.97998e-75	0.704676	0.456	0.038	1.31865e-70
NK	DOK2	1.40083e-74	1.43305	0.589	0.067	3.08898e-70
NK	CYTIP	9.15881e-72	1.07034	0.789	0.121	2.01961e-67
NK	OXNAD1	5.00275e-71	0.964083	0.544	0.062	1.10316e-66
NK	CCL4	4.89156e-70	2.02478	0.733	0.112	1.07864e-65
NK	CCDC69	1.5777e-69	0.50074	0.356	0.024	3.47899e-65
NK	GIMAP7	4.09573e-69	0.736681	0.344	0.022	9.0315e-65
NK	LCP1	1.66909e-68	1.01889	0.8	0.13	3.6805e-64
NK	RAC2	3.34566e-66	1.0259	0.689	0.105	7.37751e-62
NK	APOBEC3G	2.31282e-65	0.902323	0.522	0.061	5.1e-61
NK	LRMP	1.83999e-64	0.507321	0.3	0.018	4.05737e-60
NK	TRAF3IP3	5.22546e-64	0.524876	0.311	0.019	1.15227e-59
NK	PTGER2	3.68141e-61	0.672979	0.367	0.03	8.11788e-57
NK	IKZF1	1.38944e-60	0.80146	0.489	0.055	3.06385e-56
NK	RASGRP1	1.3982e-59	0.737476	0.378	0.033	3.08316e-55
NK	CD69	2.83738e-58	1.25514	0.656	0.102	6.2567e-54
NK	ITGA1	3.08275e-58	0.755372	0.456	0.048	6.79778e-54
NK	PIP4K2A	1.39085e-57	0.861888	0.567	0.083	3.06696e-53
NK	PTPRC	1.14139e-56	1.15138	0.833	0.165	2.51688e-52
NK	IPCEF1	1.94124e-56	0.506767	0.278	0.017	4.28062e-52
NK	ANXA6	3.18901e-56	0.720403	0.444	0.05	7.03208e-52
NK	STK17B	5.99336e-55	0.966794	0.689	0.132	1.3216e-50
NK	EVL	1.34164e-53	1.3532	0.767	0.192	2.95844e-49
NK	PTPN7	2.69226e-53	0.738494	0.433	0.049	5.93671e-49
NK	SOCS1	4.04279e-53	1.46883	0.633	0.118	8.91477e-49
NK	SPN	2.59595e-52	0.703561	0.411	0.046	5.72432e-48
NK	WIPF1	4.65636e-52	0.729408	0.678	0.125	1.02677e-47
NK	CD48	1.0751e-50	0.858708	0.533	0.077	2.3707e-46
NK	CLEC2B	4.0843e-50	1.21686	0.689	0.133	9.0063e-46
NK	LSP1	5.48523e-50	0.925811	0.711	0.131	1.20955e-45
NK	DUSP2	8.78914e-49	1.52166	0.644	0.126	1.93809e-44
NK	GZMK	1.15089e-48	0.849849	0.256	0.017	2.53783e-44
NK	STK17A	2.88038e-48	1.15586	0.7	0.16	6.35153e-44
NK	LIMD2	3.38601e-48	0.776848	0.556	0.095	7.46648e-44
NK	DAPK2	1.44111e-47	0.627006	0.4	0.047	3.17779e-43
NK	ARHGDIB	7.40563e-45	0.870542	0.756	0.165	1.63302e-40
NK	BCL2	1.2091e-44	0.859608	0.511	0.087	2.66619e-40
NK	GATA3	2.78583e-44	0.659267	0.333	0.035	6.14304e-40
NK	CBLB	2.96987e-44	0.743383	0.544	0.101	6.54885e-40
NK	PRKCH	6.03392e-44	0.653868	0.367	0.044	1.33054e-39
NK	ITGAL	1.13242e-43	0.450869	0.278	0.024	2.4971e-39
NK	PIK3R1	2.32941e-43	1.08107	0.7	0.175	5.13659e-39
NK	LAYN	3.67459e-43	0.640678	0.256	0.021	8.10283e-39
NK	SFMBT2	4.85112e-42	0.379888	0.311	0.032	1.06972e-37
NK	CD37	1.67395e-40	0.828224	0.611	0.123	3.69123e-36
NK	IFI16	1.85951e-40	1.00043	0.733	0.19	4.10039e-36
NK	ECI2	7.64056e-40	0.710738	0.4	0.059	1.68482e-35
NK	CEMIP2	2.80362e-39	0.949819	0.556	0.114	6.18226e-35
NK	ICAM3	3.26621e-39	0.570475	0.444	0.073	7.20232e-35
NK	STK4	3.2888e-39	0.944779	0.756	0.231	7.25214e-35
NK	PRDM1	3.80676e-39	0.772689	0.4	0.057	8.39429e-35
NK	ID2	4.07356e-39	1.5109	0.889	0.355	8.9826e-35
NK	LAT2	4.42742e-39	0.554729	0.367	0.048	9.76291e-35
NK	RPS27	5.94257e-39	1.03506	1	0.893	1.3104e-34
NK	PREX1	1.68841e-38	0.551815	0.444	0.07	3.72312e-34
NK	TNFSF14	4.04722e-38	1.04757	0.322	0.037	8.92452e-34
NK	SYTL3	4.74078e-38	0.908275	0.444	0.076	1.04539e-33
NK	SP140	1.95588e-37	0.505988	0.267	0.026	4.31292e-33
NK	GMFG	2.34836e-37	0.719529	0.567	0.111	5.17837e-33
NK	GBP5	2.57298e-36	0.528633	0.311	0.037	5.67367e-32
NK	DOCK8	3.95828e-36	0.617349	0.522	0.105	8.72841e-32
NK	RPS15A	4.39984e-36	0.952457	1	0.778	9.70209e-32
NK	TTC39C	5.28836e-36	0.774958	0.422	0.073	1.16614e-31
NK	LTB	5.29259e-36	1.13112	0.489	0.095	1.16707e-31
NK	RPS29	3.13345e-35	0.921497	0.989	0.844	6.90957e-31
NK	RASSF5	2.3283e-34	0.364685	0.356	0.05	5.13413e-30
NK	CDKN2C	8.1542e-34	0.535303	0.3	0.037	1.79808e-29
NK	CCL3	1.05371e-33	1.12333	0.544	0.114	2.32353e-29
NK	GNPTAB	1.22311e-33	0.95768	0.733	0.254	2.69708e-29
NK	PTPN4	2.55362e-33	0.750718	0.511	0.118	5.63099e-29
NK	CHST12	2.59353e-32	0.767066	0.444	0.09	5.719e-28
NK	DOCK10	2.706e-32	0.510016	0.344	0.051	5.96701e-28
NK	SRGAP3	3.16562e-32	1.04462	0.533	0.131	6.9805e-28
NK	BIN2	5.36078e-32	0.49436	0.333	0.049	1.18211e-27
NK	CMC1	5.77952e-32	1.48208	0.589	0.178	1.27444e-27
NK	ADGRE5	3.16959e-31	0.758512	0.667	0.207	6.98927e-27
NK	BTG1	4.14539e-31	1.20449	0.956	0.58	9.14099e-27
NK	SLA	1.10521e-30	0.621866	0.611	0.141	2.43711e-26
NK	PARP8	1.32826e-30	0.85726	0.567	0.157	2.92894e-26
NK	SELPLG	2.575e-30	0.446862	0.333	0.05	5.67813e-26
NK	SEMA4D	3.11778e-30	0.645532	0.5	0.117	6.87502e-26
NK	HCLS1	5.69434e-30	0.432017	0.489	0.101	1.25566e-25
NK	TMSB4X	9.39744e-30	0.823625	1	0.968	2.07223e-25
NK	GFOD1	1.31389e-29	0.432528	0.267	0.034	2.89727e-25
NK	LDLRAD4	2.67368e-29	0.667197	0.378	0.069	5.89573e-25
NK	RPS27A	4.12081e-29	0.791431	0.989	0.821	9.08679e-25
NK	CELF2	8.52309e-29	0.658147	0.667	0.207	1.87943e-24
NK	YPEL1	9.28222e-29	0.390444	0.256	0.032	2.04682e-24
NK	RPLP1	2.48228e-28	0.814091	0.989	0.909	5.47367e-24
NK	EVI2A	3.75314e-28	0.505994	0.411	0.078	8.27606e-24
NK	ANKRD44	7.40895e-28	0.426094	0.322	0.052	1.63375e-23
NK	TYROBP	8.78497e-28	0.481758	0.878	0.246	1.93717e-23
NK	RGS1	9.3408e-28	1.10567	0.656	0.184	2.05974e-23
NK	RHOH	1.83458e-27	0.336547	0.389	0.07	4.04544e-23
NK	AOAH	4.4276e-27	0.315574	0.256	0.033	9.7633e-23
NK	APOBEC3C	4.71601e-27	0.793408	0.489	0.125	1.03993e-22
NK	TGFB1	5.34214e-27	0.697162	0.6	0.183	1.178e-22
NK	ETS1	6.00257e-27	1.07283	0.811	0.379	1.32363e-22
NK	PRKACB	1.00617e-26	0.607367	0.533	0.142	2.2187e-22
NK	ARHGEF1	2.06665e-26	0.88765	0.633	0.227	4.55716e-22
NK	FYB1	4.4527e-26	0.350583	0.511	0.115	9.81865e-22
NK	RPL41	4.48055e-26	0.646366	1	0.942	9.88006e-22
NK	IGFBP2	1.18436e-25	0.511373	0.411	0.083	2.61163e-21
NK	HLA-A	1.22225e-25	0.878421	0.967	0.711	2.69518e-21
NK	RGS16	1.3485e-25	0.815286	0.344	0.061	2.97358e-21
NK	RPS26	2.31236e-25	0.738933	1	0.782	5.09899e-21
NK	NCKAP1L	2.62561e-25	0.354781	0.356	0.065	5.78974e-21
NK	MDFIC	5.36752e-25	0.744376	0.533	0.163	1.18359e-20
NK	AC008105.3	5.80652e-25	0.415067	0.278	0.044	1.28039e-20
NK	SAMD9	6.47192e-25	0.627805	0.4	0.088	1.42712e-20
NK	NR4A1	1.29487e-24	1.16469	0.578	0.181	2.85532e-20
NK	ARHGAP30	1.90569e-24	0.418443	0.289	0.047	4.20224e-20
NK	RPL10	3.6826e-24	0.608456	1	0.89	8.12049e-20
NK	ZFP36L2	6.43311e-24	1.20644	0.833	0.424	1.41857e-19
NK	B2M	9.23958e-24	0.747333	1	0.9	2.03742e-19
NK	BUB3	1.03735e-23	0.857316	0.667	0.278	2.28745e-19
NK	TAGAP	1.15668e-23	0.638591	0.389	0.08	2.55059e-19
NK	MYO1G	3.63221e-23	0.325161	0.256	0.039	8.0094e-19
NK	PDE4A	6.4285e-23	0.390631	0.3	0.054	1.41755e-18
NK	RPS7	1.32669e-22	0.67392	1	0.771	2.92548e-18
NK	AC044849.1	1.3516e-22	0.751006	0.322	0.065	2.98042e-18
NK	HLA-C	2.58718e-22	0.701563	1	0.688	5.70498e-18
NK	FGR	2.86169e-22	0.471263	0.278	0.047	6.31031e-18
NK	PDCD4	2.928e-22	0.856348	0.633	0.261	6.45653e-18
NK	AKNA	4.86352e-22	0.740245	0.4	0.101	1.07245e-17
NK	KLHL6	5.53504e-22	0.35507	0.267	0.045	1.22053e-17
NK	TOMM7	5.74654e-22	0.667716	0.889	0.472	1.26717e-17
NK	GBP2	6.44124e-22	0.585399	0.433	0.112	1.42036e-17
NK	RARRES3	7.25144e-22	0.750603	0.611	0.211	1.59902e-17
NK	HIST1H1D	7.60082e-22	0.451047	0.267	0.045	1.67606e-17
NK	RPL23A	8.66459e-22	0.649907	1	0.784	1.91063e-17
NK	RPS21	9.88569e-22	0.678928	0.989	0.736	2.17989e-17
NK	HLA-B	1.42541e-21	0.689826	0.978	0.833	3.14317e-17
NK	RPS19	1.58306e-21	0.825506	1	0.892	3.4908e-17
NK	CARD16	1.8046e-21	0.439437	0.389	0.09	3.97933e-17
NK	FERMT3	1.9589e-21	0.252776	0.367	0.079	4.31957e-17
NK	DOCK2	2.06905e-21	0.34768	0.311	0.06	4.56247e-17
NK	FNBP1	2.41006e-21	0.618047	0.578	0.205	5.31442e-17
NK	GPR65	2.71764e-21	0.344662	0.333	0.067	5.99267e-17
NK	FCER1G	2.81601e-21	0.532095	0.722	0.223	6.20958e-17
NK	AUTS2	3.62963e-21	0.482416	0.3	0.059	8.00371e-17
NK	SESN1	3.77903e-21	0.518855	0.389	0.098	8.33313e-17
NK	IL10RA	4.78473e-21	0.330894	0.333	0.068	1.05508e-16
NK	CLIC3	6.27536e-21	0.941732	0.489	0.149	1.38378e-16
NK	AREG	7.09825e-21	1.35726	0.7	0.324	1.56524e-16
NK	SAMSN1	7.12077e-21	0.295881	0.6	0.174	1.5702e-16
NK	APBB1IP	9.77316e-21	0.345856	0.356	0.078	2.15508e-16
NK	RPS24	1.20282e-20	0.599752	1	0.874	2.65234e-16
NK	AC245297.3	1.36027e-20	0.755422	0.711	0.346	2.99954e-16
NK	INPP5D	1.80668e-20	0.284485	0.256	0.044	3.98391e-16
NK	IFI27L2	2.22545e-20	0.678469	0.444	0.126	4.90735e-16
NK	MAPK1	2.24143e-20	0.730857	0.544	0.201	4.94258e-16
NK	AC025164.1	2.32957e-20	1.05177	0.3	0.061	5.13694e-16
NK	PPP3CC	6.62506e-20	0.429248	0.278	0.055	1.46089e-15
NK	FAM3C	1.80963e-19	1.0577	0.678	0.314	3.99042e-15
NK	EPAS1	2.43803e-19	0.85581	0.433	0.132	5.3761e-15
NK	GLIPR2	4.35367e-19	0.448659	0.322	0.073	9.60027e-15
NK	RPL37	6.36943e-19	0.585839	1	0.87	1.40452e-14
NK	GYPC	6.65993e-19	0.47603	0.344	0.082	1.46858e-14
NK	SMARCA2	9.43463e-19	0.637977	0.433	0.129	2.08043e-14
NK	SEPT1	1.06344e-18	0.365754	0.267	0.052	2.34498e-14
NK	HLA-F	1.38001e-18	0.604494	0.578	0.221	3.04306e-14
NK	ITM2C	1.89147e-18	0.812318	0.411	0.118	4.17088e-14
NK	ARHGAP45	2.07812e-18	0.405916	0.367	0.096	4.58246e-14
NK	CDC14A	4.01716e-18	0.584548	0.356	0.093	8.85824e-14
NK	SMC4	6.15823e-18	0.439713	0.433	0.129	1.35795e-13
NK	IDI1	6.54215e-18	0.669508	0.556	0.212	1.44261e-13
NK	HERC1	8.27051e-18	0.586616	0.467	0.16	1.82373e-13
NK	MSN	9.08699e-18	0.558534	0.622	0.242	2.00377e-13
NK	CDC42SE2	9.72749e-18	0.613462	0.556	0.224	2.14501e-13
NK	RPL18	1.00577e-17	0.558615	0.989	0.786	2.21783e-13
NK	TSC22D3	1.04567e-17	0.723563	0.822	0.398	2.3058e-13
NK	CD99	1.26614e-17	0.536388	0.678	0.296	2.79198e-13
NK	RPL19	2.88224e-17	0.53588	1	0.816	6.35563e-13
NK	PIK3IP1	4.06937e-17	0.648592	0.556	0.227	8.97338e-13
NK	TXNIP	5.55409e-17	0.925201	0.889	0.601	1.22473e-12
NK	GPSM3	5.95719e-17	0.334209	0.4	0.11	1.31362e-12
NK	RPL21	6.72411e-17	0.549612	1	0.813	1.48273e-12
NK	RPS23	9.9833e-17	0.528456	1	0.817	2.20142e-12
NK	RPL26	1.03584e-16	0.527596	0.978	0.802	2.28413e-12
NK	TBCD	1.17095e-16	0.361847	0.267	0.059	2.58206e-12
NK	RPS15	1.45487e-16	0.536698	0.978	0.794	3.20813e-12
NK	TMA7	1.58543e-16	0.577725	0.911	0.566	3.49602e-12
NK	GNG2	2.09959e-16	0.320748	0.289	0.065	4.6298e-12
NK	HAVCR2	2.3318e-16	0.335977	0.322	0.076	5.14186e-12
NK	ELF1	3.16729e-16	0.557654	0.711	0.37	6.9842e-12
NK	PRMT9	3.47234e-16	0.661741	0.378	0.116	7.65686e-12
NK	RPS25	3.60018e-16	0.518778	0.989	0.769	7.93876e-12
NK	CLDND1	4.53239e-16	0.742225	0.544	0.238	9.99437e-12
NK	RAB8B	4.54763e-16	0.571642	0.444	0.151	1.0028e-11
NK	TMX4	4.82198e-16	0.524824	0.456	0.159	1.06329e-11
NK	BTN3A2	6.60365e-16	0.404025	0.311	0.081	1.45617e-11
NK	CXCR4	7.03309e-16	0.305202	0.622	0.237	1.55087e-11
NK	ST3GAL1	1.47236e-15	0.401073	0.311	0.081	3.24671e-11
NK	CREM	1.70449e-15	0.71586	0.489	0.174	3.75857e-11
NK	SLC38A1	1.80255e-15	0.593114	0.589	0.263	3.97481e-11
NK	ARPC5L	2.10983e-15	0.640186	0.5	0.209	4.65238e-11
NK	ITGAX	2.31321e-15	0.536491	0.356	0.096	5.10086e-11
NK	TARSL2	2.47026e-15	0.531305	0.367	0.113	5.44716e-11
NK	IL32	2.92356e-15	1.39134	0.722	0.462	6.44674e-11
NK	RPS14	3.41858e-15	0.476896	1	0.85	7.53832e-11
NK	CAMK1	3.51918e-15	0.519318	0.256	0.058	7.76015e-11
NK	RPS3A	4.064e-15	0.52424	0.989	0.834	8.96153e-11
NK	SEPT7	5.03588e-15	0.530021	0.8	0.49	1.11046e-10
NK	HSPE1	5.60644e-15	1.2216	0.822	0.574	1.23628e-10
NK	PTPRE	6.01401e-15	0.344828	0.378	0.114	1.32615e-10
NK	RPL30	6.83572e-15	0.46379	1	0.869	1.50734e-10
NK	UBASH3B	1.0135e-14	0.514513	0.3	0.079	2.23487e-10
NK	RPL34	1.08185e-14	0.441953	1	0.864	2.38559e-10
NK	CACYBP	1.16467e-14	0.858299	0.689	0.376	2.56822e-10
NK	PTK2B	1.50673e-14	0.316945	0.3	0.077	3.32249e-10
NK	FAU	1.80014e-14	0.486124	0.989	0.758	3.96948e-10
NK	PAXX	2.22078e-14	0.587904	0.511	0.223	4.89704e-10
NK	HIST1H4C	2.43131e-14	0.61132	0.556	0.236	5.36128e-10
NK	CSK	4.04033e-14	0.319218	0.356	0.112	8.90933e-10
NK	HMGB2	7.4478e-14	0.522691	0.656	0.319	1.64231e-09
NK	ZNF331	7.82933e-14	0.892779	0.422	0.151	1.72645e-09
NK	CAPG	7.97103e-14	0.393652	0.689	0.322	1.75769e-09
NK	RPL37A	9.28885e-14	0.449879	1	0.845	2.04828e-09
NK	DEDD2	1.04485e-13	0.72479	0.444	0.178	2.304e-09
NK	NDFIP2	1.48181e-13	0.799279	0.489	0.222	3.26754e-09
NK	FMNL1	1.88872e-13	0.36492	0.378	0.121	4.16482e-09
NK	HSPA1A	2.36366e-13	1.26944	0.922	0.787	5.21211e-09
NK	FGFR1OP2	2.47996e-13	0.457944	0.556	0.266	5.46857e-09
NK	RIN3	2.8689e-13	0.424564	0.311	0.091	6.32621e-09
NK	SH3BGRL3	2.91098e-13	0.452474	0.944	0.596	6.419e-09
NK	RPL35A	3.14536e-13	0.427607	0.989	0.79	6.93584e-09
NK	HLA-E	3.77089e-13	0.52671	0.878	0.643	8.31519e-09
NK	POLR3GL	4.08323e-13	0.528918	0.378	0.136	9.00393e-09
NK	ISG20	4.12743e-13	0.55111	0.433	0.163	9.1014e-09
NK	RGCC	5.84802e-13	0.991738	0.422	0.151	1.28955e-08
NK	CRIP1	5.99023e-13	0.503114	0.589	0.265	1.32091e-08
NK	RPL32	6.05097e-13	0.445632	1	0.877	1.3343e-08
NK	REL	6.1384e-13	0.683817	0.711	0.407	1.35358e-08
NK	CCSER2	6.22027e-13	0.494361	0.411	0.158	1.37163e-08
NK	PPP1R2	7.9257e-13	0.605845	0.567	0.29	1.7477e-08
NK	PSMB9	8.47522e-13	0.549269	0.489	0.211	1.86887e-08
NK	RPL39	8.99783e-13	0.402482	1	0.891	1.98411e-08
NK	TRAF5	9.73033e-13	0.533394	0.356	0.122	2.14564e-08
NK	CASP8	9.84674e-13	0.540135	0.489	0.216	2.1713e-08
NK	FAM107B	1.58569e-12	0.485083	0.589	0.282	3.4966e-08
NK	HSPA1B	1.62434e-12	1.26567	0.811	0.719	3.58184e-08
NK	DNAJB4	1.96819e-12	1.1196	0.489	0.221	4.34006e-08
NK	RPL7A	2.30216e-12	0.40136	0.989	0.795	5.0765e-08
NK	AAK1	2.34246e-12	0.546726	0.556	0.274	5.16536e-08
NK	CCDC88C	2.36202e-12	0.397972	0.267	0.073	5.20848e-08
NK	RPLP2	2.40429e-12	0.398643	0.978	0.836	5.30171e-08
NK	RPS28	2.42541e-12	0.407451	0.989	0.853	5.34828e-08
NK	ARPC2	2.57019e-12	0.451689	0.856	0.587	5.66753e-08
NK	METRNL	2.5875e-12	0.395051	0.478	0.188	5.70569e-08
NK	MMP25-AS1	2.60725e-12	0.4912	0.311	0.099	5.74926e-08
NK	FOXN3	2.70616e-12	0.425358	0.467	0.2	5.96735e-08
NK	TSPYL2	2.73546e-12	0.855976	0.556	0.268	6.03197e-08
NK	RPL13	2.89173e-12	0.399408	0.989	0.922	6.37655e-08
NK	BCAS4	3.01023e-12	0.341475	0.267	0.075	6.63787e-08
NK	UBB	3.04398e-12	0.756081	0.922	0.678	6.71228e-08
NK	FKBP11	3.10473e-12	0.445027	0.289	0.086	6.84624e-08
NK	CLK1	3.52647e-12	0.611583	0.756	0.456	7.77621e-08
NK	CAPN12	3.57679e-12	0.61769	0.322	0.105	7.88718e-08
NK	COMMD6	3.95216e-12	0.490892	0.778	0.466	8.7149e-08
NK	RPL6	4.47666e-12	0.49133	1	0.743	9.87149e-08
NK	C17orf67	4.72706e-12	0.440101	0.267	0.074	1.04236e-07
NK	SNRK	4.81211e-12	0.43884	0.322	0.106	1.06112e-07
NK	FBXO34	4.89652e-12	0.449465	0.433	0.18	1.07973e-07
NK	KLF13	5.80694e-12	0.431655	0.389	0.146	1.28049e-07
NK	RGS2	8.24382e-12	0.55145	0.533	0.227	1.81785e-07
NK	GLIPR1	8.71668e-12	0.312964	0.333	0.109	1.92212e-07
NK	MBNL1	2.11197e-11	0.437066	0.644	0.357	4.6571e-07
NK	LYST	2.36873e-11	0.330234	0.489	0.219	5.22328e-07
NK	DDHD1	2.51509e-11	0.455771	0.278	0.085	5.54602e-07
NK	RPL35	2.63887e-11	0.49638	0.989	0.799	5.81897e-07
NK	NT5C	2.88443e-11	0.405509	0.4	0.161	6.36045e-07
NK	BCL2L11	3.13304e-11	0.576067	0.456	0.203	6.90867e-07
NK	DUSP4	3.28177e-11	0.924935	0.256	0.075	7.23663e-07
NK	RPL15	4.52927e-11	0.397329	1	0.772	9.98749e-07
NK	RPS3	5.21041e-11	0.372219	0.978	0.846	1.14895e-06
NK	DDX24	5.80158e-11	0.577519	0.667	0.414	1.27931e-06
NK	PSMB8	5.92245e-11	0.407968	0.556	0.285	1.30596e-06
NK	SRP14	6.6818e-11	0.435085	0.822	0.532	1.4734e-06
NK	G3BP2	7.28429e-11	0.497035	0.578	0.321	1.60626e-06
NK	CCND2	7.36849e-11	0.500491	0.7	0.41	1.62482e-06
NK	STK10	9.03239e-11	0.353395	0.333	0.118	1.99173e-06
NK	DGKD	9.56842e-11	0.333642	0.289	0.095	2.10993e-06
NK	PCID2	1.01008e-10	0.430223	0.411	0.18	2.22732e-06
NK	RPL27	1.04433e-10	0.382111	0.922	0.664	2.30286e-06
NK	CFL1	1.67697e-10	0.455995	0.933	0.669	3.69789e-06
NK	RPL10A	1.74708e-10	0.448667	0.956	0.732	3.85249e-06
NK	ERN1	2.01106e-10	0.661609	0.3	0.103	4.43459e-06
NK	SYNRG	2.28325e-10	0.394128	0.444	0.204	5.0348e-06
NK	GADD45G	2.36814e-10	0.378747	0.344	0.125	5.22198e-06
NK	ITGAE	2.57753e-10	0.467886	0.322	0.121	5.68372e-06
NK	CLEC2D	2.6569e-10	0.529399	0.256	0.078	5.85873e-06
NK	FAM129A	2.69391e-10	0.375519	0.278	0.088	5.94034e-06
NK	ATP5F1E	3.28054e-10	0.343487	0.922	0.654	7.23392e-06
NK	RPS12	3.39145e-10	0.359432	1	0.894	7.47848e-06
NK	HSPD1	3.61999e-10	1.03568	0.744	0.58	7.98244e-06
NK	OSTF1	3.74438e-10	0.451214	0.467	0.222	8.25672e-06
NK	HSPA6	4.51861e-10	1.65633	0.544	0.324	9.96398e-06
NK	SYNGR1	4.80091e-10	0.574397	0.267	0.09	1.05865e-05
NK	DENND1B	5.12046e-10	0.355085	0.311	0.115	1.12911e-05
NK	AHSA1	5.55678e-10	0.715839	0.522	0.3	1.22533e-05
NK	HSPA8	6.8671e-10	0.854715	0.811	0.592	1.51426e-05
NK	TMEM243	7.04162e-10	0.398019	0.3	0.109	1.55275e-05
NK	RPL17	8.19401e-10	0.375725	0.7	0.427	1.80686e-05
NK	CYFIP2	9.03699e-10	0.3323	0.267	0.088	1.99275e-05
NK	RPS10	9.55085e-10	0.440381	0.867	0.597	2.10606e-05
NK	RPL36A	9.71894e-10	0.508774	0.856	0.559	2.14312e-05
NK	TLN1	9.97725e-10	0.416209	0.611	0.352	2.20008e-05
NK	APOL6	1.16263e-09	0.489822	0.433	0.207	2.56371e-05
NK	RPSA	1.188e-09	0.454957	0.933	0.709	2.61966e-05
NK	JUND	1.31194e-09	0.72321	0.911	0.743	2.89295e-05
NK	CIRBP	1.31547e-09	0.305043	0.756	0.462	2.90075e-05
NK	TRIM22	1.32677e-09	0.347487	0.444	0.198	2.92567e-05
NK	RPL11	1.92214e-09	0.385775	1	0.856	4.2385e-05
NK	CNOT6L	2.04446e-09	0.451363	0.4	0.185	4.50825e-05
NK	LEPROTL1	2.07857e-09	0.352452	0.333	0.133	4.58346e-05
NK	MZT2B	2.09193e-09	0.346366	0.756	0.457	4.61292e-05
NK	RPL9	2.26212e-09	0.371447	0.978	0.8	4.9882e-05
NK	NAP1L4	2.43766e-09	0.36722	0.544	0.317	5.37529e-05
NK	HSP90AA1	2.45882e-09	1.01153	0.944	0.848	5.42194e-05
NK	DNAJB6	2.58643e-09	0.572946	0.689	0.435	5.70334e-05
NK	TAOK3	2.90954e-09	0.316731	0.5	0.255	6.41582e-05
NK	RPS5	3.00662e-09	0.356945	0.967	0.709	6.62991e-05
NK	AKAP13	3.07637e-09	0.43622	0.656	0.41	6.78371e-05
NK	GOLGA8B	3.72017e-09	0.309755	0.367	0.148	8.20336e-05
NK	EEF1B2	3.8977e-09	0.392507	0.889	0.621	8.59483e-05
NK	CCL4L2	3.95652e-09	0.81406	0.333	0.122	8.72452e-05
NK	TMC6	4.35054e-09	0.341542	0.4	0.185	9.59338e-05
NK	RASA2	4.3674e-09	0.392982	0.422	0.204	9.63056e-05
NK	STARD3NL	5.18831e-09	0.40009	0.344	0.148	0.000114408
NK	RPS18	6.27419e-09	0.33239	1	0.906	0.000138352
NK	TSTD1	6.63867e-09	0.409978	0.511	0.278	0.000146389
NK	GTF3A	6.90715e-09	0.351207	0.522	0.288	0.00015231
NK	IFITM2	6.96801e-09	0.262402	0.8	0.524	0.000153652
NK	PYURF	7.68957e-09	0.383428	0.444	0.226	0.000169563
NK	LPIN2	8.03668e-09	0.29709	0.311	0.12	0.000177217
NK	PFN1	1.00782e-08	0.431457	0.922	0.718	0.000222234
NK	RAB27A	1.03131e-08	0.433634	0.311	0.127	0.000227414
NK	COMMD7	1.07008e-08	0.393625	0.389	0.185	0.000235962
NK	DNAJB1	1.20317e-08	1.32485	0.711	0.665	0.000265312
NK	UBA52	1.30789e-08	0.301739	0.978	0.766	0.000288403
NK	UPP1	1.46775e-08	0.267343	0.589	0.314	0.000323653
NK	RNF115	1.60969e-08	0.496799	0.422	0.222	0.000354952
NK	PLP2	1.6971e-08	0.270597	0.456	0.207	0.000374227
NK	PAIP2	1.84588e-08	0.542339	0.544	0.327	0.000407036
NK	CDC42SE1	1.85275e-08	0.432287	0.544	0.325	0.00040855
NK	NSD3	1.95781e-08	0.380072	0.489	0.27	0.000431716
NK	KCTD9	1.97316e-08	0.406155	0.3	0.12	0.000435101
NK	KIAA1551	2.11438e-08	0.409407	0.478	0.255	0.000466241
NK	DRAP1	2.68076e-08	0.330891	0.589	0.362	0.000591134
NK	MYLIP	2.82723e-08	0.396478	0.389	0.175	0.000623432
NK	GABARAPL1	3.36245e-08	0.38396	0.511	0.285	0.000741455
NK	SARAF	3.755e-08	0.423022	0.644	0.409	0.000828014
NK	TRAPPC1	3.97182e-08	0.283076	0.489	0.275	0.000875825
NK	RPL14	4.51395e-08	0.352945	0.978	0.767	0.000995371
NK	SP140L	4.76207e-08	0.34894	0.311	0.132	0.00105008
NK	TRIM38	5.05879e-08	0.257005	0.378	0.171	0.00111551
NK	APRT	5.93795e-08	0.283038	0.633	0.383	0.00130938
NK	SUN2	6.39929e-08	0.326984	0.433	0.225	0.00141111
NK	HSPH1	6.44612e-08	0.974917	0.678	0.498	0.00142143
NK	COTL1	6.65456e-08	1.27565	0.6	0.411	0.0014674
NK	VAMP2	7.37432e-08	0.291933	0.578	0.36	0.00162611
NK	S100PBP	8.69924e-08	0.274768	0.333	0.148	0.00191827
NK	UBE2S	9.64802e-08	0.466567	0.444	0.236	0.00212748
NK	MRPL18	9.93675e-08	0.715367	0.456	0.26	0.00219115
NK	IRF1	1.236e-07	0.496312	0.611	0.382	0.0027255
NK	RPL3	1.28142e-07	0.311039	0.967	0.822	0.00282566
NK	RBPJ	1.59278e-07	0.520572	0.678	0.476	0.00351224
NK	SSR2	1.63897e-07	0.253837	0.667	0.426	0.0036141
NK	PDE7A	1.64969e-07	0.427263	0.311	0.139	0.00363772
NK	SERF2	1.6571e-07	0.316215	0.9	0.696	0.00365407
NK	RPL38	2.23624e-07	0.272698	1	0.795	0.00493112
NK	CHD6	2.31502e-07	0.409448	0.311	0.14	0.00510485
NK	SLFN13	2.34973e-07	0.454797	0.267	0.107	0.00518139
NK	DNAJC1	2.39341e-07	0.323332	0.367	0.186	0.00527772
NK	ARPC1B	2.39874e-07	0.299015	0.622	0.394	0.00528946
NK	DNAJA1	2.64937e-07	0.839282	0.8	0.611	0.00584213
NK	RPS2	2.66324e-07	0.278401	1	0.885	0.00587272
NK	CALM1	2.70314e-07	0.320873	0.9	0.652	0.0059607
NK	CEBPZ	2.95531e-07	0.332021	0.511	0.311	0.00651675
NK	FKBP4	3.09964e-07	0.673679	0.433	0.243	0.00683502
NK	PSME1	3.29134e-07	0.26209	0.722	0.479	0.00725773
NK	LSM2	3.61789e-07	0.449787	0.411	0.23	0.00797781
NK	PCSK7	3.66954e-07	0.558817	0.422	0.231	0.0080917
NK	NR4A2	4.0299e-07	0.589166	0.444	0.245	0.00888633
NK	ABHD17A	4.26292e-07	0.415747	0.4	0.218	0.00940016
NK	SP110	4.35973e-07	0.373695	0.4	0.205	0.00961364
NK	RPL24	4.39901e-07	0.287122	0.978	0.778	0.00970027
NK	APMAP	4.59116e-07	0.251826	0.389	0.203	0.010124
NK	SEPT6	4.67666e-07	0.419777	0.367	0.189	0.0103125
NK	HERPUD2	4.98211e-07	0.463897	0.333	0.159	0.010986
NK	TLE4	5.01868e-07	0.434766	0.344	0.157	0.0110667
NK	SERTAD1	5.21514e-07	0.473812	0.467	0.26	0.0114999
NK	PPP1R12A	5.84266e-07	0.324939	0.556	0.364	0.0128837
NK	MAPRE2	6.18918e-07	0.295877	0.311	0.142	0.0136478
NK	CDKN1B	6.28733e-07	0.436606	0.367	0.183	0.0138642
NK	NACA	6.33863e-07	0.279033	0.967	0.737	0.0139773
NK	TERF2IP	6.59595e-07	0.451182	0.456	0.282	0.0145447
NK	TUBA1A	7.01464e-07	0.663042	0.422	0.221	0.015468
NK	UXT	7.07753e-07	0.283858	0.5	0.296	0.0156067
NK	ARF6	7.75946e-07	0.422801	0.578	0.396	0.0171104
NK	CLIC1	9.56948e-07	0.324096	0.878	0.614	0.0211017
NK	IRF8	9.99426e-07	0.437458	0.4	0.207	0.0220384
NK	ATG12	1.04851e-06	0.314938	0.522	0.339	0.0231208
NK	RASGEF1B	1.1601e-06	0.283357	0.278	0.114	0.0255813
NK	ZC3HAV1	1.16834e-06	0.601916	0.4	0.227	0.0257631
NK	RPS16	1.18334e-06	0.280932	0.989	0.772	0.0260939
NK	ZNF800	1.25804e-06	0.313832	0.322	0.158	0.027741
NK	PRPF38B	1.52159e-06	0.322018	0.589	0.399	0.0335526
NK	CDK6	1.59037e-06	0.371762	0.267	0.113	0.0350692
NK	EIF3G	1.591e-06	0.308573	0.589	0.393	0.0350832
NK	LMO4	1.97029e-06	0.490817	0.422	0.25	0.043447
NK	CCT4	1.99649e-06	0.447491	0.556	0.363	0.0440246
NK	DNAJA4	2.34774e-06	0.760644	0.322	0.157	0.0517701
NK	OTULIN	2.51563e-06	0.420488	0.378	0.2	0.0554722
NK	CCNH	2.52411e-06	0.354733	0.367	0.196	0.0556592
NK	ECH1	2.8048e-06	0.338188	0.433	0.259	0.0618487
NK	EIF3K	2.82914e-06	0.259929	0.622	0.406	0.0623854
NK	ZFAND2A	2.93258e-06	0.847163	0.489	0.308	0.0646663
NK	HNRNPA1	3.10242e-06	0.253136	0.833	0.625	0.0684115
NK	COX7C	3.61618e-06	0.311933	0.867	0.569	0.0797403
NK	MOB3A	3.66314e-06	0.290246	0.256	0.11	0.080776
NK	SPRY2	4.27108e-06	0.460848	0.422	0.24	0.0941817
NK	PRPF18	4.41977e-06	0.300226	0.3	0.143	0.0974604
NK	COA1	4.95157e-06	0.339132	0.356	0.188	0.109187
NK	CASP10	5.12672e-06	0.455844	0.278	0.133	0.113049
NK	RPL18A	5.3555e-06	0.28123	0.989	0.84	0.118094
NK	TCP1	5.37594e-06	0.361248	0.6	0.417	0.118545
NK	MT-CO2	5.4982e-06	0.251877	0.978	0.904	0.121241
NK	JOSD1	6.04181e-06	0.321133	0.433	0.258	0.133228
NK	NUDT14	8.05743e-06	0.339069	0.322	0.169	0.177674
NK	SLBP	1.00385e-05	0.342706	0.378	0.222	0.221358
NK	SELENOK	1.2721e-05	0.422073	0.522	0.356	0.280512
NK	CHCHD2	1.33786e-05	0.284489	0.844	0.58	0.295013
NK	PILRB	1.39586e-05	0.340883	0.344	0.19	0.307802
NK	NCL	1.40724e-05	0.308325	0.767	0.585	0.31031
NK	CSF1	1.41544e-05	0.442759	0.289	0.139	0.312119
NK	INTS6	1.45092e-05	0.308659	0.456	0.277	0.319943
NK	ATP5MC1	1.49828e-05	0.349204	0.4	0.239	0.330385
NK	NCOR1	1.64051e-05	0.271707	0.556	0.385	0.36175
NK	PPP2R5C	1.82109e-05	0.428847	0.489	0.335	0.401568
NK	CPNE1	1.84593e-05	0.367651	0.444	0.29	0.407046
NK	RPS8	1.84985e-05	0.263605	1	0.848	0.407911
NK	NEU1	1.89673e-05	0.819663	0.433	0.285	0.418248
NK	PSIP1	1.91584e-05	0.298349	0.289	0.14	0.422461
NK	ZNRD1	2.02271e-05	0.260393	0.3	0.154	0.446027
NK	RAB5IF	2.10152e-05	0.421101	0.311	0.17	0.463407
NK	CHORDC1	2.11414e-05	0.503977	0.522	0.349	0.466188
NK	MEX3C	2.15218e-05	0.365137	0.311	0.165	0.474577
NK	TRA2B	2.96184e-05	0.268436	0.7	0.489	0.653114
NK	CKS2	3.17041e-05	0.480053	0.367	0.208	0.699108
NK	CENPC	3.6899e-05	0.397007	0.367	0.218	0.813659
NK	HPCAL1	3.87818e-05	0.306515	0.322	0.174	0.855177
NK	EIF1AY	4.14475e-05	0.294763	0.344	0.202	0.913958
NK	JMJD6	4.1632e-05	0.324478	0.333	0.183	0.918027
NK	RALY	4.81798e-05	0.320677	0.4	0.253	1
NK	PHYH	5.06082e-05	0.434253	0.267	0.135	1
NK	PHYKPL	5.30159e-05	0.292695	0.344	0.202	1
NK	CHMP4A	6.42875e-05	0.278681	0.433	0.283	1
NK	ERAP2	7.35559e-05	0.322377	0.267	0.137	1
NK	GGA2	0.000100355	0.270633	0.289	0.158	1
NK	HELZ	0.000101568	0.355139	0.433	0.296	1
NK	CYLD	0.000102114	0.297607	0.378	0.229	1
NK	CDV3	0.000103376	0.273044	0.556	0.404	1
NK	TOPORS	0.000106132	0.306481	0.333	0.196	1
NK	DDIT4	0.000106923	0.439635	0.778	0.62	1
NK	CDC40	0.000109916	0.292581	0.356	0.222	1
NK	IDH2	0.000121657	0.525391	0.267	0.144	1
NK	H2AFZ	0.000133044	0.303733	0.511	0.357	1
NK	HNRNPA0	0.00014157	0.326105	0.511	0.364	1
NK	ARL6IP4	0.000150795	0.270207	0.589	0.427	1
NK	YPEL5	0.000154954	0.371822	0.522	0.372	1
NK	C1orf56	0.000199768	0.484908	0.333	0.204	1
NK	RABGAP1L	0.000201657	0.298743	0.322	0.19	1
NK	SKI	0.000225265	0.284802	0.322	0.192	1
NK	LPIN1	0.00022546	0.263739	0.3	0.168	1
NK	RBMX	0.000234808	0.31173	0.544	0.414	1
NK	ARL6IP5	0.000274446	0.252267	0.578	0.417	1
NK	IER5	0.000282039	0.640174	0.6	0.457	1
NK	SEPT9	0.000306427	0.286734	0.456	0.318	1
NK	ARRDC3	0.000325544	0.302928	0.611	0.449	1
NK	CASP3	0.000435951	0.268411	0.256	0.14	1
NK	HSPB11	0.000500651	0.258276	0.267	0.15	1
NK	TRAPPC10	0.000520042	0.33748	0.3	0.182	1
NK	CALCOCO2	0.000530072	0.269679	0.333	0.21	1
NK	EPC1	0.000547495	0.280124	0.444	0.325	1
NK	PPP3CA	0.000575311	0.321022	0.289	0.171	1
NK	RCAN3	0.000613512	0.312604	0.289	0.172	1
NK	XRN1	0.000646123	0.349677	0.367	0.245	1
NK	CYCS	0.000677106	0.467805	0.489	0.371	1
NK	SH3GLB1	0.000708851	0.26777	0.489	0.361	1
NK	CSNK1G3	0.000793528	0.366204	0.278	0.172	1
NK	STIP1	0.000794703	0.266522	0.378	0.261	1
NK	ISCA1	0.000919047	0.259352	0.278	0.169	1
NK	STRBP	0.000923703	0.257949	0.267	0.159	1
NK	MXD4	0.0011188	0.33888	0.322	0.21	1
NK	AES	0.00197296	0.304538	0.556	0.448	1
NK	H2AFX	0.00202129	0.345406	0.267	0.164	1
NK	RSBN1L	0.00243643	0.278961	0.344	0.241	1
NK	WHAMM	0.0027088	0.251403	0.278	0.177	1
NK	NUDT4	0.00278774	0.278194	0.3	0.191	1
NK	BAG3	0.00282147	0.482173	0.389	0.29	1
NK	SIKE1	0.00307551	0.267393	0.289	0.191	1
NK	RALGAPA1	0.00342698	0.273956	0.356	0.252	1
NK	C19orf24	0.00346734	0.279207	0.289	0.189	1
NK	JUN	0.00424633	0.387139	0.756	0.671	1
NK	HNRNPL	0.00440032	0.257116	0.444	0.353	1
NK	ANKRD28	0.00440408	0.481863	0.367	0.273	1
NK	COX17	0.00588239	0.346478	0.344	0.249	1
NK	FAM133B	0.00644001	0.261364	0.567	0.455	1
NK	NUCB2	0.00771759	0.274278	0.311	0.22	1
NK	WDR33	0.00923748	0.28093	0.356	0.274	1
NK	HSP90AB1	0.00956754	0.413533	0.911	0.807	1
NK	LARP7	0.00975287	0.35231	0.4	0.315	1
TAM3	TACSTD2	2.84724e-260	1.84041	0.684	0.058	6.27844e-256
TAM3	GOLGA8A	1.21752e-242	1.37582	0.782	0.105	2.68475e-238
TAM3	TFCP2L1	5.45719e-225	1.4423	0.551	0.039	1.20337e-220
TAM3	C3	8.06202e-207	1.69015	0.703	0.095	1.77776e-202
TAM3	LINC01320	1.09885e-196	0.88857	0.395	0.015	2.42308e-192
TAM3	MTUS1	3.71377e-196	0.786694	0.452	0.026	8.18923e-192
TAM3	AEBP1	7.95573e-194	0.887686	0.644	0.071	1.75432e-189
TAM3	NEDD9	1.24871e-191	1.19441	0.763	0.124	2.75354e-187
TAM3	SEMA3B	2.57601e-190	0.779536	0.455	0.028	5.68035e-186
TAM3	COL7A1	1.77212e-188	1.01801	0.571	0.058	3.9077e-184
TAM3	ITGB3	5.05308e-186	0.684873	0.427	0.024	1.11426e-181
TAM3	DST	2.73836e-183	1.33458	0.859	0.198	6.03836e-179
TAM3	CLDN10	1.114e-181	0.703946	0.401	0.019	2.45648e-177
TAM3	STAC2	4.26462e-179	1.1903	0.379	0.017	9.40392e-175
TAM3	CFI	6.05979e-177	0.638938	0.452	0.032	1.33624e-172
TAM3	GOLGA8B	1.92618e-175	0.981745	0.65	0.096	4.24742e-171
TAM3	EFNB2	9.16282e-175	0.81857	0.497	0.044	2.02049e-170
TAM3	WFDC2	3.92486e-172	1.70776	0.737	0.142	8.6547e-168
TAM3	CA12	4.28576e-170	0.923727	0.545	0.06	9.45053e-166
TAM3	ZBTB16	7.40372e-169	0.880779	0.466	0.039	1.63259e-164
TAM3	ADAMTS9-AS2	8.70511e-167	0.539711	0.359	0.016	1.91956e-162
TAM3	TINAGL1	6.04556e-166	0.593384	0.41	0.027	1.33311e-161
TAM3	DCDC2	1.14513e-162	0.553443	0.345	0.015	2.52512e-158
TAM3	ARHGEF28	2.71554e-162	0.577198	0.387	0.023	5.98805e-158
TAM3	GLIS3	3.89725e-160	0.727913	0.537	0.064	8.59382e-156
TAM3	SLPI	6.31219e-157	1.96773	0.613	0.096	1.3919e-152
TAM3	ALPK3	6.80046e-157	0.731216	0.472	0.047	1.49957e-152
TAM3	PHLDB2	6.0071e-156	0.76615	0.5	0.053	1.32463e-151
TAM3	NNMT	1.08976e-154	1.3755	0.669	0.115	2.40303e-150
TAM3	CRIM1	9.29266e-154	0.696893	0.593	0.084	2.04912e-149
TAM3	PDLIM4	2.05276e-150	0.795474	0.54	0.067	4.52654e-146
TAM3	ZBTB20	3.6584e-147	1.28309	0.856	0.274	8.06714e-143
TAM3	IFI44L	2.19158e-144	1.30099	0.768	0.178	4.83266e-140
TAM3	SAA1	6.5316e-143	1.68162	0.653	0.126	1.44028e-138
TAM3	NDRG1	3.58207e-141	1.78889	0.893	0.346	7.89882e-137
TAM3	EMX2	1.30926e-140	0.664174	0.407	0.036	2.88705e-136
TAM3	SHISA9	1.77377e-140	0.501817	0.294	0.012	3.91135e-136
TAM3	STC1	1.74359e-139	1.22341	0.458	0.05	3.8448e-135
TAM3	HKDC1	3.37613e-139	0.467196	0.271	0.009	7.44471e-135
TAM3	RIC3	7.09965e-138	0.431756	0.263	0.008	1.56554e-133
TAM3	TGFB2	2.36118e-136	0.590361	0.353	0.025	5.20664e-132
TAM3	ARHGAP29	2.21143e-134	1.162	0.667	0.152	4.87643e-130
TAM3	PPP2R3A	4.087e-129	0.639233	0.472	0.064	9.01223e-125
TAM3	PTPRM	2.8798e-128	0.435689	0.364	0.031	6.35025e-124
TAM3	SLC25A37	6.52518e-128	1.2624	0.898	0.318	1.43887e-123
TAM3	SESTD1	1.14314e-127	0.622193	0.429	0.05	2.52073e-123
TAM3	MT1E	1.55002e-127	1.43693	0.72	0.172	3.41795e-123
TAM3	ADAMTS9	1.8748e-127	1.13082	0.367	0.033	4.13413e-123
TAM3	PLEKHH2	3.55523e-126	0.687073	0.528	0.081	7.83963e-122
TAM3	LTF	3.65184e-126	1.67824	0.384	0.037	8.05268e-122
TAM3	COL6A2	1.12015e-125	0.685609	0.429	0.048	2.47005e-121
TAM3	SH3BP2	6.18943e-124	0.844416	0.593	0.12	1.36483e-119
TAM3	ERRFI1	1.42374e-123	1.55926	0.887	0.377	3.13948e-119
TAM3	SDC4	4.072e-123	1.52979	0.822	0.317	8.97917e-119
TAM3	SCIN	3.07476e-122	0.375715	0.277	0.014	6.78015e-118
TAM3	SORBS2	5.87402e-122	0.460239	0.28	0.015	1.29528e-117
TAM3	IRS1	7.01563e-121	0.434056	0.347	0.03	1.54702e-116
TAM3	DNAH11	1.67516e-120	0.663716	0.35	0.031	3.6939e-116
TAM3	SERPING1	2.18879e-120	1.16026	0.706	0.202	4.8265e-116
TAM3	PMEPA1	2.53653e-119	1.22181	0.918	0.442	5.59331e-115
TAM3	C1S	2.30981e-118	0.579661	0.46	0.061	5.09337e-114
TAM3	KHDRBS3	2.04991e-115	0.467263	0.328	0.027	4.52026e-111
TAM3	PAM	2.20205e-115	0.7018	0.579	0.122	4.85574e-111
TAM3	PROM1	3.35893e-115	0.728543	0.469	0.07	7.40679e-111
TAM3	DCBLD2	3.66099e-115	0.709102	0.429	0.055	8.07285e-111
TAM3	LOX	6.49294e-115	1.06893	0.438	0.059	1.43176e-110
TAM3	CA9	1.74984e-114	0.693556	0.353	0.033	3.85857e-110
TAM3	TMEM47	7.27963e-114	0.51155	0.384	0.042	1.60523e-109
TAM3	MET	1.10469e-113	0.970335	0.743	0.235	2.43596e-109
TAM3	SLC2A1	2.12815e-113	1.44464	0.794	0.291	4.69279e-109
TAM3	C1R	8.83955e-113	0.676972	0.503	0.079	1.94921e-108
TAM3	SAA2	1.06409e-112	1.22694	0.523	0.094	2.34643e-108
TAM3	SLC7A1	1.47404e-112	0.678719	0.545	0.109	3.2504e-108
TAM3	IGF2BP2	2.79725e-112	0.846125	0.706	0.203	6.16822e-108
TAM3	ACTN1	8.30624e-112	0.729232	0.746	0.197	1.83161e-107
TAM3	APOL1	2.5718e-110	1.13134	0.61	0.146	5.67108e-106
TAM3	TBC1D16	4.64555e-110	0.558541	0.407	0.055	1.02439e-105
TAM3	EFNA5	5.90244e-109	0.604294	0.458	0.073	1.30155e-104
TAM3	SLC39A14	1.95847e-108	0.662844	0.429	0.063	4.31862e-104
TAM3	CYR61	1.10263e-107	1.2331	0.734	0.226	2.4314e-103
TAM3	TSPAN9	1.8657e-106	0.453967	0.395	0.052	4.11406e-102
TAM3	EFCAB13	2.47943e-106	0.563394	0.353	0.04	5.4674e-102
TAM3	THBS1	4.51943e-106	1.01755	0.599	0.124	9.96578e-102
TAM3	SEMA7A	1.04809e-105	0.717764	0.331	0.033	2.31115e-101
TAM3	CP	3.54661e-105	0.882688	0.534	0.102	7.82062e-101
TAM3	GAS6	6.66164e-105	0.55177	0.424	0.061	1.46896e-100
TAM3	SERPINA1	2.69493e-104	1.28247	0.777	0.243	5.94258e-100
TAM3	RBPMS	3.228e-104	0.630787	0.525	0.106	7.11805e-100
TAM3	KCNQ1OT1	8.06738e-104	1.28332	0.698	0.213	1.77894e-99
TAM3	CTGF	1.0486e-103	0.979397	0.514	0.093	2.31227e-99
TAM3	NRIP1	2.31835e-103	0.66103	0.54	0.109	5.1122e-99
TAM3	IL11	3.24145e-103	0.861809	0.277	0.021	7.14773e-99
TAM3	CXCL6	7.46963e-103	1.17543	0.311	0.028	1.64713e-98
TAM3	MMP7	1.04518e-102	1.48827	0.78	0.28	2.30472e-98
TAM3	HLA-G	1.93056e-102	0.348466	0.251	0.015	4.25709e-98
[truncated: 4,148 more rows]

## Sheet: C
cluster	gene	p_val	avg_logFC	pct.1	pct.2	p_val_adj
0	hg19-MTRNR2L12	0	0.887579	0.992	0.953	0
0	mm10-AY036118	0	0.860395	0.982	0.967	0
0	mm10-Gm42418	0	0.860262	1	1	0
0	hg19-MT-ATP6	0	0.654973	1	1	0
0	hg19-MT-ND3	0	0.633193	1	0.997	0
0	hg19-MT-CO3	0	0.62381	1	1	0
0	hg19-MT-CO2	0	0.611431	1	0.999	0
0	hg19-MT-CYB	0	0.586398	1	0.998	0
0	hg19-MT-ND1	0	0.554118	0.999	0.998	0
0	hg19-MT-ND2	6.6264e-293	0.552901	0.998	0.99	2.31878e-288
0	hg19-MT-CO1	5.88075e-281	0.479871	1	1	2.05785e-276
0	hg19-MT-ND4	2.96424e-265	0.4705	1	0.998	1.03728e-260
0	mm10-Lars2	1.81135e-243	0.736759	0.875	0.884	6.33847e-239
0	mm10-mt-Atp6	3.57216e-201	0.85365	0.977	0.973	1.25001e-196
0	mm10-mt-Co3	3.98869e-192	0.867686	0.966	0.96	1.39576e-187
0	hg19-MT-ND5	1.09591e-184	0.482002	0.969	0.952	3.83492e-180
0	mm10-mt-Cytb	4.60371e-178	0.914631	0.905	0.902	1.61098e-173
0	mm10-mt-Co2	3.10235e-176	0.846709	0.955	0.941	1.08561e-171
0	mm10-mt-Nd2	3.6933e-127	0.866993	0.812	0.812	1.2924e-122
0	mm10-mt-Nd1	5.33899e-124	0.853573	0.8	0.783	1.86827e-119
0	mm10-mt-Nd4	3.30797e-118	0.847324	0.811	0.811	1.15756e-113
0	mm10-mt-Co1	5.91556e-99	0.68355	0.892	0.892	2.07003e-94
0	mm10-mt-Nd3	8.07469e-47	0.874803	0.529	0.525	2.82558e-42
0	hg19-MT-ND6	8.72916e-45	0.630493	0.596	0.669	3.05459e-40
0	mm10-mt-Nd5	1.22472e-14	0.742491	0.419	0.447	4.28565e-10
0	hg19-MTRNR2L8	1.31117e-13	0.478356	0.531	0.628	4.58817e-09
0	hg19-MT-ATP8	8.28434e-13	0.474475	0.521	0.636	2.89894e-08
0	hg19-MT-ND4L	3.13444e-12	0.325993	0.591	0.7	1.09683e-07
0	mm10-mt-Nd4l	4.78586e-11	0.758649	0.383	0.414	1.67471e-06
1	mm10-Spp1	0	1.85604	0.737	0.229	0
1	mm10-Tmsb4x	0	1.68713	0.989	0.657	0
1	mm10-Apoe	0	1.62611	0.956	0.614	0
1	mm10-Cst3	0	1.58595	0.865	0.338	0
1	mm10-C1qa	0	1.58026	0.809	0.21	0
1	mm10-Fth1	0	1.53758	0.986	0.582	0
1	mm10-C1qb	0	1.53504	0.737	0.165	0
1	mm10-Ctss	0	1.4885	0.771	0.231	0
1	mm10-Ftl1	0	1.44029	0.948	0.459	0
1	mm10-C1qc	0	1.38124	0.648	0.14	0
1	mm10-Gatm	0	1.32928	0.547	0.137	0
1	mm10-Fau	0	1.31815	0.918	0.371	0
1	mm10-Rps29	0	1.28825	0.929	0.421	0
1	mm10-Cd52	0	1.28278	0.633	0.171	0
1	mm10-Rpl32	0	1.27402	0.867	0.369	0
1	mm10-Rps26	0	1.27331	0.8	0.301	0
1	mm10-Rps23	0	1.25346	0.848	0.337	0
1	mm10-Rpl26	0	1.24259	0.856	0.339	0
1	mm10-Rps12	0	1.23676	0.871	0.331	0
1	mm10-Rpl11	0	1.23557	0.791	0.294	0
1	mm10-Fcer1g	0	1.23495	0.718	0.205	0
1	mm10-Rps27a	0	1.23264	0.875	0.348	0
1	mm10-Tyrobp	0	1.23116	0.768	0.215	0
1	mm10-Rpl35a	0	1.22258	0.83	0.327	0
1	mm10-Rps24	0	1.2209	0.913	0.4	0
1	mm10-Rpl12	0	1.21485	0.761	0.273	0
1	mm10-Rps5	0	1.20185	0.795	0.306	0
1	mm10-Rpl17	0	1.18519	0.822	0.303	0
1	mm10-Rpl23	0	1.1834	0.888	0.381	0
1	mm10-Rps15a	0	1.17848	0.828	0.318	0
1	mm10-Rpl27a	0	1.17112	0.831	0.337	0
1	mm10-Rpl34	0	1.16923	0.814	0.318	0
1	mm10-Rps11	0	1.16518	0.827	0.317	0
1	mm10-Rps8	0	1.1615	0.874	0.332	0
1	mm10-Rpl19	0	1.1533	0.854	0.334	0
1	mm10-Rpl13	0	1.14429	0.877	0.359	0
1	mm10-Rps9	0	1.12963	0.868	0.338	0
1	mm10-Rps4x	0	1.12876	0.81	0.301	0
1	mm10-Rplp1	0	1.12525	0.875	0.37	0
1	mm10-Rpl41	0	1.09123	0.855	0.36	0
1	mm10-Rps20	0	1.0838	0.845	0.346	0
1	mm10-Actb	0	1.03917	0.934	0.485	0
1	mm10-Rps14	1.02265e-302	1.13736	0.819	0.332	3.57855e-298
1	mm10-Rps13	4.08288e-301	1.15293	0.789	0.31	1.42872e-296
1	mm10-Cd74	5.31508e-300	1.26812	0.771	0.329	1.85991e-295
1	mm10-Rpl37	1.33183e-299	1.17968	0.792	0.317	4.66046e-295
1	mm10-Rps16	8.6371e-297	1.12059	0.812	0.332	3.02238e-292
1	mm10-Rpl37a	3.71419e-296	1.13505	0.825	0.348	1.29971e-291
1	mm10-Rpl39	9.1028e-294	1.16554	0.81	0.344	3.18534e-289
1	mm10-Eef1a1	2.54553e-293	0.986467	0.868	0.374	8.90756e-289
1	mm10-Rps7	9.14318e-291	1.15876	0.764	0.292	3.19947e-286
1	mm10-Rps19	6.26932e-289	1.10819	0.791	0.316	2.19382e-284
1	mm10-Aif1	1.78173e-287	1.41125	0.515	0.134	6.23479e-283
1	mm10-Rps25	7.86712e-282	1.15125	0.71	0.257	2.75294e-277
1	mm10-Ppia	1.47245e-280	1.1865	0.744	0.286	5.15254e-276
1	mm10-Rps10	3.43416e-280	1.05848	0.81	0.333	1.20172e-275
1	mm10-Rpl30	1.21309e-279	1.11684	0.774	0.308	4.24496e-275
1	mm10-Rplp2	1.84879e-277	1.07135	0.76	0.283	6.46947e-273
1	mm10-Rpl18a	3.48787e-277	1.06683	0.781	0.307	1.22051e-272
1	mm10-Rpl28	7.11206e-275	1.06826	0.789	0.319	2.48872e-270
1	mm10-Rpl10	9.26593e-273	1.11333	0.731	0.266	3.24243e-268
1	mm10-Tpt1	1.03005e-272	0.839291	0.919	0.444	3.60445e-268
1	mm10-Rpl10a	4.40584e-269	1.19579	0.716	0.277	1.54174e-264
1	mm10-Rps28	1.55173e-267	1.0966	0.767	0.313	5.42997e-263
1	mm10-Rack1	7.9666e-267	1.10579	0.709	0.258	2.78775e-262
1	mm10-Rpsa	1.22703e-265	1.02126	0.774	0.305	4.29375e-261
1	mm10-Rpl6	7.25629e-264	1.12886	0.719	0.275	2.53919e-259
1	mm10-Lyz2	2.44329e-263	0.948001	0.734	0.307	8.54981e-259
1	mm10-Rpl9	3.02974e-261	1.0466	0.767	0.306	1.0602e-256
1	mm10-Gapdh	4.27112e-258	1.41063	0.629	0.233	1.49459e-253
1	mm10-Ms4a7	5.01839e-258	1.24916	0.48	0.119	1.75608e-253
1	mm10-Rps18	2.43976e-254	1.13862	0.683	0.257	8.53745e-250
1	mm10-Npc2	7.1278e-254	1.16825	0.628	0.216	2.49423e-249
1	mm10-Rps3a1	3.7552e-251	0.968718	0.779	0.317	1.31406e-246
1	mm10-Rpl15	1.16126e-250	1.0044	0.712	0.261	4.0636e-246
1	mm10-Rps21	4.67451e-250	1.0792	0.738	0.298	1.63575e-245
1	mm10-Rpl22	1.76184e-246	1.16382	0.668	0.255	6.16522e-242
1	mm10-Rps3	2.19693e-246	0.997368	0.74	0.292	7.6877e-242
1	mm10-B2m	4.27475e-245	1.02933	0.788	0.347	1.49586e-240
1	mm10-Rplp0	5.39634e-241	0.947736	0.755	0.306	1.88834e-236
1	mm10-Rpl3	4.85062e-237	1.05192	0.684	0.261	1.69738e-232
1	mm10-Rpl38	4.88721e-237	1.04019	0.733	0.3	1.71018e-232
1	mm10-Rpl7	2.60131e-236	1.02516	0.695	0.265	9.10277e-232
1	mm10-Rpl36	1.49996e-232	1.05395	0.7	0.279	5.24882e-228
1	mm10-Ifi27l2a	6.03218e-231	1.08845	0.684	0.286	2.11084e-226
1	mm10-Rpl24	2.90004e-229	1.05873	0.698	0.277	1.01481e-224
1	mm10-Rpl18	2.14038e-223	0.971419	0.704	0.276	7.48984e-219
1	mm10-Ptma	2.50942e-222	1.04011	0.676	0.267	8.7812e-218
1	mm10-Ctsz	6.6197e-220	1.18532	0.57	0.203	2.31643e-215
1	mm10-Rps6	4.92898e-211	1.01593	0.661	0.265	1.7248e-206
1	mm10-Rpl21	2.17448e-210	1.04374	0.655	0.263	7.60916e-206
1	mm10-Rps27	2.81446e-209	0.900056	0.725	0.308	9.84863e-205
1	mm10-H2-Aa	3.89016e-209	1.06592	0.543	0.181	1.36128e-204
1	mm10-Rpl35	2.19952e-204	1.08656	0.606	0.239	7.69677e-200
1	mm10-Hexb	6.38086e-204	1.31604	0.486	0.161	2.23285e-199
1	mm10-Rpl8	8.46348e-204	0.888651	0.706	0.29	2.96163e-199
1	mm10-Rpl7a	3.02026e-202	1.03647	0.607	0.235	1.05688e-197
1	mm10-Bst2	6.49938e-202	1.27426	0.51	0.184	2.27433e-197
1	mm10-Rps15	4.06203e-200	0.970872	0.653	0.265	1.42143e-195
1	mm10-Pfn1	5.84648e-200	0.990136	0.631	0.254	2.04586e-195
1	mm10-Rpl14	3.01635e-193	0.964898	0.635	0.255	1.05551e-188
1	mm10-H2-Ab1	9.16377e-190	1.09674	0.544	0.198	3.20668e-185
1	mm10-Itm2b	2.27277e-185	0.851879	0.653	0.272	7.9531e-181
1	mm10-Cfl1	1.02107e-179	0.999395	0.576	0.233	3.57304e-175
1	mm10-Rpl36a	8.35918e-175	1.01983	0.562	0.229	2.92513e-170
1	mm10-H2-D1	2.35483e-174	0.777549	0.751	0.365	8.24027e-170
1	mm10-Rps17	1.2458e-173	0.955885	0.574	0.236	4.35944e-169
1	mm10-Rps2	2.41399e-173	0.912185	0.605	0.247	8.44727e-169
1	mm10-AW112010	2.53262e-171	1.14362	0.358	0.098	8.8624e-167
1	mm10-Ucp2	3.04481e-171	1.01394	0.515	0.196	1.06547e-166
1	mm10-Cyba	3.06132e-162	0.967846	0.543	0.216	1.07125e-157
1	mm10-Serf2	1.50618e-159	0.877318	0.613	0.271	5.27059e-155
1	mm10-Cd63	5.76715e-159	1.0395	0.504	0.193	2.0181e-154
1	mm10-Ubb	2.59593e-151	0.769305	0.634	0.278	9.08395e-147
1	mm10-Trem2	1.91082e-145	1.01331	0.352	0.107	6.68653e-141
1	mm10-Prdx1	9.50654e-144	1.11887	0.493	0.21	3.32663e-139
1	mm10-Rpl31	4.09248e-142	0.953759	0.497	0.21	1.43208e-137
1	mm10-Cox4i1	3.22814e-140	0.906139	0.539	0.237	1.12962e-135
1	mm10-Atox1	1.78648e-139	1.01858	0.47	0.2	6.25142e-135
1	mm10-Cd72	5.33752e-139	0.989875	0.29	0.076	1.86776e-134
1	mm10-Actg1	1.57223e-137	0.61054	0.648	0.295	5.50171e-133
1	mm10-Gng5	3.79717e-135	0.95907	0.527	0.239	1.32874e-130
1	mm10-Rpl5	6.0593e-135	0.881978	0.524	0.227	2.12033e-130
1	mm10-Rgs10	1.70157e-131	1.03894	0.376	0.138	5.95432e-127
1	mm10-Cotl1	1.22025e-127	1.02563	0.416	0.17	4.27003e-123
1	mm10-Cox8a	2.66366e-125	0.899241	0.506	0.232	9.32094e-121
1	mm10-Naca	5.18464e-118	0.884257	0.484	0.221	1.81426e-113
1	mm10-Mif	1.62298e-114	1.19477	0.415	0.182	5.67929e-110
1	mm10-mt-Atp6	5.08702e-114	0.547692	0.988	0.972	1.7801e-109
1	mm10-Myl6	3.13968e-113	0.767244	0.548	0.264	1.09867e-108
1	mm10-Arpc1b	2.95859e-112	0.795575	0.493	0.223	1.0353e-107
1	mm10-Eef1b2	1.07474e-111	0.770098	0.508	0.233	3.76085e-107
1	mm10-Ctsb	1.04873e-110	0.612488	0.527	0.25	3.66982e-106
1	mm10-Mt1	5.6679e-106	1.21977	0.434	0.196	1.98337e-101
1	mm10-Coro1a	1.08726e-105	0.894716	0.373	0.148	3.80466e-101
1	mm10-H2-K1	2.16939e-103	0.722677	0.579	0.298	7.59135e-99
1	mm10-Bcl2a1b	1.21328e-102	0.805236	0.303	0.103	4.24564e-98
1	mm10-Atp5e	3.90412e-102	0.879199	0.454	0.22	1.36617e-97
1	mm10-Ctsd	1.82612e-101	0.96222	0.441	0.206	6.39013e-97
1	mm10-Npm1	1.33461e-100	0.862362	0.439	0.205	4.67021e-96
1	mm10-mt-Co2	1.99895e-99	0.576142	0.974	0.939	6.99494e-95
1	mm10-Clta	2.89611e-99	0.822329	0.42	0.194	1.01343e-94
1	mm10-Fxyd5	4.65308e-99	0.790475	0.451	0.207	1.62825e-94
1	mm10-Rpl23a	6.27506e-99	0.749276	0.487	0.232	2.19583e-94
1	mm10-Calm1	1.0969e-98	0.632882	0.53	0.247	3.83839e-94
1	mm10-mt-Co3	2.39009e-97	0.569155	0.981	0.958	8.36366e-93
1	mm10-Clic1	1.16313e-95	0.811106	0.422	0.199	4.07014e-91
1	mm10-H3f3a	2.02433e-94	0.563075	0.545	0.263	7.08374e-90
1	mm10-Ybx1	5.25663e-94	0.801151	0.44	0.208	1.83945e-89
1	mm10-Arpc2	1.07061e-93	0.761481	0.443	0.209	3.74637e-89
1	mm10-Oaz1	5.84921e-93	0.737603	0.474	0.229	2.04681e-88
1	mm10-Lgmn	1.5598e-92	0.774388	0.403	0.176	5.4582e-88
1	mm10-Eif1	3.38105e-92	0.568888	0.567	0.274	1.18313e-87
1	mm10-Pfdn5	6.80607e-91	0.823675	0.428	0.214	2.38165e-86
1	mm10-Aldoa	1.53712e-89	0.976975	0.407	0.199	5.37884e-85
1	mm10-H2afz	1.04117e-87	0.941735	0.388	0.185	3.64337e-83
1	mm10-Lgals1	1.85558e-87	0.496151	0.517	0.261	6.49322e-83
1	mm10-Gpx1	6.6795e-86	0.718191	0.423	0.201	2.33736e-81
1	mm10-Arpc3	1.22973e-85	0.747012	0.439	0.217	4.30319e-81
1	mm10-Laptm5	1.32049e-85	0.665219	0.393	0.164	4.62079e-81
1	mm10-Atp5g2	3.5122e-85	0.884495	0.394	0.197	1.22903e-80
1	mm10-Rpl27	1.58244e-84	0.842707	0.406	0.203	5.53743e-80
1	mm10-Cxcl16	1.83473e-84	0.768093	0.296	0.113	6.42027e-80
1	mm10-mt-Co1	5.53729e-83	0.598026	0.94	0.885	1.93767e-78
1	mm10-Cdc42	5.67562e-82	0.748503	0.431	0.217	1.98607e-77
1	mm10-Arhgdib	1.89279e-80	0.807418	0.336	0.148	6.62343e-76
1	mm10-Ctsc	5.67416e-79	0.645034	0.357	0.149	1.98556e-74
1	mm10-mt-Cytb	5.91458e-79	0.469509	0.929	0.899	2.06969e-74
1	mm10-Rpl4	4.96913e-77	0.749639	0.406	0.204	1.73885e-72
1	mm10-Cd300c2	8.18893e-77	0.805673	0.287	0.115	2.86555e-72
1	mm10-Gabarap	3.72492e-76	0.718232	0.425	0.216	1.30346e-71
1	mm10-mt-Nd2	4.21e-75	0.516468	0.872	0.803	1.47321e-70
1	mm10-Cox6b1	8.08079e-75	0.808051	0.394	0.205	2.82771e-70
1	mm10-Psmb8	1.22015e-74	0.838737	0.348	0.168	4.26968e-70
1	mm10-Tmsb10	2.09576e-74	0.654484	0.445	0.232	7.33368e-70
1	mm10-Cox7c	9.20896e-71	0.760232	0.389	0.203	3.22249e-66
1	mm10-H3f3b	9.6189e-71	0.312332	0.521	0.261	3.36594e-66
1	mm10-Sh3bgrl3	2.1166e-70	0.729912	0.403	0.209	7.40662e-66
1	mm10-Ctsh	4.24431e-70	0.784629	0.319	0.145	1.48521e-65
1	mm10-Lst1	1.48867e-69	0.731727	0.309	0.136	5.20929e-65
1	mm10-Cd68	1.64399e-69	0.770615	0.282	0.119	5.75283e-65
1	mm10-Lgals3	7.46505e-69	1.0964	0.356	0.175	2.61225e-64
1	mm10-Sat1	3.39545e-68	0.589908	0.392	0.197	1.18817e-63
1	mm10-Ssr4	1.72947e-67	0.828934	0.337	0.169	6.05192e-63
1	mm10-Uba52	3.82664e-66	0.834998	0.351	0.185	1.33906e-61
1	mm10-Hsp90ab1	5.40459e-66	0.458369	0.47	0.233	1.89123e-61
1	mm10-Btf3	5.45043e-66	0.722952	0.383	0.201	1.90727e-61
1	mm10-Prdx5	4.58525e-65	0.723971	0.363	0.187	1.60452e-60
1	mm10-Rpl22l1	1.69571e-64	0.728157	0.381	0.199	5.93379e-60
1	mm10-Psap	1.99359e-61	0.559494	0.443	0.242	6.97618e-57
1	mm10-Cox6c	7.57674e-61	0.698671	0.391	0.213	2.65133e-56
1	mm10-Psme1	1.87351e-60	0.838786	0.31	0.158	6.55598e-56
1	mm10-Chchd2	7.1254e-60	0.625215	0.42	0.229	2.49339e-55
1	mm10-Atp5h	1.24592e-58	0.787185	0.357	0.196	4.35985e-54
1	hg19-MT-ATP6	1.5361e-58	0.304339	1	1	5.37526e-54
1	mm10-Hspa8	7.50197e-58	0.315892	0.501	0.262	2.62516e-53
1	mm10-Tpi1	1.24578e-57	0.968176	0.293	0.146	4.35935e-53
1	mm10-Hint1	2.2107e-57	0.749721	0.352	0.192	7.73591e-53
1	mm10-mt-Nd4	3.17107e-56	0.493323	0.843	0.807	1.10965e-51
1	mm10-mt-Nd1	5.00055e-56	0.521404	0.827	0.78	1.74984e-51
1	mm10-Atp5l	3.2949e-55	0.69713	0.377	0.213	1.15298e-50
1	mm10-Ifitm3	7.09048e-55	0.382465	0.47	0.262	2.48117e-50
1	mm10-Ptpn18	9.32362e-54	0.69134	0.278	0.133	3.26261e-49
1	hg19-MTRNR2L12	9.29062e-53	0.275297	0.962	0.962	3.25107e-48
1	mm10-Basp1	2.80236e-52	0.521257	0.284	0.132	9.8063e-48
1	mm10-Akr1a1	9.51846e-52	0.723342	0.322	0.175	3.3308e-47
1	mm10-Rbm3	3.0542e-51	0.690935	0.35	0.198	1.06876e-46
1	mm10-Sem1	7.41477e-50	0.659198	0.366	0.211	2.59465e-45
1	mm10-Tma7	3.24534e-49	0.759077	0.309	0.172	1.13564e-44
1	hg19-MT-CO2	7.79558e-49	0.270898	1	1	2.72791e-44
1	mm10-Msrb1	1.20021e-48	0.593762	0.29	0.151	4.19989e-44
1	mm10-Tspo	3.31219e-48	0.72085	0.315	0.175	1.15904e-43
1	mm10-Pkm	4.91988e-48	0.84585	0.328	0.185	1.72161e-43
1	mm10-Atp6v1g1	9.27305e-48	0.708914	0.33	0.19	3.24492e-43
1	mm10-Txn1	1.02492e-47	0.603012	0.369	0.21	3.58651e-43
1	mm10-Ppib	1.10216e-47	0.603209	0.343	0.19	3.8568e-43
1	mm10-Rpl36al	3.02763e-46	0.783413	0.305	0.172	1.05946e-41
1	hg19-MT-CO3	3.17754e-46	0.264625	1	1	1.11192e-41
1	mm10-Tmem176b	9.72973e-46	0.699136	0.257	0.128	3.40473e-41
1	mm10-Uqcrh	1.37079e-45	0.682028	0.346	0.204	4.79682e-41
1	mm10-Ubl5	2.40645e-45	0.732712	0.317	0.184	8.42089e-41
1	mm10-Mpeg1	3.11474e-45	0.625884	0.261	0.127	1.08994e-40
1	mm10-Cox5a	3.60375e-45	0.705544	0.317	0.18	1.26106e-40
1	mm10-Ldha	1.82996e-44	0.75615	0.329	0.191	6.40356e-40
1	hg19-MT-ND3	1.10463e-43	0.257519	0.998	0.998	3.86543e-39
1	mm10-Uqcrq	2.25247e-43	0.688628	0.318	0.186	7.88206e-39
1	hg19-MT-CYB	3.76857e-43	0.261795	0.999	0.998	1.31874e-38
1	mm10-Vdac2	3.49806e-42	0.739266	0.276	0.156	1.22408e-37
1	mm10-Cox7a2l	7.46599e-42	0.718323	0.3	0.176	2.61258e-37
1	mm10-Pmepa1	9.56262e-42	0.539318	0.266	0.133	3.34625e-37
1	mm10-Pomp	2.04436e-41	0.733781	0.28	0.16	7.15382e-37
1	mm10-Eef2	2.44966e-41	0.577199	0.355	0.212	8.5721e-37
1	mm10-Eif5a	5.7839e-41	0.650058	0.319	0.189	2.02396e-36
1	mm10-Elob	1.1243e-39	0.634209	0.332	0.201	3.93425e-35
1	mm10-Cox5b	1.62938e-39	0.689579	0.301	0.178	5.70171e-35
1	mm10-Atpif1	2.02925e-39	0.754854	0.282	0.161	7.10094e-35
1	mm10-Atp5j2	4.28239e-39	0.683394	0.312	0.188	1.49854e-34
1	mm10-Hspe1	6.90972e-39	0.674146	0.297	0.175	2.41792e-34
1	mm10-Rps27l	4.4188e-38	0.653742	0.304	0.178	1.54627e-33
1	mm10-Gpi1	5.78268e-38	0.771868	0.272	0.157	2.02353e-33
1	mm10-Cox7b	1.25117e-37	0.727362	0.282	0.166	4.37823e-33
1	mm10-Pgam1	4.75619e-37	0.768549	0.282	0.165	1.66434e-32
1	mm10-Atp6v1f	6.31515e-37	0.731081	0.283	0.17	2.20986e-32
1	mm10-Taldo1	1.05797e-36	0.704907	0.274	0.159	3.70216e-32
1	mm10-Erp29	9.15785e-36	0.610899	0.284	0.167	3.20461e-31
1	mm10-Cstb	1.15954e-35	0.597563	0.303	0.18	4.05757e-31
1	mm10-Cd81	1.39244e-35	0.61042	0.27	0.148	4.87255e-31
1	mm10-Sec61g	8.37373e-35	0.658573	0.311	0.192	2.93022e-30
1	mm10-Gm10260	5.27033e-34	0.653668	0.273	0.163	1.84425e-29
1	mm10-Brk1	8.97801e-34	0.686533	0.266	0.16	3.14168e-29
1	mm10-Atp5g1	2.01754e-33	0.702027	0.266	0.158	7.05998e-29
1	mm10-Gm10076	4.48652e-33	0.651164	0.281	0.173	1.56997e-28
1	mm10-Ly6e	1.92464e-32	0.380072	0.36	0.219	6.7349e-28
1	mm10-Wfdc17	2.15996e-31	0.354811	0.325	0.205	7.55836e-27
1	mm10-Rhoa	4.82172e-31	0.534102	0.334	0.216	1.68727e-26
1	mm10-Psma7	6.64371e-31	0.640737	0.272	0.168	2.32483e-26
1	mm10-Sec61b	1.87884e-30	0.596858	0.288	0.18	6.57461e-26
1	mm10-Eif3f	2.06748e-30	0.59708	0.282	0.177	7.23474e-26
1	mm10-Smdt1	3.50684e-30	0.684514	0.267	0.167	1.22715e-25
1	mm10-Ptms	2.09454e-29	0.558911	0.28	0.172	7.32942e-25
1	mm10-Selenow	1.41812e-28	0.627146	0.279	0.176	4.96244e-24
1	mm10-Eef1g	1.49583e-28	0.539792	0.289	0.183	5.23434e-24
1	mm10-Actr3	3.73851e-28	0.577278	0.283	0.18	1.30822e-23
1	mm10-Uqcrb	4.0971e-28	0.667967	0.259	0.163	1.4337e-23
1	mm10-Eif3h	7.47355e-28	0.626378	0.255	0.16	2.61522e-23
1	mm10-Ndufa2	2.36784e-27	0.644201	0.269	0.175	8.2858e-23
1	mm10-Nedd8	1.77623e-26	0.669748	0.26	0.168	6.21557e-22
1	mm10-Atp5d	2.04079e-26	0.613145	0.26	0.167	7.14134e-22
1	mm10-Dynll1	2.96158e-26	0.512181	0.302	0.196	1.03634e-21
1	mm10-Psmb1	1.22949e-25	0.592648	0.262	0.169	4.30235e-21
1	mm10-Gnai2	7.39821e-23	0.39306	0.312	0.203	2.58885e-18
1	mm10-Myl12a	1.20642e-22	0.558667	0.266	0.178	4.22163e-18
1	mm10-Atp5j	1.74651e-21	0.610506	0.251	0.169	6.11158e-17
1	mm10-Dbi	2.57681e-20	0.648267	0.251	0.17	9.01703e-16
1	mm10-Sdcbp	3.92114e-20	0.505085	0.278	0.191	1.37212e-15
1	mm10-Gnas	5.95797e-20	0.371359	0.306	0.211	2.08487e-15
1	mm10-Gdi2	2.03313e-19	0.532292	0.256	0.178	7.11455e-15
1	mm10-Cox7a2	9.36364e-19	0.55475	0.256	0.18	3.27662e-14
1	mm10-Grn	4.52152e-18	0.474114	0.269	0.186	1.58222e-13
1	mm10-Slc25a3	4.917e-16	0.448189	0.26	0.187	1.7206e-11
1	mm10-Eif4a1	2.32842e-15	0.431819	0.259	0.186	8.14783e-11
1	mm10-Sub1	2.95352e-15	0.457071	0.254	0.183	1.03352e-10
1	mm10-Lamp1	6.92786e-15	0.346946	0.269	0.19	2.42427e-10
1	mm10-mt-Nd3	1.14589e-14	0.421791	0.53	0.525	4.0098e-10
1	mm10-mt-Nd4l	2.27264e-09	0.419328	0.417	0.405	7.95266e-05
1	mm10-mt-Nd5	4.54023e-09	0.428459	0.444	0.44	0.000158876
2	hg19-MUC16	0	1.42309	0.958	0.344	0
2	hg19-MALAT1	0	1.39813	0.998	0.893	0
2	hg19-7SK.2	0	1.38226	0.94	0.422	0
2	hg19-ABCC3	0	1.01925	0.817	0.214	0
2	hg19-COL6A1	0	0.939091	0.944	0.378	0
2	hg19-OGT	0	0.930165	0.884	0.259	0
2	hg19-PAX8	0	0.918599	0.823	0.243	0
2	hg19-RNF213	0	0.87702	0.885	0.303	0
2	hg19-NEAT1	0	0.876522	0.966	0.395	0
2	hg19-ANKRD36	0	0.871412	0.716	0.166	0
2	hg19-KTN1	0	0.86506	0.919	0.314	0
2	hg19-HAPLN3	0	0.84631	0.741	0.209	0
2	hg19-DDX17	0	0.839325	0.864	0.256	0
2	hg19-MFGE8	0	0.828274	0.885	0.315	0
2	hg19-SLC4A11	0	0.819211	0.699	0.176	0
2	hg19-N4BP2L2	0	0.807561	0.769	0.21	0
2	hg19-NFAT5	0	0.786938	0.762	0.21	0
2	hg19-ATHL1	0	0.777356	0.75	0.208	0
2	hg19-FAM65C	0	0.772431	0.661	0.167	0
2	hg19-SYTL2	0	0.767394	0.789	0.24	0
2	hg19-PNISR	0	0.75245	0.803	0.226	0
2	hg19-ATRX	0	0.747842	0.758	0.223	0
2	hg19-CDK5RAP3	0	0.746908	0.694	0.183	0
2	hg19-THOC2	0	0.734554	0.829	0.26	0
2	hg19-NKTR	0	0.730352	0.66	0.158	0
2	hg19-VMP1	0	0.727809	0.801	0.255	0
2	hg19-SNRNP70	0	0.727183	0.796	0.229	0
2	hg19-ARGLU1	0	0.713631	0.685	0.199	0
2	hg19-CCDC88B	0	0.711659	0.669	0.181	0
2	hg19-PAX2	0	0.710846	0.656	0.163	0
2	hg19-C1orf63	0	0.70845	0.695	0.186	0
2	hg19-ANKRD36C	0	0.706089	0.593	0.128	0
2	hg19-PNN	0	0.697002	0.695	0.2	0
2	hg19-TMC5	0	0.691628	0.738	0.215	0
2	hg19-LTBP3	0	0.688752	0.756	0.221	0
2	hg19-TAF1D	0	0.687873	0.733	0.208	0
2	hg19-FUS	0	0.683233	0.82	0.254	0
2	hg19-SIN3B	0	0.655994	0.631	0.156	0
2	hg19-SRRM2	0	0.642247	0.754	0.239	0
2	hg19-CCNL2	0	0.62795	0.613	0.154	0
2	hg19-SRSF7	0	0.627919	0.741	0.228	0
2	hg19-SRSF11	0	0.617053	0.707	0.21	0
2	hg19-RBM6	0	0.590676	0.606	0.159	0
2	hg19-LAMB2	0	0.557166	0.588	0.149	0
2	hg19-LTBP4	1.45103e-307	0.586628	0.6	0.158	5.0776e-303
2	hg19-CHD9	2.10741e-307	0.55347	0.566	0.14	7.37446e-303
2	hg19-TSPYL2	3.41473e-307	0.565933	0.464	0.09	1.19491e-302
2	hg19-SUN1	6.33253e-306	0.650163	0.812	0.274	2.21594e-301
2	hg19-GOLGB1	6.73116e-305	0.645206	0.643	0.182	2.35543e-300
2	hg19-CAMK2N1	1.06779e-298	0.704732	0.893	0.311	3.73651e-294
2	hg19-COL18A1	1.82218e-297	0.616141	0.72	0.224	6.37635e-293
2	hg19-AHNAK	1.62156e-296	0.74071	0.836	0.297	5.67433e-292
2	hg19-SAT1	8.14943e-296	0.688656	0.645	0.184	2.85173e-291
2	hg19-SON	6.71234e-293	0.574355	0.682	0.204	2.34885e-288
2	hg19-WDR60	2.44892e-291	0.586804	0.603	0.167	8.5695e-287
2	hg19-MYOF	2.89143e-291	0.634794	0.818	0.281	1.0118e-286
2	hg19-SLC38A2	7.94722e-288	0.697931	0.811	0.277	2.78097e-283
2	hg19-PHF3	1.07276e-287	0.622183	0.656	0.194	3.75391e-283
2	hg19-ILF3	2.68497e-287	0.547442	0.668	0.2	9.39551e-283
2	hg19-TNFRSF25	5.47474e-287	0.528959	0.447	0.089	1.91578e-282
2	hg19-SEMA3C	9.15931e-287	0.760965	0.896	0.337	3.20512e-282
2	hg19-ANKRD11	4.31097e-285	0.650408	0.646	0.195	1.50854e-280
2	hg19-COBLL1	5.81019e-285	0.619612	0.573	0.154	2.03316e-280
2	hg19-RBM25	4.51257e-284	0.575548	0.689	0.215	1.57908e-279
2	hg19-ANKRD12	2.04063e-283	0.611539	0.749	0.242	7.14078e-279
2	hg19-BCAM	2.50024e-283	0.691101	0.845	0.299	8.74909e-279
2	hg19-TNNI2	2.70599e-283	0.579722	0.53	0.128	9.46905e-279
2	hg19-GTF2I	7.30629e-282	0.528601	0.687	0.209	2.55669e-277
2	hg19-MUC5B	1.35845e-281	0.657447	0.617	0.175	4.75361e-277
2	hg19-ZNF638	4.53829e-281	0.555112	0.574	0.157	1.58808e-276
2	hg19-MACF1	1.64196e-280	0.556196	0.681	0.209	5.74572e-276
2	hg19-TCF25	1.94702e-280	0.491667	0.636	0.187	6.81321e-276
2	hg19-PRPF4B	5.49573e-280	0.540864	0.601	0.17	1.92312e-275
2	hg19-ZNHIT6	1.45942e-278	0.542665	0.508	0.121	5.10696e-274
2	hg19-LAMA5	5.1698e-278	0.560192	0.596	0.169	1.80907e-273
2	hg19-NSD1	1.44029e-277	0.537526	0.516	0.129	5.04e-273
2	hg19-LUC7L3	1.5318e-277	0.612687	0.741	0.249	5.36022e-273
2	hg19-PHF14	5.80713e-277	0.522777	0.571	0.156	2.03209e-272
2	hg19-SMG1	1.22029e-276	0.54049	0.652	0.197	4.27015e-272
2	hg19-GLS	2.74316e-276	0.636492	0.819	0.284	9.59914e-272
2	hg19-SYT8	5.25516e-276	0.722214	0.821	0.295	1.83894e-271
2	hg19-BCL6	1.34836e-274	0.536086	0.546	0.143	4.71832e-270
2	hg19-SLFN12	1.58132e-271	0.479364	0.439	0.092	5.53352e-267
2	hg19-CTNND1	1.732e-271	0.523441	0.614	0.178	6.06079e-267
2	hg19-IDO1	1.10677e-269	0.580246	0.65	0.198	3.87291e-265
2	hg19-MAGI1	2.51275e-269	0.500246	0.515	0.129	8.79288e-265
2	hg19-NUMB	4.60659e-269	0.508463	0.562	0.154	1.61199e-264
2	hg19-SCAF11	2.56926e-268	0.560885	0.692	0.22	8.99061e-264
2	hg19-AHNAK2	1.845e-267	0.647809	0.75	0.257	6.45622e-263
2	hg19-DDX5	8.48187e-267	0.529754	0.69	0.213	2.96806e-262
2	hg19-KIAA1551	1.21624e-266	0.606384	0.57	0.159	4.25601e-262
2	hg19-AHI1	3.89292e-266	0.560481	0.525	0.139	1.36225e-261
2	hg19-KCNQ1OT1	8.17305e-266	0.609705	0.467	0.107	2.85999e-261
2	hg19-STAT3	6.71121e-265	0.572972	0.742	0.243	2.34845e-260
2	hg19-CCNL1	8.58755e-265	0.561455	0.618	0.184	3.00504e-260
2	hg19-ZNF608	1.9573e-264	0.463903	0.464	0.107	6.84919e-260
2	hg19-INPP4B	4.23812e-264	0.528254	0.568	0.157	1.48304e-259
2	hg19-EPS8L1	9.03015e-263	0.533468	0.65	0.199	3.15992e-258
2	hg19-ACIN1	1.81043e-262	0.493186	0.519	0.135	6.33522e-258
2	hg19-ARHGAP4	4.89297e-258	0.521814	0.638	0.198	1.7122e-253
2	hg19-L1CAM	3.19022e-257	0.526691	0.71	0.236	1.11635e-252
2	hg19-CRIP2	4.43442e-257	0.528161	0.725	0.239	1.55174e-252
2	hg19-HNRNPA2B1	3.11077e-256	0.600976	0.857	0.313	1.08855e-251
2	hg19-LLGL2	4.83531e-256	0.508227	0.566	0.163	1.69202e-251
2	hg19-WNK1	1.26142e-255	0.507417	0.659	0.206	4.41408e-251
2	hg19-SRSF5	1.18331e-254	0.50524	0.637	0.199	4.14074e-250
2	hg19-NUMA1	2.80299e-254	0.50359	0.583	0.172	9.80852e-250
2	hg19-TLE2	2.62124e-253	0.593889	0.593	0.177	9.17249e-249
2	hg19-AC159540.1	7.3688e-253	0.516415	0.433	0.096	2.57857e-248
2	hg19-PLA2R1	1.8055e-252	0.617184	0.479	0.117	6.31798e-248
2	hg19-RBM39	1.91846e-251	0.513067	0.699	0.233	6.71328e-247
2	hg19-UBE2G2	8.15162e-251	0.493181	0.6	0.182	2.8525e-246
2	hg19-PON2	9.19652e-251	0.556354	0.715	0.231	3.21814e-246
2	hg19-RRBP1	1.91513e-250	0.516365	0.565	0.162	6.70162e-246
2	hg19-EIF4A2	2.47424e-250	0.493275	0.678	0.218	8.6581e-246
2	hg19-SLC25A29	8.65136e-250	0.526421	0.48	0.119	3.02737e-245
2	hg19-NPW	1.09112e-249	0.719629	0.826	0.304	3.81814e-245
2	hg19-PRRC2B	6.07734e-248	0.47928	0.612	0.19	2.12664e-243
2	hg19-PKN2	1.26226e-247	0.444589	0.513	0.138	4.41703e-243
2	hg19-AKAP9	7.05257e-247	0.499929	0.557	0.161	2.46791e-242
2	hg19-BPTF	1.20807e-246	0.504146	0.568	0.166	4.22741e-242
2	hg19-IQGAP1	1.77337e-246	0.541024	0.725	0.24	6.20557e-242
2	hg19-HEXIM1	2.06685e-246	0.523734	0.617	0.193	7.23254e-242
2	hg19-SFPQ	6.36155e-245	0.466582	0.661	0.212	2.2261e-240
2	hg19-LGALS3BP	7.59048e-244	0.536542	0.618	0.194	2.65614e-239
2	hg19-CDK12	1.41858e-243	0.465862	0.472	0.119	4.96404e-239
2	hg19-ENTPD8	2.42511e-243	0.490928	0.5	0.132	8.48619e-239
2	hg19-RBMX	5.24297e-242	0.460566	0.646	0.205	1.83467e-237
2	hg19-ELF3	1.16806e-241	0.763638	0.757	0.267	4.08738e-237
2	hg19-MUC1	1.87724e-241	0.653589	0.91	0.381	6.56902e-237
2	hg19-LINC00910	3.16983e-241	0.608328	0.409	0.084	1.10922e-236
2	hg19-WASH4P	4.85132e-241	0.465139	0.534	0.15	1.69762e-236
2	hg19-KMT2A	5.63158e-241	0.494945	0.548	0.16	1.97066e-236
2	hg19-HNRNPU	9.29873e-240	0.501173	0.738	0.252	3.2539e-235
2	hg19-FRMD4A	1.14351e-239	0.709513	0.533	0.149	4.00148e-235
2	hg19-SF1	1.69017e-239	0.500059	0.616	0.195	5.91442e-235
2	hg19-MSLN	1.87992e-239	0.745013	0.828	0.328	6.57841e-235
2	hg19-U2SURP	2.10795e-239	0.458013	0.604	0.186	7.37635e-235
2	hg19-ITGB6	1.81954e-238	0.545641	0.654	0.211	6.36711e-234
2	hg19-CHD2	3.69307e-238	0.492167	0.582	0.178	1.29232e-233
2	hg19-PIK3R3	5.77857e-237	0.495592	0.478	0.123	2.0221e-232
2	hg19-PILRB	2.05867e-236	0.436172	0.397	0.084	7.20389e-232
2	hg19-HNRNPH1	2.03218e-234	0.438643	0.633	0.203	7.11122e-230
2	hg19-DDX3X	2.86182e-234	0.49171	0.701	0.239	1.00144e-229
2	hg19-ZCCHC11	8.6386e-234	0.489689	0.498	0.137	3.02291e-229
2	hg19-SPOCK2	8.86872e-234	0.640295	0.65	0.209	3.10343e-229
2	hg19-TYMP	8.8544e-233	0.554948	0.776	0.285	3.09842e-228
2	hg19-MST1R	1.69568e-232	0.472136	0.49	0.132	5.9337e-228
2	hg19-MYO9A	2.0136e-232	0.482005	0.493	0.134	7.0462e-228
2	hg19-SLC2A6	2.40051e-232	0.53178	0.537	0.152	8.40011e-228
2	hg19-ATP5D	3.00237e-232	0.566882	0.803	0.295	1.05062e-227
2	hg19-GOLGA4	6.80806e-232	0.50708	0.588	0.184	2.38234e-227
2	hg19-ZMYM2	8.48233e-232	0.462036	0.536	0.156	2.96822e-227
2	hg19-APLP2	8.64592e-232	0.543813	0.687	0.23	3.02547e-227
2	hg19-ASH1L	4.05316e-231	0.456731	0.488	0.132	1.41832e-226
2	hg19-C5AR1	9.96378e-231	0.387871	0.354	0.067	3.48663e-226
2	hg19-WSB1	2.13518e-230	0.312601	0.738	0.254	7.47165e-226
2	hg19-CDC37	3.24799e-230	0.46909	0.564	0.174	1.13657e-225
2	hg19-TAPBP	1.06021e-229	0.517992	0.773	0.278	3.70999e-225
2	hg19-POLR2L	2.90805e-228	0.587766	0.837	0.322	1.01761e-223
2	hg19-COL1A2	7.78388e-228	0.786193	0.91	0.428	2.72381e-223
2	hg19-COL27A1	1.45407e-227	0.606063	0.477	0.126	5.08821e-223
2	hg19-GSPT1	3.85555e-227	0.466739	0.759	0.26	1.34917e-222
2	hg19-PRRC2C	8.51999e-227	0.46863	0.667	0.229	2.9814e-222
2	hg19-CCND2	2.12206e-226	0.500866	0.736	0.259	7.42574e-222
2	hg19-GSN	3.50764e-226	0.622744	0.815	0.309	1.22743e-221
2	hg19-SPTAN1	3.67001e-226	0.484918	0.557	0.172	1.28425e-221
2	hg19-LAMB3	4.07281e-226	0.477626	0.732	0.258	1.4252e-221
2	hg19-RBM5	7.71763e-225	0.455613	0.505	0.144	2.70063e-220
2	hg19-C19orf60	1.84397e-224	0.458291	0.605	0.195	6.45261e-220
2	hg19-JUN	3.15582e-224	0.84242	0.639	0.22	1.10432e-219
2	hg19-SCN2A	3.75269e-224	0.439889	0.41	0.095	1.31318e-219
2	hg19-PTGDS	2.78916e-223	0.912934	0.968	0.586	9.76012e-219
2	hg19-APP	3.1338e-223	0.566789	0.75	0.268	1.09661e-218
2	hg19-ATN1	4.53352e-223	0.421296	0.491	0.137	1.58641e-218
2	hg19-GRN	2.51698e-222	0.472282	0.584	0.188	8.80765e-218
2	hg19-TMEM238	4.36298e-222	0.585492	0.824	0.316	1.52674e-217
2	hg19-ACADVL	4.64895e-222	0.478406	0.664	0.231	1.62681e-217
2	hg19-ATPIF1	4.76286e-222	0.612906	0.818	0.319	1.66667e-217
2	hg19-ISYNA1	6.55363e-222	0.560612	0.566	0.178	2.29331e-217
2	hg19-SLK	7.26588e-221	0.478871	0.677	0.23	2.54255e-216
2	hg19-ITGB8	1.8003e-220	0.539156	0.641	0.214	6.29978e-216
2	hg19-TCEB2	2.42959e-220	0.599029	0.806	0.31	8.50187e-216
2	hg19-ZRANB2	3.83786e-219	0.430923	0.551	0.17	1.34298e-214
2	hg19-EIF5B	6.30975e-219	0.424923	0.612	0.194	2.20797e-214
2	hg19-CD151	1.01294e-218	0.471428	0.614	0.2	3.54457e-214
2	hg19-PSAP	1.69568e-218	0.610639	0.862	0.351	5.93371e-214
2	hg19-C5orf42	3.77473e-218	0.427274	0.394	0.089	1.32089e-213
2	hg19-TRIB2	5.51578e-218	0.449586	0.523	0.156	1.93014e-213
2	hg19-IRF3	9.96309e-218	0.436009	0.487	0.138	3.48638e-213
2	hg19-TACC2	1.07762e-217	0.435491	0.537	0.165	3.77093e-213
2	hg19-ARHGEF2	1.1131e-217	0.415553	0.463	0.124	3.89506e-213
2	hg19-SNX29	2.38052e-217	0.406302	0.459	0.123	8.33016e-213
2	hg19-EIF3A	2.83557e-217	0.406398	0.614	0.194	9.92251e-213
2	hg19-CYBA	3.73724e-217	0.669861	0.952	0.463	1.30777e-212
2	hg19-BDP1	3.85054e-217	0.445721	0.53	0.16	1.34742e-212
2	hg19-CLDN4	4.04422e-216	0.491581	0.829	0.311	1.41519e-211
2	hg19-RP11-326C3.2	2.0976e-215	0.309945	0.287	0.044	7.34014e-211
2	hg19-ARL6IP4	6.40076e-214	0.456828	0.773	0.282	2.23982e-209
2	hg19-ARRDC1	4.27792e-212	0.431879	0.534	0.165	1.49697e-207
2	hg19-PNPLA6	6.86382e-211	0.404804	0.482	0.137	2.40186e-206
2	hg19-GCNT2	8.9997e-211	0.467562	0.511	0.151	3.14927e-206
2	hg19-AES	1.12656e-209	0.467852	0.677	0.242	3.94218e-205
2	hg19-ZKSCAN1	3.35401e-209	0.423103	0.47	0.133	1.17367e-204
2	hg19-DSP	5.94823e-209	0.421361	0.67	0.232	2.08146e-204
2	hg19-KIFC2	1.48989e-208	0.424612	0.403	0.096	5.21357e-204
2	hg19-ALS2CL	2.99155e-208	0.422374	0.4	0.095	1.04683e-203
2	hg19-CFLAR	5.29048e-208	0.444465	0.621	0.21	1.8513e-203
2	hg19-HNRNPA3	6.29428e-208	0.406335	0.634	0.208	2.20256e-203
2	hg19-NDUFB7	6.73813e-208	0.45647	0.706	0.254	2.35787e-203
2	hg19-NUFIP2	8.46954e-208	0.434354	0.511	0.155	2.96375e-203
2	hg19-EWSR1	3.02172e-207	0.373825	0.488	0.142	1.05739e-202
2	hg19-USP34	3.46082e-207	0.442541	0.468	0.135	1.21104e-202
2	hg19-SLC5A11	9.35901e-206	0.401209	0.377	0.087	3.275e-201
2	hg19-FMN1	1.03186e-205	0.428218	0.421	0.108	3.61077e-201
2	hg19-CITED4	3.8635e-205	0.507858	0.631	0.211	1.35195e-200
2	hg19-FTX	7.63746e-205	0.355358	0.36	0.078	2.67258e-200
2	hg19-THBS3	3.7507e-204	0.455781	0.505	0.153	1.31248e-199
2	hg19-ANK1	8.49181e-204	0.42014	0.526	0.163	2.97154e-199
2	hg19-SLIT2	1.28211e-203	0.437959	0.465	0.132	4.4865e-199
2	hg19-ANKRD13D	1.48553e-203	0.380073	0.381	0.09	5.19832e-199
2	hg19-CUEDC1	3.06467e-203	0.396722	0.431	0.114	1.07242e-198
2	hg19-ITGB4	1.60158e-202	0.450219	0.594	0.198	5.60439e-198
2	hg19-ITGA3	3.71957e-202	0.504415	0.639	0.227	1.30159e-197
2	hg19-ARHGAP5	3.97456e-201	0.412178	0.583	0.191	1.39082e-196
2	hg19-MXD4	2.7005e-200	0.37238	0.418	0.109	9.44986e-196
2	hg19-HSPB1	3.49623e-200	0.613324	0.906	0.413	1.22343e-195
2	hg19-COL9A3	7.61265e-200	0.820797	0.474	0.136	2.66389e-195
2	hg19-SLC34A2	1.18215e-199	0.450745	0.562	0.181	4.13671e-195
2	hg19-IVNS1ABP	1.44503e-199	0.441942	0.682	0.25	5.0566e-195
2	hg19-PWWP2A	1.78263e-199	0.426764	0.477	0.141	6.23796e-195
2	hg19-AHSA2	8.52337e-199	0.418164	0.43	0.117	2.98258e-194
2	hg19-TCEAL4	9.47145e-199	0.450305	0.692	0.25	3.31434e-194
2	hg19-NDUFA13	1.18578e-198	0.407179	0.634	0.219	4.14941e-194
2	hg19-LRRFIP1	3.99726e-198	0.406335	0.681	0.238	1.39876e-193
2	hg19-CLDN7	5.44827e-198	0.439777	0.794	0.296	1.90651e-193
2	hg19-ZC3H11A	7.22935e-198	0.401114	0.486	0.147	2.52977e-193
2	hg19-GPBP1	7.49559e-197	0.385595	0.5	0.154	2.62293e-192
2	hg19-GIPR	1.29147e-196	0.333457	0.356	0.079	4.51925e-192
2	hg19-HSP90B1	1.63783e-196	0.440315	0.76	0.281	5.73126e-192
2	hg19-INTS3	1.83925e-196	0.343551	0.371	0.087	6.43609e-192
2	hg19-CLK1	2.67423e-196	0.408101	0.493	0.152	9.35792e-192
2	hg19-TNFSF10	5.57736e-196	0.52849	0.664	0.234	1.95169e-191
2	hg19-BOD1L1	1.31674e-195	0.422737	0.48	0.146	4.60765e-191
2	hg19-FNBP4	2.2028e-195	0.416542	0.481	0.147	7.70826e-191
2	hg19-GSTK1	4.41612e-195	0.386304	0.516	0.16	1.54533e-190
2	hg19-RGS12	5.77331e-195	0.390252	0.432	0.118	2.02025e-190
2	hg19-CFB	7.83767e-195	0.46856	0.461	0.134	2.74264e-190
2	hg19-ZFP36L1	1.02371e-194	0.459433	0.744	0.273	3.58226e-190
2	hg19-DDX46	1.23698e-194	0.392319	0.495	0.151	4.32856e-190
2	hg19-GADD45GIP1	1.39627e-194	0.47067	0.683	0.252	4.88598e-190
2	hg19-HNRNPDL	2.22695e-194	0.370181	0.645	0.226	7.79277e-190
2	hg19-EEF1D	3.56514e-194	0.583135	0.9	0.396	1.24755e-189
2	hg19-SF3B1	6.35371e-194	0.395388	0.576	0.195	2.22335e-189
2	hg19-LAMC2	9.79841e-194	0.535752	0.749	0.293	3.42876e-189
2	hg19-PTRF	3.99836e-193	0.41504	0.65	0.229	1.39915e-188
2	hg19-FAM135A	4.03663e-193	0.393978	0.461	0.134	1.41254e-188
2	hg19-RALBP1	8.87081e-193	0.410165	0.59	0.197	3.10416e-188
2	hg19-ECHDC2	1.32391e-192	0.40523	0.491	0.153	4.63276e-188
2	hg19-ATP5I	1.72595e-192	0.483424	0.828	0.339	6.0396e-188
2	hg19-TNRC6B	2.22972e-192	0.377751	0.464	0.137	7.80247e-188
2	hg19-CPSF1	2.30198e-192	0.36326	0.372	0.089	8.05531e-188
2	hg19-SPEN	6.83571e-192	0.398888	0.413	0.112	2.39202e-187
2	hg19-HSPH1	1.34751e-191	0.405318	0.59	0.197	4.71533e-187
2	hg19-HUWE1	1.72748e-191	0.39259	0.543	0.18	6.04496e-187
2	hg19-KMT2E	3.84332e-191	0.399788	0.53	0.172	1.34489e-186
2	hg19-ARHGAP18	4.13272e-191	0.418688	0.568	0.187	1.44616e-186
2	hg19-VCL	4.39633e-191	0.408409	0.521	0.164	1.53841e-186
2	hg19-JUND	7.24332e-191	0.474429	0.771	0.293	2.53465e-186
2	hg19-NDUFS6	8.47028e-191	0.407579	0.637	0.222	2.964e-186
2	hg19-PLEC	9.29353e-191	0.428773	0.523	0.17	3.25209e-186
2	hg19-SETD2	1.61284e-190	0.405537	0.433	0.123	5.64382e-186
2	hg19-SENP6	2.50551e-190	0.388745	0.447	0.129	8.76752e-186
2	hg19-SPON2	2.61244e-190	0.53187	0.501	0.15	9.14172e-186
2	hg19-IER2	2.73383e-190	0.618334	0.628	0.226	9.5665e-186
2	hg19-CSNK1A1	3.01351e-190	0.404449	0.689	0.252	1.05452e-185
2	hg19-GIPC1	5.42141e-190	0.358062	0.617	0.212	1.89711e-185
2	hg19-DMKN	1.97043e-189	0.395762	0.683	0.243	6.89512e-185
2	hg19-ZNF207	2.31829e-189	0.405443	0.552	0.187	8.11239e-185
2	hg19-RNPC3	6.38887e-189	0.338136	0.347	0.077	2.23566e-184
2	hg19-PLEKHG5	6.84015e-189	0.448247	0.387	0.097	2.39357e-184
2	hg19-SETX	1.23014e-188	0.394475	0.421	0.116	4.30463e-184
2	hg19-CASP8	1.23716e-188	0.402835	0.403	0.107	4.32921e-184
2	hg19-XAF1	1.68039e-188	0.415879	0.319	0.066	5.8802e-184
2	hg19-MPP3	1.88817e-188	0.352731	0.336	0.073	6.60729e-184
2	hg19-ISL1	1.89355e-188	0.400961	0.599	0.208	6.62611e-184
2	hg19-PIEZO1	2.14038e-188	0.378917	0.435	0.123	7.48985e-184
2	hg19-DDX39B	7.24399e-188	0.350167	0.388	0.1	2.53489e-183
2	hg19-SNCG	9.16551e-188	0.504342	0.771	0.301	3.20729e-183
2	hg19-NFIB	2.67324e-187	0.406883	0.507	0.16	9.35447e-183
2	hg19-ZMAT1	3.15255e-187	0.369155	0.372	0.091	1.10317e-182
2	hg19-GOLGA8A	9.08635e-187	0.361352	0.461	0.133	3.17959e-182
2	hg19-NME3	1.69046e-186	0.393647	0.554	0.185	5.91542e-182
2	hg19-CSAD	1.96442e-186	0.401303	0.393	0.103	6.87409e-182
2	hg19-EHBP1L1	2.0443e-186	0.396989	0.466	0.141	7.15362e-182
2	hg19-ZNF292	2.37956e-186	0.405764	0.509	0.161	8.32678e-182
2	hg19-LMNA	3.93257e-186	0.422764	0.752	0.288	1.37612e-181
2	hg19-EIF3G	5.22926e-186	0.410211	0.71	0.26	1.82988e-181
2	hg19-BRD2	5.33859e-186	0.421882	0.506	0.163	1.86813e-181
2	hg19-HOOK2	7.03387e-186	0.41277	0.531	0.177	2.46136e-181
2	hg19-FKBP2	8.75976e-186	0.387908	0.608	0.211	3.0653e-181
2	hg19-PLXNB2	1.08013e-185	0.39985	0.481	0.149	3.77971e-181
2	hg19-KRT19	1.17141e-185	0.639417	0.96	0.519	4.09912e-181
2	hg19-RALGAPA1	1.26748e-185	0.353125	0.382	0.098	4.43528e-181
2	hg19-TMC4	1.41767e-185	0.354034	0.375	0.093	4.96084e-181
2	hg19-EHF	1.9271e-185	0.39789	0.498	0.155	6.74351e-181
2	hg19-PPP1R10	5.7611e-185	0.399586	0.438	0.127	2.01598e-180
2	hg19-LCN12	1.43954e-184	0.394405	0.423	0.118	5.03738e-180
2	hg19-BCLAF1	1.80017e-184	0.383445	0.505	0.16	6.29935e-180
2	hg19-AURKAIP1	2.53301e-184	0.386191	0.695	0.253	8.86377e-180
2	hg19-NOXO1	9.588e-184	0.426818	0.593	0.211	3.35513e-179
2	hg19-AMD1	2.46227e-183	0.376343	0.56	0.188	8.6162e-179
2	hg19-CRIP1	2.52925e-183	0.493854	0.759	0.293	8.85062e-179
2	hg19-P2RY6	2.55889e-183	0.354515	0.401	0.107	8.95433e-179
2	hg19-PRKCSH	5.44365e-183	0.364739	0.538	0.184	1.9049e-178
2	hg19-PTBP1	1.03573e-182	0.357904	0.537	0.18	3.62433e-178
2	hg19-SPRY1	2.82022e-182	0.387037	0.509	0.163	9.86878e-178
2	hg19-NOP56	4.72887e-182	0.384203	0.475	0.147	1.65477e-177
2	hg19-RBBP6	1.06264e-181	0.415386	0.457	0.14	3.7185e-177
2	hg19-CLSTN1	1.89261e-181	0.37915	0.5	0.161	6.62282e-177
2	hg19-MGEA5	3.56977e-181	0.375934	0.513	0.169	1.24917e-176
2	hg19-MYO1C	5.24988e-181	0.379568	0.459	0.14	1.83709e-176
2	hg19-C19orf66	8.38797e-181	0.411985	0.516	0.169	2.9352e-176
2	hg19-TTC17	1.56364e-180	0.359996	0.398	0.109	5.47164e-176
2	hg19-JUNB	2.85448e-180	0.580993	0.704	0.272	9.98867e-176
2	hg19-ASPHD1	4.43251e-180	0.403819	0.466	0.148	1.55107e-175
2	hg19-KAT2A	5.68794e-180	0.369421	0.335	0.076	1.99038e-175
2	hg19-LENG8	3.34422e-179	0.364969	0.477	0.152	1.17024e-174
2	hg19-HP1BP3	4.37844e-179	0.359309	0.535	0.179	1.53215e-174
2	hg19-TARBP1	5.21264e-179	0.353431	0.357	0.088	1.82406e-174
2	hg19-ITSN2	6.04081e-179	0.385248	0.486	0.154	2.11386e-174
2	hg19-GLTSCR2	1.56512e-178	0.440038	0.745	0.296	5.47681e-174
2	hg19-SREK1	2.11216e-178	0.377075	0.468	0.148	7.39108e-174
2	hg19-ENOSF1	2.70713e-178	0.359843	0.437	0.129	9.47307e-174
2	hg19-HMGN1	3.94416e-178	0.331421	0.63	0.219	1.38018e-173
2	hg19-TAF15	4.36669e-178	0.355388	0.517	0.172	1.52804e-173
2	hg19-SIL1	1.60059e-177	0.346969	0.447	0.135	5.60093e-173
2	hg19-AQP5	2.55026e-177	0.372843	0.516	0.162	8.92412e-173
2	hg19-TMEM205	3.26842e-177	0.442213	0.675	0.251	1.14372e-172
2	hg19-ROMO1	3.62705e-177	0.373342	0.662	0.249	1.26921e-172
2	hg19-LRBA	8.567e-177	0.334869	0.456	0.14	2.99785e-172
2	hg19-RPL13	1.10118e-176	0.619309	0.997	0.764	3.85337e-172
2	hg19-CLMN	1.23294e-176	0.363433	0.467	0.146	4.31443e-172
2	hg19-MDFI	1.84044e-176	0.379175	0.52	0.171	6.44026e-172
2	hg19-ACTN4	2.95524e-176	0.401307	0.586	0.209	1.03413e-171
2	hg19-LIFR	5.44019e-176	0.386416	0.436	0.13	1.90369e-171
2	hg19-CYB5B	7.81285e-176	0.382052	0.602	0.214	2.73395e-171
2	hg19-CREBZF	1.75962e-175	0.385747	0.457	0.144	6.15743e-171
2	hg19-AKAP8L	2.07678e-175	0.349957	0.369	0.096	7.26728e-171
2	hg19-FBXW5	5.30959e-175	0.373971	0.555	0.196	1.85798e-170
2	hg19-P4HTM	7.23689e-175	0.372337	0.417	0.121	2.5324e-170
2	hg19-SUGP2	1.23528e-174	0.348281	0.386	0.104	4.32262e-170
2	hg19-HDAC7	1.33447e-174	0.347108	0.431	0.128	4.66972e-170
2	hg19-RABL6	3.982e-174	0.36803	0.465	0.147	1.39342e-169
2	hg19-KIF21A	4.85882e-174	0.369011	0.434	0.129	1.70025e-169
2	hg19-ATP1B3	6.25605e-174	0.422466	0.657	0.238	2.18918e-169
2	hg19-PPAP2C	1.76794e-173	0.36877	0.512	0.163	6.18654e-169
2	hg19-MDM4	2.38919e-173	0.366285	0.456	0.144	8.36051e-169
2	hg19-ITPR3	3.20618e-173	0.344747	0.479	0.157	1.12194e-168
2	hg19-EPS8L2	5.57217e-173	0.384941	0.511	0.173	1.94987e-168
2	hg19-IVD	1.06414e-172	0.313252	0.396	0.111	3.72376e-168
2	hg19-RNF207	1.2301e-172	0.346334	0.364	0.094	4.30449e-168
2	hg19-PPP1R9A	2.1817e-172	0.342065	0.361	0.094	7.63443e-168
2	hg19-RPS15	3.8735e-172	0.652465	0.981	0.726	1.35545e-167
2	hg19-BIRC6	3.94542e-172	0.323063	0.417	0.121	1.38062e-167
2	hg19-SLC39A4	5.38993e-172	0.4074	0.664	0.251	1.8861e-167
2	hg19-PLXNB1	6.19748e-172	0.353557	0.305	0.066	2.16868e-167
2	hg19-BSG	1.01819e-171	0.379665	0.621	0.225	3.56296e-167
2	hg19-INF2	1.26376e-171	0.382445	0.49	0.163	4.42227e-167
2	hg19-NCL	2.07329e-171	0.401192	0.716	0.273	7.25507e-167
2	hg19-LY6E	2.98131e-171	0.461162	0.782	0.312	1.04325e-166
2	hg19-GPR110	3.02889e-171	0.456681	0.481	0.157	1.0599e-166
2	hg19-TMEM259	3.88764e-171	0.363622	0.439	0.135	1.3604e-166
2	hg19-DSC2	4.98947e-171	0.412555	0.625	0.226	1.74597e-166
2	hg19-LRP10	1.10387e-170	0.354915	0.491	0.162	3.86277e-166
2	hg19-CKB	1.63321e-170	0.404237	0.759	0.297	5.71509e-166
2	hg19-CLU	2.65851e-170	0.472643	0.536	0.183	9.30293e-166
2	hg19-HSPA1A	4.73607e-170	0.518751	0.719	0.283	1.65729e-165
2	hg19-TRIM44	4.8521e-170	0.374674	0.417	0.124	1.69789e-165
2	hg19-DYNC1H1	5.03536e-170	0.347643	0.54	0.189	1.76202e-165
2	hg19-SNHG8	2.49847e-169	0.346167	0.681	0.253	8.74288e-165
2	hg19-HMGB1	3.20195e-169	0.390004	0.846	0.35	1.12046e-164
2	hg19-PDIA4	3.35219e-169	0.325531	0.54	0.186	1.17303e-164
2	hg19-TTC3	3.35387e-169	0.377978	0.523	0.179	1.17362e-164
2	hg19-HSPG2	3.65929e-169	0.454469	0.531	0.188	1.2805e-164
2	hg19-SHPRH	6.28595e-169	0.360423	0.357	0.093	2.19964e-164
2	hg19-EMP3	6.77978e-169	0.423349	0.743	0.29	2.37245e-164
2	hg19-TRIM7	1.43878e-168	0.397257	0.529	0.189	5.03473e-164
2	hg19-SCAND1	1.8207e-168	0.387925	0.605	0.225	6.37116e-164
2	hg19-MRPL41	2.11555e-168	0.325117	0.558	0.194	7.40295e-164
2	hg19-LTBR	3.57351e-168	0.338964	0.417	0.125	1.25048e-163
2	hg19-PTMS	7.75477e-168	0.535169	0.921	0.442	2.71363e-163
2	hg19-HSPA1B	8.29851e-168	0.4798	0.507	0.171	2.9039e-163
2	hg19-NPEPPS	1.28329e-167	0.326548	0.52	0.178	4.49062e-163
2	hg19-NDUFB10	1.28413e-167	0.360898	0.618	0.225	4.49354e-163
2	hg19-EGFR	1.34975e-167	0.344095	0.462	0.146	4.72318e-163
2	hg19-SP1	1.45685e-167	0.346526	0.436	0.134	5.09797e-163
2	hg19-SLC1A3	1.46052e-167	0.434811	0.403	0.117	5.11081e-163
2	hg19-TECR	1.50238e-167	0.349204	0.505	0.17	5.25727e-163
2	hg19-BICD1	1.98415e-167	0.389468	0.344	0.087	6.94314e-163
2	hg19-FLNA	2.43885e-167	0.448135	0.628	0.237	8.53426e-163
2	hg19-PCM1	3.12687e-167	0.386459	0.481	0.16	1.09419e-162
2	hg19-RN7SL1	3.97473e-167	0.399631	0.474	0.152	1.39088e-162
2	hg19-CBX3	5.34584e-167	0.335156	0.681	0.248	1.87067e-162
2	hg19-GGA1	8.13816e-167	0.345735	0.407	0.12	2.84778e-162
2	hg19-BAIAP2	8.27074e-167	0.333841	0.424	0.128	2.89418e-162
2	hg19-ETFB	9.07837e-167	0.340051	0.656	0.245	3.17679e-162
2	hg19-GADD45B	1.33142e-166	0.432784	0.516	0.175	4.65903e-162
2	hg19-UBA1	2.64048e-166	0.318903	0.475	0.155	9.23983e-162
2	hg19-RPL28	2.92528e-166	0.61488	0.988	0.755	1.02364e-161
2	hg19-GOLGA8B	3.699e-166	0.309609	0.34	0.083	1.29439e-161
2	hg19-IER5L	6.39722e-166	0.397936	0.544	0.195	2.23858e-161
2	hg19-TPR	6.85639e-166	0.346754	0.523	0.18	2.39926e-161
2	hg19-C19orf33	7.60893e-166	0.479952	0.863	0.381	2.66259e-161
2	hg19-H2AFJ	7.89809e-166	0.403377	0.755	0.298	2.76378e-161
2	hg19-CAPN2	1.01546e-165	0.338341	0.593	0.215	3.55341e-161
2	hg19-RAD50	1.25638e-165	0.338892	0.41	0.122	4.39646e-161
2	hg19-KIAA1430	2.78438e-165	0.364547	0.451	0.144	9.74336e-161
2	hg19-LSR	2.94199e-165	0.33868	0.593	0.216	1.02949e-160
2	hg19-CLIP2	3.74399e-165	0.332088	0.405	0.119	1.31014e-160
2	hg19-WDR45	3.84754e-165	0.34881	0.434	0.134	1.34637e-160
2	hg19-MLLT4	3.95591e-165	0.351084	0.478	0.158	1.38429e-160
2	hg19-TRIM28	5.30769e-165	0.330472	0.511	0.175	1.85732e-160
2	hg19-ITGA10	6.09677e-165	0.369394	0.319	0.075	2.13344e-160
2	hg19-HDLBP	1.59897e-164	0.336961	0.589	0.217	5.59528e-160
2	hg19-PCBP2	1.66387e-164	0.302393	0.664	0.247	5.82239e-160
2	hg19-DICER1	2.01958e-164	0.311218	0.47	0.152	7.0671e-160
2	hg19-CLDN3	2.46935e-164	0.475038	0.843	0.352	8.64099e-160
2	hg19-OFD1	2.55025e-164	0.362462	0.467	0.154	8.9241e-160
2	hg19-ZBTB7A	3.11959e-164	0.346048	0.41	0.122	1.09164e-159
2	hg19-CP	3.75525e-164	0.614019	0.57	0.205	1.31407e-159
2	hg19-FAM118A	7.11862e-164	0.335713	0.412	0.122	2.49102e-159
2	hg19-RIMS2	8.22298e-164	0.329055	0.335	0.083	2.87747e-159
2	hg19-LUC7L	9.34152e-164	0.338825	0.395	0.115	3.26888e-159
2	hg19-KMT2C	2.01862e-163	0.340708	0.396	0.115	7.06377e-159
2	hg19-ZFP36L2	2.34737e-163	0.455259	0.461	0.148	8.21415e-159
2	hg19-LMO4	4.95243e-163	0.384909	0.562	0.196	1.733e-158
2	hg19-NDUFV3	5.21882e-163	0.33265	0.466	0.153	1.82622e-158
2	hg19-BRWD1	1.1305e-162	0.329727	0.4	0.118	3.95594e-158
2	hg19-CALR	1.44637e-162	0.373257	0.749	0.294	5.06129e-158
2	hg19-SERBP1	1.82128e-162	0.35368	0.745	0.286	6.37321e-158
2	hg19-MLXIPL	1.89108e-162	0.379632	0.324	0.077	6.61745e-158
2	hg19-RPS19	1.9931e-162	0.595984	0.991	0.786	6.97445e-158
2	hg19-C19orf70	2.08602e-162	0.380172	0.632	0.24	7.29962e-158
2	hg19-HIP1	3.94339e-162	0.339127	0.417	0.128	1.37991e-157
2	hg19-HSPA5	1.63247e-161	0.301219	0.628	0.235	5.71249e-157
2	hg19-SYNGR2	1.95658e-161	0.339215	0.539	0.19	6.84668e-157
2	hg19-RNPEPL1	2.62247e-161	0.39969	0.447	0.147	9.17682e-157
2	hg19-TOB1	2.76132e-161	0.352624	0.539	0.185	9.66269e-157
2	hg19-TTC14	3.19953e-161	0.318047	0.358	0.097	1.11961e-156
2	hg19-ZNF91	3.37907e-161	0.347561	0.366	0.101	1.18244e-156
2	hg19-CD320	4.86974e-161	0.355136	0.506	0.173	1.70407e-156
2	hg19-LAMC1	6.84083e-161	0.339789	0.534	0.189	2.39381e-156
2	hg19-ITPRIPL2	6.84184e-161	0.331598	0.446	0.143	2.39416e-156
2	hg19-C1orf86	7.08124e-161	0.327795	0.54	0.195	2.47794e-156
2	hg19-TOM1L2	7.57906e-161	0.362451	0.405	0.122	2.65214e-156
2	hg19-BTG1	8.78336e-161	0.343701	0.695	0.262	3.07356e-156
2	hg19-GRAMD1A	9.75333e-161	0.362277	0.441	0.141	3.41298e-156
2	hg19-IL17RB	2.84738e-160	0.453603	0.33	0.083	9.96383e-156
2	hg19-FGFRL1	1.03636e-159	0.357046	0.365	0.101	3.62654e-155
2	hg19-CD2AP	1.39759e-159	0.35067	0.573	0.209	4.89059e-155
2	hg19-AKAP17A	1.69229e-159	0.320523	0.375	0.106	5.92184e-155
2	hg19-TAF7	2.8734e-159	0.35559	0.449	0.147	1.00549e-154
2	hg19-MATR3	3.72949e-159	0.293947	0.525	0.181	1.30506e-154
2	hg19-CHD3	5.45702e-159	0.314634	0.379	0.107	1.90958e-154
2	hg19-NFKBIZ	7.20557e-159	0.375486	0.341	0.089	2.52144e-154
2	hg19-BIRC2	1.47559e-158	0.33694	0.568	0.212	5.16353e-154
2	hg19-BBX	1.48934e-158	0.330725	0.451	0.145	5.21166e-154
2	hg19-HLA-C	1.82472e-158	0.384181	0.683	0.262	6.38524e-154
2	hg19-RSBN1L	2.49259e-158	0.305398	0.312	0.076	8.7223e-154
2	hg19-SF3B4	2.79499e-158	0.321371	0.361	0.099	9.78052e-154
2	hg19-DCAF5	2.79631e-158	0.326378	0.345	0.091	9.78512e-154
2	hg19-ZNF217	3.97447e-158	0.378519	0.476	0.161	1.39079e-153
2	hg19-IP6K2	5.38657e-158	0.338805	0.402	0.123	1.88492e-153
2	hg19-KRT15	6.05916e-158	0.513757	0.674	0.274	2.12028e-153
2	hg19-RASAL1	7.90135e-158	0.318766	0.347	0.092	2.76492e-153
2	hg19-CST3	1.36881e-157	0.355602	0.565	0.205	4.78986e-153
2	hg19-LCNL1	1.49935e-157	0.293343	0.283	0.061	5.24669e-153
2	hg19-KIF12	1.56612e-157	0.413651	0.362	0.098	5.48032e-153
2	hg19-JUP	1.72062e-157	0.328061	0.52	0.185	6.02097e-153
2	hg19-ATP5E	2.56486e-157	0.515285	0.875	0.411	8.97523e-153
2	hg19-C3	5.27987e-157	0.903903	0.544	0.21	1.84759e-152
2	hg19-RSRC2	5.52033e-157	0.354907	0.485	0.168	1.93173e-152
2	hg19-SRSF2	1.10987e-156	0.33337	0.568	0.206	3.88377e-152
2	hg19-ARHGAP27	1.31719e-156	0.301594	0.344	0.091	4.60926e-152
2	hg19-MVP	1.97951e-156	0.346051	0.487	0.169	6.92689e-152
2	hg19-CAST	2.86667e-156	0.335554	0.611	0.227	1.00313e-151
2	hg19-YWHAZ	3.0818e-156	0.30031	0.711	0.269	1.07841e-151
2	hg19-S100A13	4.42034e-156	0.502912	0.915	0.438	1.54681e-151
2	hg19-PDIA3	7.04723e-156	0.406306	0.666	0.261	2.46604e-151
2	hg19-GNAS	1.18176e-155	0.377183	0.828	0.338	4.13533e-151
2	hg19-DDX21	1.32504e-155	0.312836	0.504	0.172	4.63673e-151
2	hg19-CDC42EP1	1.40969e-155	0.321905	0.558	0.205	4.93292e-151
2	hg19-SNORA76	1.88681e-155	0.346012	0.579	0.224	6.6025e-151
2	hg19-EIF4G2	2.67833e-155	0.303214	0.565	0.206	9.37229e-151
2	hg19-VPS13A	2.91218e-155	0.291837	0.303	0.071	1.01906e-150
2	hg19-INPPL1	3.01647e-155	0.309706	0.29	0.065	1.05555e-150
2	hg19-HERC2	3.86967e-155	0.291672	0.363	0.102	1.35411e-150
2	hg19-NDUFA3	4.68037e-155	0.306233	0.515	0.183	1.6378e-150
2	hg19-HEXDC	8.1044e-155	0.322839	0.336	0.088	2.83597e-150
2	hg19-CHD7	8.30073e-155	0.328861	0.36	0.102	2.90468e-150
2	hg19-POGZ	1.29934e-154	0.315179	0.363	0.102	4.54679e-150
2	hg19-ZBTB38	1.57336e-154	0.341689	0.41	0.127	5.50567e-150
2	hg19-NDUFA1	1.94289e-154	0.430516	0.84	0.366	6.79877e-150
2	hg19-MBTPS1	3.13117e-154	0.335556	0.389	0.118	1.09569e-149
2	hg19-S100A6	5.15745e-154	0.598114	0.991	0.799	1.80475e-149
2	hg19-TRIP10	7.20544e-154	0.345123	0.498	0.176	2.5214e-149
2	hg19-UQCR11.1	8.87052e-154	0.362589	0.699	0.276	3.10406e-149
2	hg19-CYHR1	1.25266e-153	0.324157	0.405	0.126	4.38345e-149
2	hg19-IBTK	1.3327e-153	0.339668	0.449	0.149	4.66351e-149
2	hg19-RAB17	1.95015e-153	0.329237	0.393	0.119	6.82417e-149
2	hg19-PABPC1L	2.1231e-153	0.321128	0.29	0.065	7.42935e-149
2	hg19-PPL	2.32578e-153	0.413995	0.394	0.118	8.13861e-149
2	hg19-SDC1	2.67002e-153	0.320641	0.603	0.226	9.34321e-149
2	hg19-EFCAB4A	2.68164e-153	0.352793	0.487	0.166	9.38387e-149
2	hg19-DEGS1	5.96668e-153	0.30218	0.521	0.183	2.08792e-148
2	hg19-EPHA5	1.12306e-152	0.31264	0.298	0.071	3.92993e-148
2	hg19-DNAH14	1.77665e-152	0.319199	0.329	0.086	6.21703e-148
2	hg19-TMEM160	2.60662e-152	0.329375	0.444	0.146	9.12134e-148
2	hg19-EHMT1	2.8464e-152	0.290897	0.327	0.084	9.96042e-148
2	hg19-ST6GALNAC1	3.37698e-152	0.336205	0.415	0.129	1.18171e-147
2	hg19-SLC44A2	3.3931e-152	0.317157	0.387	0.114	1.18735e-147
2	hg19-QTRT1	3.41573e-152	0.296514	0.372	0.108	1.19527e-147
2	hg19-DDR1	4.66939e-152	0.328362	0.513	0.187	1.63396e-147
2	hg19-PRAME	4.8284e-152	0.322392	0.393	0.12	1.6896e-147
2	hg19-DYNC1LI2	5.59473e-152	0.339205	0.426	0.139	1.95776e-147
2	hg19-SPRY2	6.69377e-152	0.331609	0.46	0.151	2.34235e-147
2	hg19-KIAA1456	9.26402e-152	0.318948	0.326	0.085	3.24176e-147
2	hg19-NECAB3	1.04624e-151	0.295276	0.294	0.069	3.66112e-147
2	hg19-CSNK1G2	1.12674e-151	0.307561	0.351	0.097	3.94281e-147
2	hg19-MGAT4B	1.33074e-151	0.342069	0.506	0.182	4.65667e-147
2	hg19-PCF11	1.6941e-151	0.342885	0.364	0.105	5.92816e-147
2	hg19-TRIM73	2.0725e-151	0.279429	0.266	0.056	7.25229e-147
2	hg19-PKM	5.79465e-151	0.501648	0.878	0.412	2.02772e-146
2	hg19-AQP3	9.39065e-151	0.466299	0.383	0.109	3.28607e-146
2	hg19-SPATS2L	1.86756e-150	0.329217	0.555	0.201	6.53515e-146
2	hg19-PPP6R2	2.24044e-150	0.281309	0.301	0.072	7.83999e-146
2	hg19-TRIP11	2.49501e-150	0.33766	0.398	0.124	8.73077e-146
2	hg19-REV3L	3.64167e-150	0.322209	0.336	0.091	1.27433e-145
2	hg19-CD70	4.51532e-150	0.452348	0.856	0.37	1.58005e-145
2	hg19-CLDN16	4.90871e-150	0.322835	0.671	0.253	1.7177e-145
2	hg19-BAZ2B	5.1814e-150	0.279447	0.342	0.094	1.81313e-145
2	hg19-MYH9	6.11663e-150	0.312829	0.579	0.219	2.14039e-145
2	hg19-HID1	7.1428e-150	0.310524	0.292	0.067	2.49948e-145
2	hg19-SMARCA1	7.75121e-150	0.327952	0.46	0.155	2.71238e-145
2	hg19-ZC3H13	1.06915e-149	0.328289	0.414	0.134	3.74128e-145
2	hg19-SPSB3	1.58595e-149	0.31754	0.349	0.097	5.5497e-145
2	hg19-ANAPC5	1.61567e-149	0.311344	0.416	0.134	5.65373e-145
2	hg19-SCNN1A	2.09734e-149	0.341146	0.308	0.077	7.33922e-145
2	hg19-DNAJC10	2.30693e-149	0.302496	0.404	0.126	8.07263e-145
2	hg19-MRPL23	3.3425e-149	0.323237	0.543	0.202	1.16964e-144
2	hg19-FLNB	5.30063e-149	0.352353	0.427	0.137	1.85485e-144
2	hg19-RHOD	7.5194e-149	0.367727	0.535	0.196	2.63126e-144
2	hg19-CDC42BPA	7.58454e-149	0.306754	0.34	0.094	2.65406e-144
2	hg19-PLXND1	9.15823e-149	0.299233	0.386	0.117	3.20474e-144
2	hg19-MPRIP	9.68893e-149	0.296141	0.352	0.1	3.39045e-144
2	hg19-ATP6AP1	1.92507e-148	0.314469	0.48	0.169	6.73639e-144
2	hg19-ATM	2.12824e-148	0.301867	0.404	0.128	7.44734e-144
2	hg19-KRT8	2.5036e-148	0.523372	0.962	0.563	8.76086e-144
2	hg19-HADHA	3.25239e-148	0.288791	0.469	0.16	1.13811e-143
2	hg19-METRN	5.29866e-148	0.362979	0.503	0.179	1.85416e-143
2	hg19-EZR	8.13002e-148	0.310038	0.66	0.259	2.84494e-143
2	hg19-PLEKHA1	1.02398e-147	0.354482	0.478	0.168	3.5832e-143
2	hg19-TP53I11	1.42762e-147	0.318759	0.467	0.161	4.99567e-143
2	hg19-RPS26	1.78524e-147	0.498671	0.958	0.528	6.24708e-143
2	hg19-CALM1	1.83925e-147	0.314756	0.71	0.276	6.43607e-143
2	hg19-C12orf57	2.35595e-147	0.290956	0.617	0.234	8.24418e-143
2	hg19-NRD1	2.88304e-147	0.323637	0.428	0.142	1.00886e-142
2	hg19-SEPT9	3.05669e-147	0.280852	0.444	0.149	1.06963e-142
2	hg19-VEGFA	3.34773e-147	0.290575	0.636	0.246	1.17147e-142
2	hg19-SLC29A1	4.32624e-147	0.333527	0.415	0.134	1.51388e-142
2	hg19-KLF6	4.57853e-147	0.403973	0.578	0.215	1.60217e-142
2	hg19-MAP4	5.4645e-147	0.306161	0.452	0.154	1.91219e-142
2	hg19-DDX60L	5.74131e-147	0.296591	0.327	0.088	2.00906e-142
2	hg19-SQSTM1	6.19032e-147	0.300721	0.65	0.255	2.16618e-142
2	hg19-FGFR3	1.01429e-146	0.309224	0.393	0.122	3.54931e-142
2	hg19-SRSF1	1.28675e-146	0.311683	0.506	0.189	4.50273e-142
2	hg19-VARS	1.66683e-146	0.312153	0.38	0.115	5.83272e-142
2	hg19-RHPN1	1.92319e-146	0.286439	0.279	0.063	6.72983e-142
2	hg19-TRA2B	1.96703e-146	0.306645	0.45	0.153	6.88324e-142
2	hg19-ATF7IP	2.04343e-146	0.289669	0.302	0.076	7.15057e-142
2	hg19-VPS13D	2.56654e-146	0.290141	0.333	0.09	8.98109e-142
2	hg19-NUCKS1	2.58529e-146	0.285352	0.639	0.24	9.04672e-142
2	hg19-SOD1	2.62967e-146	0.2876	0.626	0.236	9.202e-142
2	hg19-RPL13A	2.92769e-146	0.532777	0.981	0.663	1.02449e-141
2	hg19-HSPA8	3.68267e-146	0.280961	0.742	0.295	1.28868e-141
2	hg19-NAA10	4.17701e-146	0.299871	0.52	0.187	1.46166e-141
2	hg19-RPL35	5.38481e-146	0.541927	0.984	0.697	1.88431e-141
2	hg19-RGL3	6.45194e-146	0.275167	0.319	0.082	2.25773e-141
2	hg19-EIF4G1	9.17427e-146	0.287524	0.484	0.172	3.21035e-141
2	hg19-HDGF	1.23832e-145	0.288428	0.539	0.198	4.33327e-141
2	hg19-SLC25A27	1.38788e-145	0.265052	0.29	0.069	4.85661e-141
2	hg19-LARP1	2.1268e-145	0.292716	0.481	0.171	7.4423e-141
2	hg19-RBMS1	2.28769e-145	0.313836	0.488	0.172	8.00532e-141
2	hg19-SDF4	2.48621e-145	0.292715	0.434	0.144	8.7e-141
2	hg19-HOXB6	2.8449e-145	0.271235	0.287	0.069	9.95515e-141
2	hg19-PRPF40A	5.5459e-145	0.296329	0.47	0.162	1.94068e-140
2	hg19-SLC6A12	8.53619e-145	0.340964	0.374	0.114	2.98707e-140
2	hg19-ISOC2	1.13987e-144	0.298845	0.589	0.226	3.98874e-140
2	hg19-PFKL	1.36193e-144	0.312266	0.507	0.187	4.76579e-140
2	hg19-EPCAM	1.49517e-144	0.511736	0.819	0.368	5.23205e-140
2	hg19-PET100	1.64086e-144	0.281377	0.458	0.16	5.74185e-140
2	hg19-TP53I3	1.96669e-144	0.293529	0.375	0.114	6.88204e-140
2	hg19-RANBP3L	2.14118e-144	0.42555	0.279	0.064	7.49264e-140
2	hg19-EIF4G3	2.34049e-144	0.298123	0.328	0.089	8.19007e-140
2	hg19-APPL2	3.33638e-144	0.311419	0.396	0.125	1.1675e-139
2	hg19-TNRC6A	6.9669e-144	0.310036	0.336	0.094	2.43793e-139
2	hg19-METAP2	8.61788e-144	0.302733	0.49	0.175	3.01565e-139
2	hg19-VCP	1.32549e-143	0.281168	0.466	0.16	4.63828e-139
2	hg19-MTDH	1.33104e-143	0.308523	0.498	0.175	4.65772e-139
2	hg19-CSNK1D	1.37641e-143	0.311299	0.417	0.14	4.81648e-139
2	hg19-ANKRD26	1.54212e-143	0.307882	0.289	0.07	5.39633e-139
2	hg19-CELSR2	1.74313e-143	0.296858	0.329	0.091	6.09973e-139
2	hg19-MAP3K13	1.99658e-143	0.332718	0.484	0.174	6.98663e-139
2	hg19-PRPF38B	2.3366e-143	0.328268	0.405	0.132	8.17648e-139
2	hg19-ITGB1	2.3831e-143	0.373517	0.685	0.272	8.33919e-139
2	hg19-HES1	2.91888e-143	0.489281	0.407	0.128	1.0214e-138
2	hg19-ODF2L	4.03346e-143	0.304099	0.324	0.088	1.41143e-138
2	hg19-NSA2	4.34318e-143	0.294991	0.674	0.266	1.51981e-138
2	hg19-METTL12	4.91422e-143	0.395595	0.371	0.109	1.71963e-138
2	hg19-TMBIM6	5.90994e-143	0.336065	0.633	0.245	2.06807e-138
2	hg19-TM9SF3	6.75307e-143	0.335604	0.496	0.179	2.3631e-138
2	hg19-RPPH1	1.73501e-142	0.32922	0.28	0.063	6.07134e-138
2	hg19-MYCBP2	2.41811e-142	0.275269	0.363	0.107	8.4617e-138
2	hg19-RPS2	4.82924e-142	0.563121	0.986	0.753	1.6899e-137
2	hg19-WDR83OS	5.27731e-142	0.323791	0.6	0.231	1.84669e-137
2	hg19-MTA1	6.42033e-142	0.294996	0.347	0.101	2.24667e-137
2	hg19-THEM4	8.26327e-142	0.321036	0.329	0.092	2.89156e-137
2	hg19-DVL1	1.34719e-141	0.297711	0.4	0.128	4.71421e-137
2	hg19-SEPT2	1.60387e-141	0.25792	0.51	0.183	5.61244e-137
2	hg19-DDRGK1	2.0049e-141	0.309797	0.452	0.158	7.01575e-137
2	hg19-MISP	2.77552e-141	0.329991	0.417	0.139	9.71237e-137
2	hg19-CD46	3.77033e-141	0.290931	0.428	0.144	1.31935e-136
2	hg19-FKBP10	4.31945e-141	0.274497	0.465	0.166	1.5115e-136
2	hg19-FBXW4	6.60355e-141	0.291122	0.308	0.08	2.31078e-136
2	hg19-STX16	9.48793e-141	0.302664	0.357	0.106	3.32011e-136
2	hg19-KCNJ16	1.02128e-140	0.306076	0.351	0.102	3.57377e-136
2	hg19-MIF	1.70772e-140	0.33714	0.632	0.252	5.97582e-136
2	hg19-SLC4A2	2.81459e-140	0.286457	0.389	0.124	9.84908e-136
2	hg19-HSPD1	3.25478e-140	0.263045	0.652	0.245	1.13895e-135
2	hg19-SFN	5.96854e-140	0.4215	0.805	0.358	2.08857e-135
2	hg19-ADAM10	7.64494e-140	0.297927	0.5	0.183	2.67519e-135
2	hg19-SPG7	1.7339e-139	0.31759	0.383	0.122	6.06743e-135
2	hg19-SET	2.23863e-139	0.315912	0.779	0.319	7.83365e-135
2	hg19-NPIPB5	2.8579e-139	0.293406	0.309	0.08	1.00006e-134
2	hg19-PUM1	2.92756e-139	0.289585	0.419	0.141	1.02444e-134
2	hg19-DAG1	4.41837e-139	0.309246	0.5	0.182	1.54612e-134
2	hg19-NFE2L1	5.42688e-139	0.281018	0.398	0.129	1.89903e-134
2	hg19-MET	1.01557e-138	0.2949	0.471	0.168	3.55378e-134
2	hg19-RAB3IP	1.08829e-138	0.313671	0.417	0.139	3.80826e-134
2	hg19-ECE1	1.34362e-138	0.346754	0.389	0.124	4.70174e-134
2	hg19-SERF2	1.61036e-138	0.486187	0.903	0.445	5.63514e-134
2	hg19-SRP14	3.0303e-138	0.340668	0.779	0.325	1.06039e-133
2	hg19-PPIB	3.6957e-138	0.336897	0.658	0.253	1.29324e-133
2	hg19-CMTM4	4.10103e-138	0.272566	0.399	0.129	1.43507e-133
2	hg19-ZMYND8	6.01707e-138	0.316003	0.468	0.169	2.10555e-133
2	hg19-RPN1	6.8966e-138	0.283057	0.452	0.159	2.41333e-133
2	hg19-TPM4	7.73757e-138	0.29995	0.621	0.244	2.70761e-133
2	hg19-UBE2H	8.50501e-138	0.298433	0.485	0.175	2.97616e-133
2	hg19-MT-ND4L	1.00561e-137	0.523286	0.951	0.636	3.51893e-133
2	hg19-SPINT2	1.17114e-137	0.47591	0.858	0.392	4.09816e-133
2	hg19-MAP2K2	1.19028e-137	0.303933	0.541	0.208	4.16515e-133
2	hg19-MYADM	3.05244e-137	0.305149	0.64	0.255	1.06814e-132
2	hg19-ARRDC3	3.16116e-137	0.304698	0.546	0.211	1.10619e-132
2	hg19-HSPA9	3.98071e-137	0.277871	0.562	0.215	1.39297e-132
2	hg19-XPO1	4.22518e-137	0.268938	0.449	0.157	1.47852e-132
2	hg19-MPHOSPH8	8.1561e-137	0.292675	0.4	0.133	2.85406e-132
2	hg19-ADD1	9.61227e-137	0.297224	0.378	0.12	3.36362e-132
2	hg19-CCAR1	1.35413e-136	0.30198	0.397	0.13	4.73852e-132
2	hg19-TMA7	1.54398e-136	0.335033	0.817	0.352	5.40285e-132
2	hg19-COX5B	1.66054e-136	0.362817	0.753	0.319	5.81073e-132
2	hg19-DPP4	1.85528e-136	0.324552	0.514	0.188	6.49217e-132
2	hg19-SPINK5	5.84889e-136	0.434351	0.407	0.132	2.0467e-131
2	hg19-U2AF1	5.99763e-136	0.257927	0.488	0.177	2.09875e-131
2	hg19-ITPR2	6.54003e-136	0.303141	0.29	0.074	2.28855e-131
2	hg19-ANKRD17	7.35272e-136	0.301269	0.371	0.118	2.57294e-131
2	hg19-MTRNR2L8	8.7753e-136	0.446825	0.934	0.558	3.07074e-131
2	hg19-ZFYVE16	1.93983e-135	0.280078	0.294	0.076	6.78804e-131
2	hg19-FKBP8	4.06309e-135	0.297136	0.526	0.204	1.4218e-130
2	hg19-PKD1	4.37428e-135	0.315071	0.343	0.101	1.53069e-130
2	hg19-HOXB8	5.38565e-135	0.280569	0.338	0.099	1.8846e-130
2	hg19-TRABD2A	5.82121e-135	0.316502	0.381	0.125	2.03702e-130
2	hg19-EIF3J	6.73183e-135	0.287515	0.477	0.173	2.35567e-130
2	hg19-UBTF	1.03511e-134	0.30208	0.361	0.114	3.62215e-130
2	hg19-RPS8	1.29511e-134	0.419919	0.99	0.708	4.53198e-130
2	hg19-NDUFA11	1.95556e-134	0.262319	0.582	0.226	6.8431e-130
2	hg19-ZNF281	2.5973e-134	0.271638	0.3	0.08	9.08872e-130
2	hg19-SNRPD2	2.98811e-134	0.331203	0.792	0.338	1.04563e-129
2	hg19-JMJD1C	4.84405e-134	0.314782	0.402	0.134	1.69508e-129
2	hg19-EID1	9.05515e-134	0.29524	0.495	0.18	3.16867e-129
2	hg19-PRKDC	2.00752e-133	0.27356	0.468	0.165	7.02493e-129
2	hg19-HERC4	2.02829e-133	0.280989	0.385	0.126	7.09761e-129
2	hg19-NDUFS8	2.28518e-133	0.290783	0.493	0.181	7.99653e-129
2	hg19-CCDC57	2.29844e-133	0.287855	0.325	0.093	8.04295e-129
2	hg19-ITM2B	2.37735e-133	0.363423	0.604	0.233	8.31905e-129
2	hg19-ZNF644	2.65903e-133	0.290555	0.339	0.102	9.30474e-129
2	hg19-SSR4	6.57325e-133	0.347016	0.78	0.331	2.30018e-128
2	hg19-GPX4	7.82238e-133	0.434675	0.889	0.419	2.73729e-128
2	hg19-MCAM	9.8101e-133	0.327297	0.392	0.126	3.43285e-128
2	hg19-SRSF10	1.36979e-132	0.301398	0.31	0.086	4.79331e-128
2	hg19-C9orf16	1.49249e-132	0.311152	0.48	0.179	5.22267e-128
2	hg19-DDX42	2.42891e-132	0.292614	0.388	0.13	8.49947e-128
2	hg19-FAM208B	2.78466e-132	0.256535	0.298	0.08	9.74436e-128
2	hg19-ALDH3A2	3.62136e-132	0.269349	0.383	0.125	1.26722e-127
2	hg19-YBX3	4.2077e-132	0.274845	0.557	0.212	1.4724e-127
2	hg19-POLR2J3	4.94063e-132	0.297146	0.375	0.121	1.72888e-127
2	hg19-AGPAT2	6.44727e-132	0.283877	0.641	0.255	2.25609e-127
2	hg19-ITGA6	7.59152e-132	0.279869	0.402	0.134	2.6565e-127
2	hg19-TIA1	1.05913e-131	0.269051	0.331	0.097	3.70622e-127
2	hg19-RERE	1.08305e-131	0.341354	0.343	0.104	3.78993e-127
2	hg19-NIPBL	1.10378e-131	0.267782	0.364	0.115	3.86247e-127
2	hg19-EGFL7	1.40041e-131	0.268027	0.512	0.194	4.90044e-127
2	hg19-MRPL52	1.57942e-131	0.285198	0.543	0.211	5.52686e-127
2	hg19-ANO9	1.82046e-131	0.382908	0.379	0.12	6.37034e-127
2	hg19-XRCC6	2.03863e-131	0.259526	0.561	0.218	7.13376e-127
2	hg19-MMP28	2.23186e-131	0.309401	0.36	0.11	7.80994e-127
2	hg19-KIF13B	2.38834e-131	0.268259	0.376	0.121	8.3575e-127
2	hg19-SETD5	2.78589e-131	0.310747	0.411	0.142	9.74866e-127
2	hg19-OCA2	3.62163e-131	0.283251	0.363	0.115	1.26732e-126
2	hg19-AP2A2	3.96746e-131	0.295497	0.354	0.111	1.38833e-126
2	hg19-PPDPF	5.66427e-131	0.358394	0.762	0.327	1.9821e-126
2	hg19-TM7SF2	6.16232e-131	0.293296	0.333	0.099	2.15638e-126
2	hg19-DKC1	7.21201e-131	0.265251	0.44	0.154	2.5237e-126
2	hg19-EDF1	7.23218e-131	0.347772	0.761	0.324	2.53076e-126
2	hg19-C19orf53	7.28797e-131	0.284502	0.609	0.238	2.55028e-126
2	hg19-HNRNPA1	8.56839e-131	0.29358	0.755	0.316	2.99834e-126
2	hg19-RPL36	1.49058e-130	0.494953	0.984	0.765	5.21597e-126
2	hg19-GALNT1	1.64285e-130	0.295535	0.431	0.149	5.74882e-126
2	hg19-TMEM87A	2.11614e-130	0.284597	0.398	0.136	7.40501e-126
2	hg19-PPP1R14A	4.97319e-130	0.311252	0.627	0.258	1.74027e-125
2	hg19-SOGA2	6.69066e-130	0.303775	0.39	0.131	2.34126e-125
2	hg19-NSMF	6.70753e-130	0.305008	0.329	0.096	2.34716e-125
2	hg19-SPATA20	8.94691e-130	0.287608	0.353	0.111	3.13079e-125
2	hg19-LSM7	1.04891e-129	0.253537	0.561	0.217	3.67045e-125
2	hg19-MROH6	1.26554e-129	0.310682	0.299	0.081	4.4285e-125
2	hg19-PPP1R14B	1.50597e-129	0.304976	0.759	0.314	5.26985e-125
2	hg19-GCNT3	1.7052e-129	0.29853	0.454	0.165	5.96701e-125
2	hg19-PRDX5	2.40594e-129	0.335377	0.779	0.336	8.41912e-125
2	hg19-KIAA0907	4.00191e-129	0.286906	0.333	0.1	1.40039e-124
2	hg19-AFMID	4.77185e-129	0.28253	0.309	0.085	1.66981e-124
2	hg19-ALDH1A3	5.0396e-129	0.286989	0.463	0.169	1.76351e-124
2	hg19-LINC00657	5.1633e-129	0.285429	0.471	0.176	1.80679e-124
2	hg19-PQBP1	7.04008e-129	0.267992	0.419	0.147	2.46353e-124
2	hg19-UBB	7.23919e-129	0.302271	0.697	0.292	2.53321e-124
2	hg19-HNRNPR	8.758e-129	0.269759	0.495	0.184	3.06469e-124
2	hg19-CDC42BPB	1.04991e-128	0.286465	0.382	0.128	3.67396e-124
2	hg19-FLRT3	1.19629e-128	0.291244	0.354	0.109	4.18617e-124
2	hg19-SLC9A3R2	1.73142e-128	0.273285	0.32	0.092	6.05877e-124
2	hg19-SLC7A11	2.79058e-128	0.32747	0.435	0.155	9.76509e-124
2	hg19-TNFAIP2	2.82774e-128	0.419553	0.33	0.096	9.89513e-124
2	hg19-C9orf142	4.05144e-128	0.28692	0.452	0.168	1.41772e-123
2	hg19-SSC5D	6.14968e-128	0.277625	0.291	0.078	2.15196e-123
2	hg19-PHACTR4	1.04147e-127	0.267705	0.354	0.112	3.6444e-123
2	hg19-TSPAN4	1.15964e-127	0.292319	0.433	0.155	4.05792e-123
2	hg19-ZNHIT1	1.3197e-127	0.269191	0.473	0.175	4.61801e-123
2	hg19-TIMM13	1.66734e-127	0.26104	0.644	0.261	5.83451e-123
2	hg19-INTS1	2.16364e-127	0.279145	0.335	0.101	7.57123e-123
2	hg19-TMUB1	2.2246e-127	0.265591	0.368	0.119	7.78453e-123
2	hg19-GCC2	2.63816e-127	0.318362	0.337	0.103	9.23171e-123
2	hg19-PA2G4	2.70216e-127	0.257235	0.514	0.192	9.45567e-123
2	hg19-APRT	2.99058e-127	0.276341	0.637	0.257	1.04649e-122
2	hg19-KIAA1109	4.57586e-127	0.269956	0.327	0.096	1.60123e-122
2	hg19-NDUFV1	5.6703e-127	0.257028	0.474	0.179	1.98421e-122
2	hg19-FASN	5.9012e-127	0.260993	0.339	0.103	2.06501e-122
2	hg19-CCDC14	6.43344e-127	0.303439	0.313	0.09	2.25125e-122
2	hg19-NDUFB2	9.81598e-127	0.266618	0.6	0.238	3.43491e-122
2	hg19-SLTM	1.37753e-126	0.285107	0.422	0.15	4.8204e-122
2	hg19-PRKCDBP	1.41296e-126	0.294111	0.437	0.159	4.94436e-122
2	hg19-EIF3B	1.50713e-126	0.279246	0.474	0.178	5.27391e-122
2	hg19-HSP90AA1	1.55418e-126	0.293823	0.688	0.28	5.43854e-122
2	hg19-SNRNP200	1.57614e-126	0.275748	0.425	0.153	5.51537e-122
2	hg19-CMTR2	1.62489e-126	0.270296	0.316	0.092	5.68598e-122
2	hg19-CCDC124	1.88415e-126	0.291966	0.43	0.155	6.5932e-122
2	hg19-DAZAP1	2.98974e-126	0.263666	0.41	0.144	1.0462e-121
2	hg19-ANXA11	3.086e-126	0.294727	0.541	0.215	1.07989e-121
2	hg19-MFSD10	3.18267e-126	0.298634	0.46	0.171	1.11371e-121
2	hg19-GALNT7	3.26753e-126	0.265406	0.357	0.114	1.14341e-121
2	hg19-NF1	3.34233e-126	0.281498	0.361	0.117	1.16958e-121
2	hg19-IFI27	7.98359e-126	0.483545	0.519	0.196	2.7937e-121
2	hg19-CDV3	9.97505e-126	0.289704	0.45	0.166	3.49057e-121
2	hg19-NBEAL1	1.32661e-125	0.265091	0.381	0.129	4.64221e-121
2	hg19-RPLP2	1.44742e-125	0.463401	0.974	0.617	5.06497e-121
2	hg19-STAT6	2.02526e-125	0.280796	0.357	0.114	7.087e-121
2	hg19-TRIO	3.22717e-125	0.294156	0.354	0.114	1.12928e-120
2	hg19-PNRC1	3.34266e-125	0.255089	0.525	0.201	1.1697e-120
2	hg19-CPSF3L	3.75777e-125	0.29141	0.383	0.131	1.31496e-120
2	hg19-OSBPL10	6.38879e-125	0.287838	0.389	0.133	2.23563e-120
2	hg19-RASSF7	6.61843e-125	0.331099	0.474	0.18	2.31599e-120
2	hg19-PCSK7	7.55018e-125	0.281105	0.314	0.092	2.64203e-120
2	hg19-IFITM3	9.33854e-125	0.307561	0.724	0.301	3.26783e-120
2	hg19-SLC38A10	1.30944e-124	0.254511	0.326	0.098	4.58211e-120
2	hg19-NCOA7	1.50217e-124	0.279052	0.525	0.202	5.25653e-120
2	hg19-TUG1	1.618e-124	0.282498	0.406	0.143	5.66188e-120
2	hg19-ARPC1B	2.22551e-124	0.25169	0.662	0.266	7.78773e-120
2	hg19-TRABD	4.37024e-124	0.261899	0.384	0.131	1.52928e-119
2	hg19-CHST15	5.63367e-124	0.266058	0.291	0.08	1.97139e-119
2	hg19-IRF1	7.48473e-124	0.350262	0.394	0.134	2.61913e-119
2	hg19-IL13RA1	8.45563e-124	0.278648	0.437	0.158	2.95888e-119
2	hg19-CAPN8	1.42585e-123	0.412418	0.307	0.087	4.98949e-119
2	hg19-HOXC9	1.51922e-123	0.278328	0.326	0.1	5.31621e-119
2	hg19-MLEC	2.18173e-123	0.286044	0.414	0.146	7.63453e-119
2	hg19-PPP1R16A	2.46852e-123	0.279996	0.366	0.121	8.63808e-119
2	hg19-RPS9	3.24296e-123	0.488789	0.971	0.667	1.13481e-118
2	hg19-CCND1	3.48744e-123	0.278381	0.436	0.158	1.22036e-118
2	hg19-UBR5	3.53654e-123	0.288031	0.355	0.115	1.23754e-118
2	hg19-HECTD1	3.54214e-123	0.254107	0.366	0.121	1.2395e-118
2	hg19-CAPN1	3.63043e-123	0.274518	0.474	0.181	1.2704e-118
2	hg19-THRAP3	6.66497e-123	0.276313	0.426	0.153	2.33227e-118
2	hg19-SNHG9	1.03966e-122	0.291601	0.38	0.129	3.63807e-118
2	hg19-EPHB4	1.12453e-122	0.272663	0.379	0.129	3.93506e-118
2	hg19-PARP14	1.73247e-122	0.279485	0.344	0.11	6.06244e-118
2	hg19-RBM26	3.4195e-122	0.289894	0.36	0.12	1.19659e-117
2	hg19-TRIM2	3.78851e-122	0.276799	0.352	0.114	1.32571e-117
2	hg19-DLG1	3.85613e-122	0.277277	0.322	0.099	1.34938e-117
2	hg19-MARK3	6.31383e-122	0.265251	0.316	0.095	2.2094e-117
2	hg19-ESF1	7.04143e-122	0.2888	0.369	0.124	2.46401e-117
2	hg19-MFSD12	1.32166e-121	0.288936	0.407	0.143	4.6249e-117
2	hg19-RNPS1	2.78041e-121	0.254342	0.424	0.154	9.7295e-117
2	hg19-AP1G2	2.90756e-121	0.259194	0.278	0.074	1.01744e-116
2	hg19-COX6B1	3.44457e-121	0.275855	0.706	0.298	1.20536e-116
2	hg19-GNL3	6.16268e-121	0.261555	0.403	0.142	2.15651e-116
2	hg19-PTTG1IP	6.89034e-121	0.259736	0.544	0.214	2.41114e-116
2	hg19-SAFB2	8.82388e-121	0.263627	0.32	0.098	3.08774e-116
2	hg19-ZBTB1	9.48095e-121	0.259856	0.318	0.095	3.31767e-116
2	hg19-PARD6B	9.89192e-121	0.25859	0.488	0.186	3.46148e-116
2	hg19-PKP3	1.12256e-120	0.257117	0.457	0.173	3.92819e-116
2	hg19-IARS2	2.85514e-120	0.255902	0.498	0.192	9.991e-116
2	hg19-KRT18	3.23861e-120	0.474691	0.982	0.697	1.13329e-115
2	hg19-YPEL2	3.3354e-120	0.351702	0.41	0.144	1.16716e-115
2	hg19-HLA-B	5.54477e-120	0.370622	0.833	0.39	1.94028e-115
2	hg19-MBNL1	5.61976e-120	0.252404	0.329	0.104	1.96652e-115
2	hg19-NR2F6	6.4081e-120	0.274924	0.538	0.215	2.24239e-115
2	hg19-CACNG8	9.13453e-120	0.305012	0.33	0.102	3.19645e-115
2	hg19-ZFAND5	1.20761e-119	0.295071	0.423	0.153	4.22579e-115
2	hg19-LGALS1	1.48024e-119	0.534483	0.945	0.606	5.17982e-115
2	hg19-LRPPRC	1.71906e-119	0.251426	0.471	0.18	6.0155e-115
2	hg19-UBL5	2.07817e-119	0.262235	0.667	0.278	7.27214e-115
2	hg19-KCNJ2	2.68155e-119	0.286584	0.341	0.109	9.38355e-115
2	hg19-LRPAP1	3.05156e-119	0.258552	0.425	0.155	1.06783e-114
2	hg19-HLA-A	3.08856e-119	0.320431	0.846	0.394	1.08078e-114
2	hg19-SGK2	3.26879e-119	0.251338	0.268	0.07	1.14385e-114
2	hg19-PRKCG	4.1331e-119	0.263835	0.31	0.091	1.4463e-114
2	hg19-HS3ST6	5.5464e-119	0.264698	0.43	0.158	1.94085e-114
2	hg19-ASPSCR1	5.72355e-119	0.293952	0.449	0.169	2.00284e-114
2	hg19-TMEM176B	5.82071e-119	0.313453	0.528	0.203	2.03684e-114
2	hg19-TPD52L1	7.811e-119	0.257945	0.466	0.175	2.7333e-114
2	hg19-DDX18	1.56279e-118	0.29388	0.404	0.146	5.46867e-114
2	hg19-VPS36	2.8839e-118	0.281585	0.336	0.109	1.00916e-113
2	hg19-RP11-357H14.17	3.49226e-118	0.273129	0.323	0.101	1.22205e-113
2	hg19-DUSP27	4.3966e-118	0.387692	0.348	0.111	1.5385e-113
2	hg19-PRR14L	4.4682e-118	0.259736	0.279	0.077	1.56356e-113
2	hg19-RP11-349A22.5	4.96343e-118	0.283713	0.315	0.097	1.73685e-113
2	hg19-ROCK2	5.08012e-118	0.259101	0.4	0.143	1.77769e-113
2	hg19-CEBPD	5.96612e-118	0.312595	0.43	0.158	2.08772e-113
2	hg19-HNRNPH3	6.43123e-118	0.264696	0.422	0.156	2.25048e-113
2	hg19-ERICH1	6.76916e-118	0.273637	0.313	0.095	2.36873e-113
2	hg19-CIRBP	1.64117e-117	0.259873	0.478	0.185	5.74296e-113
2	hg19-PRUNE2	2.64854e-117	0.286725	0.263	0.068	9.26803e-113
2	hg19-SCAMP4	2.7664e-117	0.264834	0.351	0.118	9.68045e-113
2	hg19-PTPN12	2.96847e-117	0.262556	0.363	0.122	1.03876e-112
2	hg19-GON4L	3.02135e-117	0.256904	0.276	0.076	1.05726e-112
2	hg19-STRA13	3.43877e-117	0.315563	0.5	0.198	1.20333e-112
2	hg19-C6orf62	5.36078e-117	0.254908	0.403	0.145	1.8759e-112
2	hg19-RGL2	7.48538e-117	0.286165	0.29	0.083	2.61936e-112
2	hg19-PLD3	8.21493e-117	0.270368	0.368	0.127	2.87465e-112
2	hg19-PGP	9.32897e-117	0.258529	0.341	0.108	3.26449e-112
2	hg19-NOP58	9.48985e-117	0.27223	0.4	0.145	3.32078e-112
2	hg19-MZT2B	1.06129e-116	0.310233	0.774	0.335	3.71376e-112
2	hg19-NAPEPLD	1.14415e-116	0.284955	0.276	0.076	4.00371e-112
2	hg19-RPL12	2.29842e-116	0.466921	0.979	0.69	8.04287e-112
2	hg19-NSRP1	3.37878e-116	0.272482	0.375	0.132	1.18234e-111
2	hg19-MLF2	7.13375e-116	0.253955	0.511	0.202	2.49631e-111
2	hg19-ARID1A	9.28614e-116	0.270868	0.35	0.118	3.2495e-111
2	hg19-PRMT2	1.07694e-115	0.280183	0.361	0.124	3.76855e-111
2	hg19-SMAD1	1.12396e-115	0.275661	0.347	0.115	3.93307e-111
2	hg19-SAFB	1.781e-115	0.254292	0.344	0.114	6.23225e-111
2	hg19-TAGLN2	2.39086e-115	0.264897	0.636	0.267	8.36633e-111
2	hg19-DGKH	2.65346e-115	0.266334	0.296	0.087	9.28525e-111
2	hg19-SULT2B1	3.66457e-115	0.256296	0.409	0.148	1.28234e-110
2	hg19-PRRC2A	3.76258e-115	0.282587	0.387	0.139	1.31664e-110
2	hg19-BAZ1B	4.05954e-115	0.270973	0.362	0.123	1.42055e-110
2	hg19-MBD3	7.13983e-115	0.254017	0.309	0.094	2.49844e-110
2	hg19-HGSNAT	8.32863e-115	0.250507	0.278	0.079	2.91444e-110
2	hg19-ZFC3H1	9.45794e-115	0.275114	0.298	0.089	3.30962e-110
2	hg19-MRPL12	1.1449e-114	0.255525	0.421	0.156	4.00634e-110
2	hg19-PTPRA	1.58125e-114	0.252477	0.334	0.109	5.53325e-110
2	hg19-BAG5	1.61303e-114	0.274455	0.395	0.143	5.64448e-110
2	hg19-MSI2	3.04127e-114	0.274015	0.329	0.106	1.06423e-109
2	hg19-SH3BP2	3.13972e-114	0.250367	0.4	0.144	1.09868e-109
2	hg19-KRIT1	3.47286e-114	0.259558	0.315	0.099	1.21526e-109
2	hg19-RTN4	3.80157e-114	0.260538	0.492	0.19	1.33029e-109
2	hg19-INADL	3.99543e-114	0.255715	0.357	0.123	1.39812e-109
2	hg19-TSPAN1	5.32813e-114	0.277124	0.718	0.306	1.86447e-109
2	hg19-MIS18BP1	6.5675e-114	0.255193	0.305	0.091	2.29816e-109
2	hg19-KDM2A	1.20975e-113	0.252629	0.388	0.14	4.23329e-109
2	hg19-GPATCH2L	1.5426e-113	0.27535	0.357	0.123	5.39802e-109
2	hg19-MTMR11	1.60989e-113	0.260136	0.432	0.163	5.6335e-109
2	hg19-HSP90AB1	1.72586e-113	0.275136	0.799	0.349	6.03929e-109
2	hg19-RFX3	1.92497e-113	0.267503	0.281	0.081	6.73606e-109
2	hg19-ABCA5	3.074e-113	0.275602	0.319	0.1	1.07569e-108
2	hg19-NEMF	3.18501e-113	0.251337	0.34	0.113	1.11453e-108
2	hg19-SURF6	3.58157e-113	0.272865	0.317	0.101	1.2533e-108
2	hg19-VPS28	3.59242e-113	0.252519	0.462	0.18	1.25709e-108
2	hg19-DNAJB1	6.48615e-113	0.258268	0.422	0.158	2.2697e-108
2	hg19-SEC61A1	6.92883e-113	0.254404	0.345	0.116	2.4246e-108
2	hg19-PPP2R1A	6.96333e-113	0.252015	0.481	0.193	2.43668e-108
2	hg19-WEE1	1.42996e-112	0.332034	0.405	0.15	5.00384e-108
2	hg19-PPP1R35	3.65716e-112	0.25543	0.38	0.136	1.27975e-107
2	hg19-TAZ	6.58507e-112	0.279372	0.31	0.097	2.30431e-107
2	hg19-SEPW1	7.73565e-112	0.256178	0.494	0.196	2.70694e-107
2	hg19-CYC1	8.42866e-112	0.25281	0.443	0.17	2.94944e-107
2	hg19-ENAH	1.4347e-111	0.255938	0.397	0.144	5.02043e-107
2	hg19-PHIP	1.53688e-111	0.275603	0.383	0.138	5.37802e-107
2	hg19-AC006262.5	2.65399e-111	0.490147	0.336	0.106	9.2871e-107
2	hg19-STMN3	4.69417e-111	0.25706	0.347	0.116	1.64263e-106
2	hg19-SLC3A2	1.51915e-110	0.262884	0.487	0.195	5.31597e-106
2	hg19-TNKS1BP1	2.39526e-110	0.266826	0.36	0.126	8.38173e-106
2	hg19-UQCRC1	3.04503e-110	0.251304	0.428	0.164	1.06555e-105
2	hg19-CLIC3	8.21315e-110	0.353853	0.43	0.161	2.87403e-105
2	hg19-C8orf4	3.22196e-109	0.423381	0.307	0.093	1.12746e-104
2	hg19-ELMSAN1	1.62858e-108	0.262005	0.361	0.127	5.69888e-104
2	hg19-VWA1	2.20623e-108	0.27876	0.401	0.15	7.72027e-104
2	hg19-YBX1	2.67565e-108	0.277467	0.787	0.351	9.3629e-104
2	hg19-RPL6	4.48267e-108	0.38142	0.965	0.58	1.56862e-103
2	hg19-USP15	5.93408e-108	0.257865	0.279	0.083	2.07651e-103
2	hg19-SCO2	1.86092e-107	0.277235	0.317	0.105	6.5119e-103
2	hg19-NFE2L3	1.99736e-107	0.251525	0.387	0.141	6.98936e-103
2	hg19-GPX1	2.05955e-107	0.256281	0.555	0.228	7.20699e-103
2	hg19-RPS18	2.08028e-107	0.464025	0.991	0.837	7.27952e-103
2	hg19-ABR	4.4227e-107	0.250987	0.286	0.086	1.54764e-102
2	hg19-RSF1	4.69774e-107	0.267947	0.388	0.144	1.64388e-102
2	hg19-HIST1H2AC	6.9669e-107	0.299347	0.344	0.118	2.43793e-102
2	hg19-MECP2	7.07668e-107	0.2526	0.314	0.103	2.47634e-102
2	hg19-WHSC1L1	9.20025e-107	0.254855	0.326	0.11	3.21944e-102
2	hg19-VPS13C	1.82306e-106	0.252135	0.326	0.108	6.37944e-102
2	hg19-CEBPZ	2.78062e-106	0.2577	0.318	0.104	9.73021e-102
2	hg19-FAM126B	3.49961e-106	0.254685	0.319	0.106	1.22462e-101
2	hg19-S100A1	2.73529e-105	0.38866	0.886	0.472	9.5716e-101
2	hg19-PTCD3	5.94153e-105	0.250103	0.33	0.113	2.07912e-100
2	hg19-CGN	2.97194e-104	0.280627	0.259	0.072	1.03997e-99
2	hg19-RP11-640M9.1	3.44781e-104	0.251621	0.276	0.083	1.20649e-99
2	hg19-MMP14	4.32151e-104	0.270803	0.368	0.136	1.51222e-99
2	hg19-ARID4B	5.78575e-104	0.280729	0.34	0.121	2.02461e-99
2	hg19-ANKRD10	1.04306e-103	0.261091	0.352	0.128	3.64998e-99
2	hg19-ARL4C	1.24666e-103	0.258317	0.428	0.165	4.36244e-99
2	hg19-PAXIP1-AS1	2.22242e-103	0.252813	0.283	0.087	7.7769e-99
2	hg19-SMEK1	4.26131e-103	0.252613	0.33	0.114	1.49116e-98
2	hg19-MT-ND5	6.36204e-103	0.41408	0.995	0.95	2.22627e-98
2	hg19-CITED2	8.91088e-103	0.27455	0.402	0.152	3.11818e-98
2	hg19-TCERG1	1.23952e-102	0.26754	0.327	0.113	4.33745e-98
2	hg19-FGFBP1	1.40124e-102	0.343898	0.815	0.406	4.90337e-98
2	hg19-SLC25A36	1.7948e-102	0.252076	0.401	0.154	6.28053e-98
2	hg19-LPIN2	3.19357e-102	0.253494	0.349	0.124	1.11753e-97
2	hg19-NOC2L	3.87817e-102	0.256837	0.327	0.114	1.35709e-97
2	hg19-DPP9	4.48336e-102	0.250883	0.294	0.093	1.56886e-97
2	hg19-GSTP1	1.7747e-101	0.294099	0.852	0.416	6.2102e-97
2	hg19-CD9	1.94331e-101	0.319894	0.682	0.311	6.80023e-97
2	hg19-PTMA	3.45931e-101	0.339283	0.971	0.613	1.21052e-96
2	hg19-RREB1	8.81068e-101	0.251337	0.312	0.106	3.08312e-96
2	hg19-UPF3A	1.07338e-100	0.272268	0.327	0.116	3.75608e-96
2	hg19-LRP3	1.37158e-100	0.267026	0.37	0.137	4.79958e-96
2	hg19-PTH1R	5.73121e-100	0.299113	0.294	0.092	2.00552e-95
2	hg19-TIMP1	1.26514e-99	0.306384	0.723	0.333	4.42712e-95
2	hg19-MT-ATP8	1.67615e-99	0.324932	0.907	0.566	5.86536e-95
2	hg19-AFF4	4.5097e-99	0.253203	0.354	0.131	1.57808e-94
2	hg19-PYCARD	1.40809e-98	0.2527	0.467	0.19	4.92731e-94
2	hg19-NDUFS7	1.11766e-97	0.258354	0.391	0.155	3.91103e-93
2	hg19-AHCYL1	1.63319e-97	0.251877	0.429	0.173	5.71504e-93
2	hg19-SETD5-AS1	1.72601e-97	0.258433	0.361	0.135	6.03983e-93
2	hg19-WDR34	1.84809e-96	0.252566	0.357	0.136	6.46704e-92
2	hg19-TMSB10	3.65561e-95	0.382233	0.991	0.835	1.27921e-90
2	hg19-SYNE2	8.56015e-95	0.321698	0.298	0.098	2.99545e-90
2	hg19-FOS	2.07767e-94	0.335269	0.564	0.252	7.27039e-90
2	hg19-ENO1	5.16771e-94	0.371931	0.923	0.515	1.80834e-89
2	hg19-TNF	8.31712e-94	0.322918	0.35	0.129	2.91041e-89
2	hg19-RIF1	9.2206e-94	0.257277	0.332	0.121	3.22656e-89
2	hg19-SNORD3A	9.90842e-94	0.252549	0.271	0.082	3.46725e-89
2	hg19-REST	2.09655e-93	0.255113	0.293	0.1	7.33647e-89
2	hg19-MYL6	2.87133e-92	0.339358	0.916	0.5	1.00476e-87
2	hg19-RPL38	7.6259e-92	0.349743	0.944	0.574	2.66853e-87
2	hg19-CAPN12	1.01317e-91	0.273178	0.336	0.122	3.54539e-87
2	hg19-RPL18A	1.02649e-91	0.388121	0.985	0.767	3.59201e-87
2	hg19-RPS11	1.81989e-91	0.341879	0.917	0.518	6.36833e-87
2	hg19-RPL37A	2.33903e-91	0.386168	0.975	0.705	8.18495e-87
2	hg19-MIR24-2	4.53717e-91	0.259756	0.334	0.122	1.58769e-86
2	hg19-FGD6	5.60636e-91	0.266243	0.322	0.116	1.96183e-86
2	hg19-FOSB	4.33239e-90	0.334931	0.343	0.127	1.51603e-85
2	hg19-RPL36A	3.34432e-89	0.30726	0.873	0.449	1.17028e-84
2	hg19-CD63	1.41239e-88	0.270653	0.755	0.352	4.94239e-84
2	hg19-RPS21	3.1439e-88	0.376358	0.936	0.575	1.10015e-83
2	hg19-CD74	2.12022e-87	0.385136	0.312	0.11	7.41928e-83
2	hg19-RPL29	7.14852e-87	0.384499	0.986	0.747	2.50148e-82
2	hg19-PLAU	2.09613e-86	0.275124	0.367	0.141	7.33498e-82
2	hg19-EEF2	8.09358e-86	0.296115	0.905	0.483	2.83219e-81
2	hg19-ANXA2	1.95512e-85	0.323933	0.957	0.58	6.84157e-81
2	hg19-SLC25A6	1.00248e-84	0.258282	0.837	0.414	3.50799e-80
2	hg19-ADIRF	1.03578e-84	0.42923	0.394	0.16	3.6245e-80
2	hg19-LGALS2	6.55547e-84	0.422719	0.561	0.271	2.29396e-79
2	hg19-LDLR	6.72007e-84	0.256725	0.303	0.111	2.35155e-79
2	hg19-RPL31	6.78784e-84	0.325684	0.919	0.529	2.37527e-79
2	hg19-PDK4	1.09717e-81	0.270646	0.318	0.119	3.83932e-77
2	hg19-SOCS3	2.17631e-80	0.261871	0.297	0.105	7.61557e-76
2	hg19-RPS12	2.38879e-79	0.347432	0.978	0.706	8.35908e-75
2	hg19-ZFP36	7.25745e-79	0.308786	0.415	0.176	2.5396e-74
2	hg19-MT-CO1	2.32936e-78	0.313383	1	1	8.15114e-74
2	hg19-RPL8	2.38952e-78	0.315186	0.963	0.634	8.36164e-74
2	hg19-ITGAV	3.12141e-78	0.286075	0.292	0.107	1.09228e-73
2	hg19-RPS27	7.64895e-77	0.329774	0.962	0.68	2.6766e-72
2	hg19-KRT7	2.42924e-76	0.416133	0.318	0.123	8.50063e-72
2	hg19-RPL11	3.39256e-76	0.325771	0.976	0.71	1.18716e-71
2	hg19-RPL27A	1.88141e-74	0.301804	0.946	0.586	6.58363e-70
2	hg19-BCYRN1	3.26319e-73	0.554458	0.314	0.123	1.14189e-68
2	hg19-MT-ND2	2.05737e-72	0.307815	0.998	0.991	7.19936e-68
2	hg19-S100A11	8.8155e-72	0.289031	0.958	0.654	3.08481e-67
2	hg19-RPL7A	2.2008e-71	0.299455	0.967	0.672	7.70126e-67
2	hg19-RPL18	8.12721e-71	0.300389	0.968	0.66	2.84395e-66
2	hg19-RPS16	1.85377e-70	0.291947	0.955	0.608	6.48691e-66
2	hg19-RPS5	2.59606e-70	0.292534	0.921	0.551	9.08441e-66
2	hg19-RPLP1	3.61727e-68	0.314993	0.983	0.757	1.26579e-63
2	hg19-RPL21	2.07211e-67	0.25981	0.94	0.586	7.25094e-63
2	hg19-RPL34	2.30348e-67	0.281888	0.97	0.693	8.06056e-63
2	hg19-RPL10A	1.36404e-66	0.264139	0.948	0.602	4.77317e-62
2	hg19-RPL37	2.37577e-66	0.309506	0.977	0.729	8.31353e-62
2	hg19-RPL19	2.67917e-65	0.291371	0.952	0.646	9.37522e-61
2	hg19-RPL35A	1.55033e-64	0.282466	0.964	0.674	5.42508e-60
2	hg19-RPLP0	2.30775e-64	0.250295	0.95	0.601	8.0755e-60
2	hg19-PIGR	6.92462e-64	0.383914	0.259	0.096	2.42313e-59
2	hg19-RPS29	2.49507e-63	0.282569	0.961	0.646	8.73099e-59
2	hg19-AMBP	1.01023e-59	0.317415	0.271	0.106	3.53508e-55
2	hg19-RPS24	1.16886e-57	0.258029	0.976	0.703	4.09021e-53
2	hg19-FXYD2	3.20934e-56	0.350407	0.399	0.193	1.12305e-51
2	hg19-RPS23	1.85084e-55	0.258421	0.959	0.685	6.47665e-51
2	hg19-WFDC2	3.34799e-55	0.308968	0.285	0.118	1.17156e-50
2	hg19-CFD	1.88846e-53	0.269855	0.268	0.115	6.60829e-49
2	hg19-LTB	1.18269e-45	0.36179	0.404	0.211	4.13858e-41
2	hg19-FGFBP2	9.86643e-44	0.292911	0.261	0.114	3.45256e-39
2	hg19-MGP	1.26526e-25	0.599025	0.569	0.423	4.42754e-21
3	hg19-NUPR1	0	2.13407	0.926	0.456	0
3	hg19-ANGPTL4	0	2.06459	0.923	0.186	0
3	hg19-HILPDA	0	1.90984	0.856	0.128	0
3	hg19-CCL20	0	1.86718	0.896	0.451	0
3	hg19-NEAT1	0	1.83236	0.914	0.413	0
3	hg19-ERO1L	0	1.75057	0.802	0.172	0
3	hg19-WSB1	0	1.68592	0.841	0.252	0
3	hg19-MALAT1	0	1.619	0.979	0.898	0
3	hg19-FTL	0	1.4648	0.916	0.48	0
3	hg19-VEGFA	0	1.45853	0.863	0.226	0
3	hg19-GAPDH	0	1.38009	0.981	0.708	0
3	hg19-BIRC3	0	1.37596	0.677	0.199	0
3	hg19-SCD	0	1.34775	0.795	0.246	0
3	hg19-HLA-A	0	1.20942	0.895	0.397	0
3	hg19-UBC	0	1.13414	0.868	0.354	0
3	hg19-C4orf3	0	1.11443	0.767	0.242	0
3	hg19-NRN1	0	1.08894	0.577	0.081	0
3	hg19-NDRG1	0	1.08026	0.529	0.077	0
3	hg19-BNIP3L	0	1.06302	0.626	0.123	0
3	hg19-STC2	0	1.04901	0.537	0.055	0
3	hg19-ENO2	0	1.00135	0.542	0.042	0
3	hg19-FAM162A	0	0.994845	0.672	0.186	0
3	hg19-ADM	0	0.993735	0.57	0.059	0
3	hg19-BNIP3	0	0.979931	0.676	0.142	0
3	hg19-CXCR4	0	0.958754	0.416	0.022	0
3	hg19-KISS1R	0	0.955483	0.514	0.053	0
3	hg19-FAM153B	0	0.93377	0.604	0.126	0
3	hg19-ANKRD37	0	0.932058	0.507	0.082	0
3	hg19-SLC16A3	0	0.89873	0.639	0.141	0
3	hg19-EFNA1	0	0.888212	0.474	0.088	0
3	hg19-ZNF414	0	0.881806	0.671	0.166	0
3	hg19-RNMT	0	0.874177	0.634	0.169	0
3	hg19-NOL3	0	0.868652	0.512	0.046	0
3	hg19-SLC2A1	0	0.848291	0.453	0.062	0
3	hg19-ANKZF1	0	0.765303	0.547	0.111	0
3	hg19-RP11-841O20.2	0	0.761639	0.411	0.053	0
3	hg19-PFKP	0	0.75495	0.579	0.134	0
3	hg19-EFEMP2	0	0.718273	0.566	0.133	0
3	hg19-INSIG2	0	0.709778	0.468	0.063	0
3	hg19-DDX41	0	0.691904	0.463	0.077	0
3	hg19-RP11-798M19.6	0	0.637889	0.408	0.037	0
3	hg19-FGF11	0	0.538167	0.378	0.042	0
3	hg19-P4HA2	0	0.425904	0.314	0.027	0
3	hg19-PGK1	0	0.974647	0.847	0.326	2.1359e-303
3	hg19-ANKRD12	2.01014e-302	0.952054	0.756	0.252	7.03407e-298
3	hg19-GPRC5A	3.38542e-302	0.861261	0.293	0.026	1.18466e-297
3	hg19-FUT11	3.52633e-299	0.655974	0.457	0.083	1.23397e-294
3	hg19-ALDOA	2.32072e-291	1.01842	0.926	0.493	8.1209e-287
3	hg19-RPS8	1.97902e-286	1.08759	0.978	0.715	6.92519e-282
3	hg19-CCDC85B	1.30789e-285	0.973138	0.701	0.233	4.5767e-281
3	hg19-CCDC151	3.73382e-283	0.558101	0.333	0.041	1.30657e-278
3	hg19-HOOK2	6.85903e-282	0.80926	0.611	0.174	2.40018e-277
3	hg19-AK4	1.06461e-280	0.562928	0.408	0.067	3.7254e-276
3	hg19-BTG1	1.35014e-280	0.874267	0.762	0.263	4.72456e-276
3	hg19-SQSTM1	4.47582e-280	0.882303	0.732	0.253	1.56622e-275
3	hg19-PLOD1	7.9677e-276	0.779077	0.626	0.18	2.78814e-271
3	hg19-ZNF511	1.43048e-273	0.633507	0.462	0.096	5.00567e-269
3	hg19-CYBA	1.0982e-271	1.0866	0.914	0.478	3.84295e-267
3	hg19-SEC61G	2.55871e-271	0.921835	0.768	0.292	8.95368e-267
3	hg19-RNF213	2.32064e-269	0.932775	0.84	0.321	8.12063e-265
3	hg19-HLA-B	6.16287e-269	1.06439	0.886	0.393	2.15657e-264
3	hg19-EIF1	5.27878e-265	1.01869	0.896	0.428	1.8472e-260
3	hg19-ELF3	4.66246e-264	0.943312	0.769	0.276	1.63153e-259
3	hg19-PHPT1	1.55512e-263	0.836646	0.675	0.228	5.44184e-259
3	hg19-LRP1	1.93675e-263	0.509879	0.383	0.062	6.77727e-259
3	hg19-PFKFB4	2.06192e-263	0.388213	0.298	0.033	7.21529e-259
3	hg19-MYOF	2.1233e-262	0.8403	0.782	0.296	7.43005e-258
3	hg19-SUN1	1.39496e-258	0.831604	0.772	0.29	4.88139e-254
3	hg19-CLDN4	2.12164e-258	1.02488	0.815	0.324	7.42426e-254
3	hg19-PRDX2	2.48684e-255	0.886077	0.663	0.221	8.7022e-251
3	hg19-KIAA1244	6.10383e-255	0.479714	0.301	0.037	2.13591e-250
3	hg19-GPI	8.1341e-254	0.765578	0.64	0.205	2.84637e-249
3	hg19-RPL36	2.75092e-253	0.870864	0.985	0.77	9.62631e-249
3	hg19-KDM7A	7.08765e-253	0.476185	0.298	0.036	2.48018e-248
3	hg19-IER3	9.7137e-253	1.02174	0.826	0.344	3.39911e-248
3	hg19-TNNT1	2.74576e-252	0.773958	0.647	0.197	9.60824e-248
3	hg19-RASSF7	5.84382e-250	0.692703	0.591	0.171	2.04493e-245
3	hg19-VKORC1	1.12243e-247	0.783092	0.599	0.185	3.92772e-243
3	hg19-PPP1R15A	1.34679e-245	0.73951	0.512	0.131	4.71284e-241
3	hg19-CAPN12	7.75365e-245	0.689665	0.473	0.11	2.71323e-240
3	hg19-PNISR	9.50113e-245	0.784521	0.705	0.25	3.32473e-240
3	hg19-SLC25A36	7.16216e-244	0.674072	0.53	0.144	2.50625e-239
3	hg19-MXI1	3.15913e-241	0.595397	0.449	0.101	1.10548e-236
3	hg19-RP11-462G2.1	9.54336e-241	0.823764	0.65	0.221	3.33951e-236
3	hg19-PFKFB3	4.91531e-240	0.51426	0.349	0.056	1.72001e-235
3	hg19-GALE	1.22795e-235	0.611898	0.406	0.083	4.29696e-231
3	hg19-ZNF292	4.10443e-235	0.755859	0.552	0.163	1.43626e-230
3	hg19-SNAPC1	4.35549e-235	0.651563	0.477	0.121	1.52412e-230
3	hg19-AHNAK2	7.36017e-233	0.725787	0.735	0.269	2.57555e-228
3	hg19-PLK3	6.47385e-231	0.803322	0.465	0.116	2.26539e-226
3	hg19-P4HA1	2.2646e-228	0.631109	0.471	0.119	7.9245e-224
3	hg19-TPI1	2.9407e-225	0.783672	0.797	0.335	1.02904e-220
3	hg19-WDR54	4.19767e-225	0.443137	0.366	0.068	1.46889e-220
3	hg19-CTSD	2.19571e-224	0.760875	0.589	0.189	7.68343e-220
3	hg19-RPS19	4.32796e-224	0.815109	0.984	0.791	1.51448e-219
3	hg19-SYTL2	1.44875e-223	0.759811	0.711	0.261	5.06963e-219
3	hg19-GUK1	8.107e-222	0.771838	0.787	0.33	2.83688e-217
3	hg19-HCFC1R1	1.32608e-221	0.632493	0.52	0.147	4.64036e-217
3	hg19-RBPJ	9.99033e-220	0.570962	0.471	0.123	3.49591e-215
3	hg19-JUND	1.16026e-219	0.820074	0.765	0.303	4.0601e-215
3	hg19-LAMB3	3.29951e-219	0.811127	0.698	0.272	1.1546e-214
3	hg19-LINC01158	4.16126e-218	0.456728	0.358	0.067	1.45615e-213
3	hg19-TMSB10	6.48504e-218	0.772118	0.988	0.838	2.26931e-213
3	hg19-PNRC1	7.30009e-218	0.640091	0.601	0.199	2.55452e-213
3	hg19-RPL13	1.0717e-217	0.795486	0.985	0.77	3.75021e-213
3	hg19-SLC39A4	2.18444e-216	0.851188	0.684	0.257	7.64401e-212
3	hg19-RPS26	2.06024e-215	0.794306	0.932	0.54	7.2094e-211
3	hg19-DPP7	3.36155e-215	0.423466	0.31	0.048	1.17631e-210
3	hg19-PDZK1IP1	7.55648e-212	0.768799	0.649	0.233	2.64424e-207
3	hg19-RIOK3	4.10295e-211	0.550307	0.442	0.112	1.43574e-206
3	hg19-IVNS1ABP	9.07406e-211	0.752283	0.683	0.258	3.17529e-206
3	hg19-N4BP2L2	5.20975e-209	0.677767	0.658	0.235	1.82305e-204
3	hg19-SPAG9	1.09465e-206	0.631208	0.503	0.149	3.8305e-202
3	hg19-RPS27	1.4034e-206	0.794012	0.96	0.686	4.9109e-202
3	hg19-CLDN16	4.78396e-205	0.720925	0.687	0.259	1.67405e-200
3	hg19-DDIT4	5.12787e-204	0.746399	0.665	0.245	1.7944e-199
3	hg19-RPL28	3.17225e-203	0.78832	0.98	0.761	1.11006e-198
3	hg19-TPT1	3.72698e-203	0.84672	0.964	0.643	1.30418e-198
3	hg19-TSPAN1	4.38839e-203	0.82782	0.747	0.311	1.53563e-198
3	hg19-ZFAS1	2.11731e-202	0.931067	0.815	0.395	7.40911e-198
3	hg19-RPS28	2.13417e-202	0.843896	0.953	0.671	7.4681e-198
3	hg19-TCEAL4	8.48799e-200	0.639187	0.686	0.259	2.9702e-195
3	hg19-BLVRB	1.17828e-199	0.656396	0.509	0.155	4.12316e-195
3	hg19-RELA	6.7879e-198	0.548805	0.428	0.109	2.37529e-193
3	hg19-NPEPPS	1.6825e-197	0.637073	0.549	0.182	5.88756e-193
3	hg19-PTTG1IP	1.27485e-196	0.672368	0.599	0.214	4.46107e-192
3	hg19-TBC1D9B	6.73251e-196	0.521263	0.447	0.12	2.35591e-191
3	hg19-CSNK1A1	7.91235e-196	0.621338	0.684	0.262	2.76877e-191
3	hg19-CLDN7	4.6663e-195	0.816227	0.744	0.312	1.63288e-190
3	hg19-HSD3B7	6.59868e-194	0.637448	0.548	0.181	2.30908e-189
3	hg19-B2M	1.57348e-193	0.974273	0.867	0.447	5.50607e-189
3	hg19-SNHG7	1.67973e-193	0.747579	0.55	0.188	5.87787e-189
3	hg19-LINC00035	2.49975e-193	0.525096	0.423	0.108	8.74738e-189
3	hg19-BCAM	7.097e-193	0.731821	0.773	0.318	2.48345e-188
3	hg19-TIMP1	1.24576e-192	0.850268	0.779	0.334	4.35927e-188
3	hg19-RPL18A	3.16061e-191	0.776185	0.972	0.773	1.10599e-186
3	hg19-EIF4EBP1	2.49663e-190	0.723018	0.356	0.077	8.73646e-186
3	hg19-CFLAR	1.14837e-188	0.670855	0.604	0.22	4.01848e-184
3	hg19-SERPINB6	1.19004e-188	0.638075	0.609	0.225	4.16429e-184
3	hg19-RPS15	7.71939e-188	0.768207	0.967	0.733	2.70124e-183
3	hg19-TM4SF1	1.60529e-187	0.966206	0.737	0.325	5.61738e-183
3	hg19-ZMYND8	5.52989e-186	0.602987	0.521	0.169	1.93507e-181
3	hg19-CLDN3	1.0614e-185	0.759605	0.825	0.364	3.71417e-181
3	hg19-KDM3A	1.30154e-185	0.46564	0.341	0.071	4.55447e-181
3	hg19-IDS	1.32791e-183	0.491952	0.391	0.097	4.64677e-179
3	hg19-RPL10	3.2706e-183	0.822298	0.98	0.793	1.14448e-178
3	hg19-CCDC107	3.54332e-183	0.557901	0.441	0.126	1.23991e-178
3	hg19-CD63	4.1069e-183	0.806394	0.787	0.357	1.43713e-178
3	hg19-TOMM20	5.26949e-183	0.636359	0.646	0.251	1.84395e-178
3	hg19-HSP90B1	1.42855e-182	0.922271	0.72	0.295	4.99891e-178
3	hg19-BCKDK	4.17582e-182	0.429795	0.358	0.081	1.46125e-177
3	hg19-HLA-C	3.71555e-181	0.69901	0.684	0.271	1.30018e-176
3	hg19-SLCO4A1	2.92985e-180	0.620539	0.495	0.155	1.02524e-175
3	hg19-BIRC2	4.07184e-180	0.556266	0.596	0.216	1.42486e-175
3	hg19-GOLGA8A	1.02958e-179	0.621019	0.466	0.139	3.60281e-175
3	hg19-ATF4	2.09375e-179	0.598209	0.643	0.252	7.32666e-175
3	hg19-SYT8	2.20648e-179	0.725819	0.737	0.316	7.72115e-175
3	hg19-RPL41	3.55527e-179	0.705304	0.983	0.825	1.24409e-174
3	hg19-RPL39	6.31579e-179	0.750627	0.98	0.822	2.21008e-174
3	hg19-MUC16	1.8146e-178	0.643843	0.837	0.371	6.34982e-174
3	hg19-TNNI3	2.6022e-178	0.467315	0.429	0.117	9.10588e-174
3	hg19-OFD1	2.71162e-178	0.574876	0.491	0.157	9.48876e-174
3	hg19-PLOD2	3.9093e-178	0.586975	0.433	0.121	1.36798e-173
3	hg19-RPL18	3.05875e-177	0.736385	0.948	0.669	1.07035e-172
3	hg19-RPL34	3.46405e-177	0.714787	0.959	0.7	1.21218e-172
3	hg19-JUN	7.69873e-177	0.658929	0.634	0.229	2.69401e-172
3	hg19-RPS21	5.61395e-176	0.699227	0.929	0.583	1.96449e-171
3	hg19-ST13	1.17321e-175	0.630467	0.658	0.261	4.10542e-171
3	hg19-RPS18	1.56979e-175	0.678652	0.989	0.841	5.49318e-171
3	hg19-LGALS1	1.71663e-175	0.803926	0.938	0.614	6.007e-171
3	hg19-KLF6	3.65467e-174	0.663373	0.603	0.219	1.27888e-169
3	hg19-RBM39	1.07997e-173	0.621139	0.636	0.25	3.77915e-169
3	hg19-YBX3	1.3785e-173	0.692835	0.578	0.217	4.82377e-169
3	hg19-TAF1D	3.62412e-173	0.591773	0.616	0.233	1.26819e-168
3	hg19-IER5L	7.85855e-173	0.582536	0.564	0.2	2.74994e-168
3	hg19-KMT2E	1.30663e-172	0.560658	0.525	0.18	4.57229e-168
3	hg19-PDK1	1.38231e-172	0.426526	0.322	0.068	4.83712e-168
3	hg19-PLCXD1	1.49829e-172	0.542918	0.462	0.142	5.24297e-168
3	hg19-JUNB	1.70728e-172	0.694682	0.697	0.282	5.9743e-168
3	hg19-CANX	4.24832e-172	0.710768	0.633	0.25	1.48661e-167
3	hg19-PLAUR	5.61017e-172	0.639444	0.504	0.167	1.96317e-167
3	hg19-LRRFIP1	1.84202e-171	0.604161	0.639	0.252	6.44578e-167
3	hg19-CCNL1	2.29709e-171	0.630069	0.556	0.2	8.0382e-167
3	hg19-SH3BGRL3	3.23186e-171	0.754435	0.626	0.25	1.13092e-166
3	hg19-ITGA2	8.75086e-171	0.771759	0.471	0.151	3.06219e-166
3	hg19-TMEM123	1.67804e-170	0.600207	0.554	0.2	5.87197e-166
3	hg19-UFM1	2.35942e-170	0.462779	0.437	0.129	8.25633e-166
3	hg19-DDX17	2.48515e-170	0.623751	0.719	0.286	8.69628e-166
3	hg19-TAPBP	2.58502e-170	0.562662	0.716	0.295	9.04575e-166
3	hg19-FAU	7.59699e-170	0.73499	0.895	0.52	2.65842e-165
3	hg19-FSTL3	6.47585e-169	0.496532	0.382	0.098	2.26609e-164
3	hg19-TMEM176A	8.55102e-169	0.663857	0.525	0.18	2.99226e-164
3	hg19-CAST	2.84014e-168	0.551121	0.616	0.234	9.9385e-164
3	hg19-MKNK2	3.35298e-168	0.563802	0.459	0.143	1.17331e-163
3	hg19-EEF1A1	4.80657e-168	0.752964	0.986	0.78	1.68196e-163
3	hg19-MTMR11	9.14883e-168	0.554601	0.489	0.162	3.20145e-163
3	hg19-CCNG2	1.94118e-167	0.522134	0.46	0.143	6.79277e-163
3	hg19-MORF4L2	1.99449e-167	0.587654	0.595	0.229	6.97931e-163
3	hg19-RPL29	2.40012e-167	0.701897	0.974	0.753	8.39875e-163
3	hg19-LONP1	6.36956e-167	0.562954	0.473	0.151	2.2289e-162
3	hg19-GLS	2.70868e-165	0.645318	0.728	0.306	9.47849e-161
3	hg19-GLTSCR2	7.48094e-165	0.555379	0.726	0.307	2.6178e-160
3	hg19-SPAG4	1.46423e-164	0.351509	0.307	0.063	5.12377e-160
3	hg19-C19orf33	1.55127e-164	0.637472	0.824	0.395	5.42835e-160
3	hg19-RPL17	3.07268e-164	0.561439	0.698	0.297	1.07522e-159
3	hg19-EPB41L4A-AS1	3.3035e-164	0.529195	0.439	0.133	1.15599e-159
3	hg19-VMP1	1.3069e-163	0.713094	0.685	0.28	4.57322e-159
3	hg19-TTC3	1.46596e-163	0.5569	0.523	0.186	5.12984e-159
3	hg19-FUS	2.44145e-163	0.582141	0.698	0.28	8.54337e-159
3	hg19-RPL35A	6.18841e-163	0.678901	0.953	0.681	2.16551e-158
3	hg19-C15orf48	8.57732e-163	0.956779	0.704	0.322	3.00146e-158
3	hg19-CSNK1E	9.3202e-163	0.576241	0.484	0.164	3.26142e-158
3	hg19-CCNI	2.06536e-162	0.591867	0.561	0.209	7.2273e-158
3	hg19-NUMA1	4.14445e-162	0.582621	0.525	0.187	1.45027e-157
3	hg19-RPL37A	2.6726e-161	0.622975	0.962	0.712	9.35222e-157
3	hg19-RPS25	3.69679e-161	0.676854	0.912	0.55	1.29362e-156
3	hg19-VEGFB	1.21287e-160	0.377151	0.394	0.108	4.24419e-156
3	hg19-BRI3	4.75486e-160	0.541932	0.49	0.165	1.66387e-155
3	hg19-PAX8	2.54496e-159	0.60116	0.674	0.273	8.90559e-155
3	hg19-RPL11	2.67073e-159	0.663424	0.962	0.717	9.34567e-155
3	hg19-FKBP8	7.95998e-159	0.511986	0.557	0.206	2.78544e-154
3	hg19-EPS8L1	8.70463e-159	0.647611	0.569	0.218	3.04601e-154
3	hg19-FAM63B	1.00624e-158	0.545411	0.451	0.147	3.52114e-154
3	hg19-7SK.2	1.11284e-158	1.21647	0.823	0.447	3.89414e-154
3	hg19-NPC2	1.67488e-158	0.492195	0.427	0.13	5.86091e-154
3	hg19-RP11-496I9.1	2.09336e-158	0.410162	0.316	0.07	7.32528e-154
3	hg19-SLC38A2	3.65013e-158	0.601607	0.718	0.299	1.27729e-153
3	hg19-GPR35	5.62399e-158	0.478328	0.442	0.138	1.968e-153
3	hg19-TMEM238	5.09134e-157	0.578111	0.765	0.334	1.78161e-152
3	hg19-RPL36A	2.55481e-156	0.616285	0.869	0.458	8.94004e-152
3	hg19-RPL31	4.12629e-156	0.619601	0.921	0.536	1.44391e-151
3	hg19-ITGB8	6.65342e-156	0.607834	0.587	0.229	2.32823e-151
3	hg19-RPL35	7.01384e-156	0.613626	0.973	0.704	2.45435e-151
3	hg19-CAMK2N1	8.17266e-156	0.580671	0.777	0.338	2.85986e-151
3	hg19-PTP4A2	4.23267e-155	0.547858	0.6	0.237	1.48114e-150
3	hg19-ICAM1	4.46534e-155	0.459216	0.298	0.063	1.56255e-150
3	hg19-L1CAM	4.68015e-155	0.534989	0.636	0.254	1.63773e-150
3	hg19-PPP1R13L	4.96089e-155	0.458133	0.43	0.131	1.73597e-150
3	hg19-RPL12	8.58156e-155	0.684447	0.959	0.699	3.00295e-150
3	hg19-LDHA	1.11794e-154	0.684321	0.858	0.455	3.91202e-150
3	hg19-IRF7	1.23351e-154	0.418596	0.279	0.055	4.31641e-150
3	hg19-STAT3	2.22632e-154	0.535389	0.658	0.263	7.79056e-150
3	hg19-P4HB	4.48096e-154	0.606147	0.619	0.251	1.56802e-149
3	hg19-AGPAT2	6.42655e-154	0.540259	0.649	0.262	2.24884e-149
3	hg19-AK2	6.46055e-154	0.471936	0.46	0.154	2.26074e-149
3	hg19-ITGA3	7.52011e-154	0.602431	0.605	0.24	2.63151e-149
3	hg19-GPX4	1.06176e-153	0.640372	0.851	0.434	3.71542e-149
3	hg19-MGEA5	1.6657e-153	0.516468	0.5	0.177	5.82877e-149
3	hg19-RPS27A	2.93427e-153	0.671156	0.95	0.699	1.02679e-148
3	hg19-FXYD5	3.31646e-153	0.476789	0.404	0.118	1.16053e-148
3	hg19-RPL22	6.25433e-153	0.633281	0.927	0.577	2.18858e-148
3	hg19-EFCAB4A	6.42218e-153	0.561714	0.49	0.172	2.24731e-148
3	hg19-TOMM7	7.32832e-153	0.609956	0.758	0.358	2.5644e-148
3	hg19-PKM	6.79085e-152	0.601896	0.867	0.422	2.37632e-147
3	hg19-ESYT2	1.09841e-151	0.452142	0.48	0.165	3.84365e-147
3	hg19-EDF1	1.45714e-151	0.565517	0.748	0.334	5.09897e-147
3	hg19-SMG1	2.57825e-151	0.566526	0.563	0.217	9.02206e-147
3	hg19-DAPK3	2.88462e-151	0.460462	0.376	0.104	1.00941e-146
3	hg19-LSR	7.12686e-150	0.538884	0.579	0.225	2.4939e-145
3	hg19-DDX3X	1.44701e-149	0.509351	0.632	0.257	5.06353e-145
3	hg19-DDIT3	3.1786e-149	0.477524	0.294	0.065	1.11229e-144
3	hg19-RPS9	9.29273e-149	0.632335	0.955	0.675	3.25181e-144
3	hg19-HMHA1	1.84849e-148	0.440545	0.278	0.057	6.46841e-144
3	hg19-CAV1	2.0263e-148	0.61823	0.695	0.298	7.09064e-144
3	hg19-CTA-29F11.1	9.75163e-148	0.448231	0.331	0.082	3.41239e-143
3	hg19-ATP6V0E1	2.08176e-147	0.54582	0.56	0.218	7.28471e-143
3	hg19-RPS29	2.66474e-147	0.579245	0.955	0.653	9.32473e-143
3	hg19-HEXIM1	3.01679e-147	0.633392	0.544	0.21	1.05567e-142
3	hg19-AHNAK	7.83998e-147	0.565924	0.725	0.321	2.74345e-142
3	hg19-WDR45B	1.77961e-146	0.447524	0.385	0.113	6.22739e-142
3	hg19-KRT15	5.06233e-146	0.703773	0.661	0.284	1.77146e-141
3	hg19-PLEKHA1	1.92146e-145	0.509401	0.486	0.173	6.72377e-141
3	hg19-DDR1	2.0553e-145	0.4886	0.519	0.193	7.1921e-141
3	hg19-C10orf10	2.50374e-145	0.47623	0.254	0.048	8.76134e-141
3	hg19-RPS11	7.85122e-145	0.638376	0.906	0.528	2.74738e-140
3	hg19-RPL24	9.55366e-145	0.642648	0.914	0.582	3.34311e-140
3	hg19-OGT	9.76595e-145	0.565997	0.688	0.296	3.4174e-140
3	hg19-PHF3	1.58722e-144	0.513151	0.557	0.216	5.55417e-140
3	hg19-SLK	1.92592e-144	0.562927	0.607	0.248	6.73937e-140
3	hg19-RPS2	4.81608e-144	0.625018	0.976	0.759	1.68529e-139
3	hg19-RPL9	6.23488e-144	0.653877	0.928	0.611	2.18177e-139
3	hg19-RPL37	6.86454e-144	0.606479	0.957	0.736	2.40211e-139
3	hg19-CDC42EP5	7.13318e-144	0.520619	0.555	0.213	2.49611e-139
3	hg19-RPL23A	8.2244e-144	0.63787	0.933	0.625	2.87797e-139
3	hg19-GOLGA4	7.19979e-143	0.577534	0.528	0.2	2.51942e-138
3	hg19-KIAA1715	7.69324e-143	0.35102	0.286	0.064	2.6921e-138
3	hg19-S100A13	3.57156e-142	0.617302	0.861	0.454	1.2498e-137
3	hg19-CRB3	4.77264e-142	0.458613	0.362	0.103	1.67009e-137
3	hg19-RPL21	1.28324e-141	0.612122	0.928	0.595	4.49043e-137
3	hg19-SSR4	1.67198e-141	0.573316	0.759	0.343	5.85077e-137
3	hg19-ITGB1	1.86139e-141	0.675049	0.656	0.284	6.51356e-137
3	hg19-SOX18	1.92864e-141	0.477413	0.424	0.138	6.7489e-137
3	hg19-RPL13A	3.10901e-141	0.601585	0.957	0.672	1.08794e-136
3	hg19-ENO1	3.38875e-141	0.562218	0.933	0.522	1.18582e-136
3	hg19-SETD5-AS1	5.97906e-141	0.520115	0.411	0.133	2.09225e-136
3	hg19-DPP4	8.75507e-141	0.642898	0.51	0.195	3.06366e-136
3	hg19-RPS16	9.23428e-141	0.601902	0.944	0.616	3.23135e-136
3	hg19-RPL8	3.31817e-140	0.662205	0.946	0.642	1.16113e-135
3	hg19-ISL1	5.87404e-140	0.497503	0.558	0.221	2.0555e-135
3	hg19-CIRBP	5.9502e-140	0.451665	0.507	0.188	2.08215e-135
3	hg19-KTN1	6.84738e-140	0.529174	0.791	0.342	2.3961e-135
3	hg19-DRAP1	1.20664e-139	0.509245	0.509	0.194	4.22238e-135
3	hg19-MACC1	1.61191e-139	0.565858	0.438	0.147	5.64056e-135
3	hg19-PDLIM2	1.78683e-139	0.408338	0.399	0.124	6.25267e-135
3	hg19-RPL30	2.89122e-139	0.629146	0.932	0.673	1.01172e-134
3	hg19-LGALS3	4.48628e-139	0.645727	0.729	0.338	1.56988e-134
3	hg19-GCNT2	4.80992e-139	0.546931	0.461	0.164	1.68314e-134
3	hg19-RPL38	1.24324e-138	0.577452	0.931	0.583	4.35047e-134
3	hg19-VWA1	1.39762e-138	0.493674	0.441	0.15	4.8907e-134
3	hg19-H1F0	1.4451e-138	0.46471	0.55	0.213	5.05683e-134
3	hg19-LAMP2	5.84898e-138	0.443876	0.405	0.131	2.04673e-133
3	hg19-MYH9	6.57014e-138	0.517894	0.566	0.228	2.29909e-133
3	hg19-TNFSF10	8.69283e-138	0.584495	0.612	0.249	3.04188e-133
3	hg19-CSTB	8.76578e-138	0.612089	0.674	0.303	3.06741e-133
3	hg19-WDR60	1.03521e-137	0.517902	0.501	0.188	3.62251e-133
3	hg19-ZNF395	1.09815e-137	0.347042	0.312	0.078	3.84276e-133
3	hg19-PDLIM1	1.5804e-137	0.560201	0.645	0.286	5.53031e-133
3	hg19-RPL26	1.95194e-137	0.647644	0.943	0.697	6.83043e-133
3	hg19-ETS1	2.15562e-137	0.494319	0.421	0.14	7.54315e-133
3	hg19-SERF2	4.48233e-137	0.584489	0.886	0.457	1.5685e-132
3	hg19-JUP	5.29429e-137	0.464744	0.511	0.193	1.85263e-132
3	hg19-CLDN1	6.98307e-137	0.551094	0.576	0.233	2.44359e-132
3	hg19-ATP5G2	7.65911e-137	0.565865	0.732	0.342	2.68015e-132
3	hg19-PFDN5	1.59037e-136	0.559732	0.746	0.362	5.5652e-132
3	hg19-NOXO1	2.53169e-136	0.512217	0.559	0.223	8.85913e-132
3	hg19-VPS37B	2.8452e-136	0.553114	0.399	0.128	9.95622e-132
3	hg19-SIPA1	3.23322e-136	0.433008	0.417	0.137	1.1314e-131
3	hg19-TTYH3	3.86315e-136	0.436795	0.41	0.133	1.35183e-131
3	hg19-PDXK	5.51327e-136	0.506377	0.572	0.234	1.92926e-131
3	hg19-PPDPF	1.82486e-135	0.576088	0.738	0.339	6.38574e-131
3	hg19-GOLGB1	2.35289e-135	0.5282	0.527	0.205	8.23345e-131
3	hg19-HSPG2	2.54167e-135	0.520314	0.517	0.197	8.89408e-131
3	hg19-SRSF11	5.70765e-135	0.469559	0.578	0.236	1.99728e-130
3	hg19-PSAP	8.59597e-135	0.597661	0.783	0.371	3.00799e-130
3	hg19-NFKB2	1.05296e-134	0.439962	0.401	0.126	3.68462e-130
3	hg19-LMAN1	1.14521e-134	0.474008	0.44	0.153	4.00743e-130
3	hg19-SCAF11	1.53761e-134	0.488439	0.592	0.242	5.38057e-130
3	hg19-NAMPT	2.14374e-134	0.404114	0.33	0.09	7.50159e-130
3	hg19-KHDRBS1	2.8619e-134	0.454074	0.496	0.185	1.00147e-129
3	hg19-C19orf66	4.06411e-134	0.48796	0.489	0.179	1.42216e-129
3	hg19-MSLN	6.10017e-134	0.63852	0.74	0.349	2.13463e-129
3	hg19-SLC2A6	1.12255e-133	0.623796	0.468	0.168	3.92813e-129
3	hg19-WASF2	4.66808e-133	0.450516	0.45	0.161	1.6335e-128
3	hg19-MIR4458HG	6.50526e-133	0.384745	0.328	0.088	2.27638e-128
3	hg19-ARHGAP5	1.27606e-132	0.50985	0.525	0.206	4.46532e-128
3	hg19-AFF4	1.79217e-132	0.455308	0.398	0.13	6.27133e-128
3	hg19-YEATS2	1.98328e-132	0.303761	0.255	0.054	6.9401e-128
3	hg19-NMB	2.06489e-132	0.572851	0.395	0.129	7.22567e-128
3	hg19-PPP1R14B	3.23596e-132	0.509554	0.721	0.327	1.13236e-127
3	hg19-ANKRD9	3.28861e-132	0.330316	0.261	0.056	1.15078e-127
3	hg19-APP	3.45495e-132	0.532881	0.666	0.288	1.20899e-127
3	hg19-TMEM205	4.41373e-132	0.522682	0.627	0.266	1.5445e-127
3	hg19-RSL1D1	4.93273e-132	0.442213	0.604	0.248	1.72611e-127
3	hg19-DSC2	5.29018e-132	0.529253	0.587	0.238	1.85119e-127
3	hg19-DSG2	7.83653e-132	0.535732	0.445	0.156	2.74224e-127
3	hg19-YPEL2	9.76568e-132	0.503042	0.432	0.146	3.41731e-127
3	hg19-NGLY1	1.31003e-131	0.336552	0.292	0.072	4.58419e-127
3	hg19-NSA2	2.3128e-131	0.475698	0.644	0.278	8.09319e-127
3	hg19-SPATS2L	2.59572e-131	0.519618	0.532	0.211	9.08319e-127
3	hg19-SNHG8	2.60064e-131	0.506389	0.62	0.269	9.10042e-127
3	hg19-CAV2	5.90411e-131	0.462936	0.504	0.189	2.06603e-126
3	hg19-OST4	6.25885e-131	0.488857	0.662	0.289	2.19016e-126
3	hg19-ADAM9	7.21234e-131	0.484292	0.487	0.185	2.52382e-126
3	hg19-SOX9	9.64175e-131	0.522734	0.465	0.17	3.37394e-126
3	hg19-TBCA	1.60567e-130	0.481014	0.674	0.3	5.61872e-126
3	hg19-RAB13	1.87891e-130	0.447232	0.581	0.241	6.57489e-126
3	hg19-PTGDS	2.05439e-130	0.675471	0.922	0.6	7.18894e-126
3	hg19-ARRDC3	2.07173e-130	0.48727	0.538	0.218	7.24961e-126
3	hg19-MUC1	2.07836e-130	0.642093	0.801	0.405	7.27282e-126
3	hg19-IMP3	3.52553e-130	0.403383	0.375	0.117	1.23369e-125
3	hg19-FAM210A	3.72653e-130	0.314134	0.27	0.062	1.30403e-125
3	hg19-GADD45B	3.92267e-130	0.566658	0.492	0.185	1.37266e-125
3	hg19-SRRM2	5.63272e-130	0.447291	0.627	0.265	1.97106e-125
3	hg19-SPINT2	8.76696e-130	0.606421	0.817	0.407	3.06782e-125
3	hg19-RPL32	1.86882e-129	0.584551	0.975	0.767	6.53957e-125
3	hg19-CXCL5	2.55847e-129	0.603956	0.442	0.153	8.95285e-125
3	hg19-SLC35E1	3.52286e-129	0.354561	0.322	0.088	1.23276e-124
3	hg19-EIF4B	9.10383e-129	0.467758	0.635	0.278	3.1857e-124
3	hg19-FAM177A1	1.07341e-128	0.411998	0.459	0.168	3.75618e-124
3	hg19-BHLHE40	2.11404e-128	0.439927	0.373	0.114	7.39766e-124
3	hg19-PYGL	2.49492e-128	0.487924	0.394	0.129	8.73047e-124
3	hg19-TMBIM1	2.9472e-128	0.396567	0.361	0.11	1.03131e-123
3	hg19-EIF2S3	3.64517e-128	0.427098	0.617	0.266	1.27556e-123
3	hg19-CAPN2	4.23119e-128	0.440865	0.557	0.227	1.48062e-123
3	hg19-RPS14	4.67733e-128	0.582144	0.954	0.713	1.63674e-123
3	hg19-TRIP10	6.57218e-128	0.439137	0.481	0.184	2.2998e-123
3	hg19-PMEPA1	1.67033e-127	0.460669	0.371	0.117	5.845e-123
3	hg19-PCBP1	1.87835e-127	0.432572	0.552	0.224	6.5729e-123
3	hg19-LINC00493	2.35472e-127	0.428733	0.52	0.205	8.23986e-123
3	hg19-HELZ	2.8787e-127	0.40519	0.325	0.091	1.00734e-122
3	hg19-CHD2	5.56049e-127	0.488595	0.5	0.196	1.94578e-122
3	hg19-PDIA3	5.66343e-127	0.520045	0.643	0.272	1.9818e-122
3	hg19-CDK2AP2	6.08312e-127	0.425386	0.426	0.15	2.12867e-122
3	hg19-SLC3A2	6.25406e-127	0.600696	0.505	0.199	2.18848e-122
3	hg19-TMEM258	1.14329e-126	0.454135	0.607	0.26	4.00071e-122
3	hg19-NFKBIA	1.37961e-126	0.554257	0.434	0.15	4.82765e-122
3	hg19-TMEM176B	1.75479e-126	0.516077	0.535	0.208	6.14055e-122
3	hg19-KRT18	2.33675e-126	0.641556	0.962	0.705	8.17699e-122
3	hg19-SYF2	3.01843e-126	0.41868	0.498	0.193	1.05624e-121
3	hg19-MAP1LC3B	4.30055e-126	0.484403	0.381	0.125	1.50489e-121
3	hg19-HSPA5	4.69968e-126	0.981155	0.579	0.249	1.64456e-121
3	hg19-MMP14	6.76757e-126	0.427874	0.403	0.136	2.36818e-121
3	hg19-TXNIP	1.1414e-125	0.590984	0.446	0.162	3.99411e-121
3	hg19-ASPSCR1	1.698e-125	0.515469	0.46	0.173	5.9418e-121
3	hg19-PTP4A1	1.82031e-125	0.573881	0.558	0.235	6.36983e-121
3	hg19-TMEM59	1.92424e-125	0.510282	0.513	0.202	6.73351e-121
3	hg19-FAM213B	2.29541e-125	0.423591	0.343	0.101	8.03233e-121
3	hg19-PRRX2	3.08095e-125	0.446232	0.433	0.155	1.07812e-120
3	hg19-SCAND1	5.30347e-125	0.424273	0.569	0.237	1.85584e-120
3	hg19-JMJD1C	6.09767e-125	0.445229	0.405	0.139	2.13376e-120
3	hg19-SF3B1	8.85683e-125	0.458533	0.519	0.21	3.09927e-120
3	hg19-MAP3K13	1.95955e-124	0.479984	0.473	0.181	6.85705e-120
3	hg19-SAT1	2.19873e-124	0.617759	0.522	0.208	7.69403e-120
3	hg19-RPS15A	2.21574e-124	0.616788	0.913	0.632	7.75355e-120
3	hg19-MARCH9	2.31225e-124	0.339638	0.26	0.059	8.09124e-120
3	hg19-ACADVL	2.67741e-124	0.473898	0.586	0.249	9.36905e-120
3	hg19-NDUFC1	6.47382e-124	0.427187	0.576	0.242	2.26538e-119
3	hg19-LGALS4	9.07501e-124	0.565958	0.458	0.166	3.17562e-119
3	hg19-DTNA	2.44929e-123	0.39458	0.321	0.09	8.57081e-119
3	hg19-ZNF207	3.27075e-123	0.451661	0.506	0.2	1.14453e-118
3	hg19-HSP90AB1	3.6439e-123	0.537267	0.755	0.364	1.27511e-118
3	hg19-H2AFJ	5.5014e-123	0.475456	0.698	0.314	1.9251e-118
3	hg19-RPL36AL	6.42998e-123	0.540382	0.723	0.348	2.25004e-118
3	hg19-CITED2	9.10544e-123	0.428806	0.434	0.153	3.18627e-118
3	hg19-MAP3K2	3.13435e-122	0.410769	0.394	0.133	1.0968e-117
3	hg19-ZFP36L1	7.62815e-122	0.529759	0.659	0.293	2.66932e-117
3	hg19-CEBPD	8.29038e-122	0.496146	0.441	0.162	2.90105e-117
3	hg19-H3F3B	8.65053e-122	0.490707	0.668	0.303	3.02708e-117
3	hg19-RBCK1	2.71364e-121	0.478063	0.431	0.16	9.49585e-117
3	hg19-EZR	3.05355e-121	0.430348	0.626	0.271	1.06853e-116
3	hg19-RPS24	1.21177e-120	0.55533	0.956	0.711	4.24033e-116
3	hg19-RPS23	1.32799e-120	0.56402	0.945	0.693	4.64703e-116
3	hg19-FAM167B	1.38383e-120	0.375613	0.286	0.073	4.84242e-116
3	hg19-LINC00176	2.11463e-120	0.419255	0.36	0.113	7.39974e-116
3	hg19-BBC3	2.34821e-120	0.339033	0.259	0.06	8.21711e-116
3	hg19-C11orf31	2.7091e-120	0.395693	0.51	0.206	9.47996e-116
3	hg19-CIB1	2.90364e-120	0.451943	0.571	0.24	1.01607e-115
3	hg19-RPS13	5.97058e-120	0.601809	0.906	0.596	2.08928e-115
3	hg19-RPS20	6.77828e-120	0.507199	0.85	0.452	2.37192e-115
3	hg19-SET	7.49531e-120	0.451285	0.73	0.334	2.62283e-115
3	hg19-UBA52	9.7509e-120	0.555143	0.868	0.516	3.41213e-115
3	hg19-PTMA	2.10404e-119	0.496364	0.949	0.623	7.36267e-115
3	hg19-FGD6	2.91476e-119	0.405817	0.364	0.115	1.01996e-114
3	hg19-HNRNPU	7.76182e-119	0.400367	0.641	0.274	2.71609e-114
3	hg19-SEZ6L2	8.15861e-119	0.392124	0.409	0.144	2.85494e-114
3	hg19-RPL6	8.43883e-119	0.529411	0.932	0.592	2.953e-114
3	hg19-RPLP2	1.16027e-118	0.508093	0.944	0.628	4.06012e-114
3	hg19-EEF1D	1.76794e-118	0.517354	0.829	0.415	6.18656e-114
3	hg19-COL18A1	4.14428e-118	0.464934	0.582	0.251	1.45021e-113
3	hg19-MIR4435-1HG	4.15545e-118	0.379221	0.378	0.126	1.45412e-113
3	hg19-NAP1L1	4.32345e-118	0.471758	0.583	0.254	1.51291e-113
3	hg19-ABCA5	4.62734e-118	0.407167	0.337	0.102	1.61924e-113
3	hg19-LUC7L3	6.4561e-118	0.473702	0.611	0.275	2.25918e-113
3	hg19-CREBRF	6.54501e-118	0.412116	0.362	0.116	2.2903e-113
3	hg19-TNIP1	6.62221e-118	0.332315	0.323	0.094	2.31731e-113
3	hg19-PNN	9.70222e-118	0.460712	0.55	0.228	3.3951e-113
3	hg19-RNF24	1.09348e-117	0.393269	0.375	0.126	3.82643e-113
3	hg19-MIF	1.28946e-117	0.435374	0.601	0.263	4.51219e-113
3	hg19-RRAS	2.79651e-117	0.408313	0.457	0.176	9.78582e-113
3	hg19-PGRMC2	6.65959e-117	0.319513	0.323	0.095	2.33039e-112
3	hg19-SLC50A1	6.70452e-117	0.380518	0.337	0.104	2.34611e-112
3	hg19-IFNAR1	9.24773e-117	0.359682	0.324	0.096	3.23606e-112
3	hg19-LAMTOR5	1.6142e-116	0.362152	0.482	0.188	5.64856e-112
3	hg19-CUTA	1.97353e-116	0.388694	0.53	0.217	6.90596e-112
3	hg19-CLIC1	4.20186e-116	0.486061	0.717	0.343	1.47036e-111
3	hg19-POU3F3	1.59306e-115	0.398029	0.34	0.105	5.57458e-111
3	hg19-COMMD6	2.76831e-115	0.44539	0.627	0.283	9.68715e-111
3	hg19-COX20	2.84405e-115	0.396946	0.493	0.197	9.95217e-111
3	hg19-DSP	4.01139e-115	0.473709	0.579	0.252	1.4037e-110
3	hg19-CBWD6	5.49004e-115	0.313191	0.252	0.06	1.92113e-110
3	hg19-OPTN	2.23349e-114	0.410721	0.433	0.163	7.81565e-110
3	hg19-LTB	3.02885e-114	0.693623	0.51	0.202	1.05989e-109
3	hg19-PFKL	3.47856e-114	0.42732	0.487	0.196	1.21725e-109
3	hg19-FKBP2	8.62695e-114	0.422085	0.539	0.228	3.01883e-109
3	hg19-CLTA	9.48398e-114	0.419203	0.569	0.245	3.31873e-109
3	hg19-NFAT5	1.03156e-113	0.496591	0.569	0.244	3.60974e-109
3	hg19-INO80D	1.04824e-113	0.413039	0.341	0.108	3.6681e-109
3	hg19-SNX3	1.06506e-113	0.388061	0.458	0.178	3.72696e-109
3	hg19-MCHR1	1.11935e-113	0.374931	0.303	0.086	3.91693e-109
3	hg19-LMNA	1.17912e-113	0.451946	0.673	0.307	4.12611e-109
3	hg19-GSN	1.21007e-113	0.527428	0.708	0.332	4.2344e-109
3	hg19-LAMC2	1.56402e-113	0.551234	0.672	0.312	5.47298e-109
3	hg19-ARMCX3	1.63332e-113	0.3563	0.3	0.085	5.71547e-109
3	hg19-ANO6	2.14007e-113	0.324983	0.331	0.101	7.48875e-109
3	hg19-TSPO	3.22381e-113	0.498991	0.708	0.34	1.12811e-108
3	hg19-ANO9	5.65157e-113	0.560679	0.373	0.126	1.97766e-108
3	hg19-RPL15	6.01723e-113	0.557741	0.905	0.583	2.10561e-108
3	hg19-EPS8L2	2.08655e-112	0.405548	0.47	0.184	7.30148e-108
3	hg19-SETD5	3.16682e-112	0.433634	0.404	0.148	1.10816e-107
3	hg19-TCEA1	4.54952e-112	0.468956	0.446	0.173	1.59201e-107
3	hg19-PIM3	9.70449e-112	0.37837	0.325	0.099	3.39589e-107
3	hg19-MZT2B	9.72442e-112	0.45987	0.729	0.349	3.40287e-107
3	hg19-AKAP9	1.02226e-111	0.443332	0.459	0.181	3.57719e-107
3	hg19-VEZT	1.09007e-111	0.426774	0.379	0.133	3.81449e-107
3	hg19-RPS12	1.97313e-111	0.542171	0.949	0.715	6.90457e-107
3	hg19-PPIB	3.08129e-111	0.453147	0.62	0.266	1.07824e-106
3	hg19-COL6A1	3.25606e-111	0.475951	0.824	0.404	1.13939e-106
3	hg19-PLEKHA4	3.80042e-111	0.372304	0.283	0.076	1.32988e-106
3	hg19-RPL14	9.23526e-111	0.530857	0.926	0.62	3.23169e-106
3	hg19-ZMYM2	1.32575e-110	0.460406	0.446	0.175	4.63918e-106
3	hg19-CUL4B	1.64691e-110	0.348769	0.317	0.096	5.76302e-106
3	hg19-GNB2L1	2.69595e-110	0.525442	0.916	0.58	9.43393e-106
3	hg19-CALR	2.81883e-110	0.51879	0.677	0.312	9.86392e-106
3	hg19-COX7A1	3.573e-110	0.381386	0.445	0.173	1.2503e-105
3	hg19-UBA6	3.63752e-110	0.430511	0.35	0.117	1.27288e-105
3	hg19-SEMA3C	5.99884e-110	0.511902	0.748	0.366	2.09917e-105
3	hg19-ARGLU1	7.13191e-110	0.427015	0.535	0.227	2.49567e-105
3	hg19-WBP5	8.39894e-110	0.358591	0.294	0.083	2.93904e-105
3	hg19-ZNF638	1.03403e-109	0.458254	0.453	0.18	3.61838e-105
3	hg19-FAM134A	1.72532e-109	0.318611	0.352	0.117	6.0374e-105
3	hg19-MFSD10	1.77948e-109	0.376999	0.452	0.178	6.22694e-105
3	hg19-TMBIM6	3.94692e-109	0.431682	0.588	0.259	1.38115e-104
3	hg19-ARL6IP5	4.21282e-109	0.423334	0.444	0.172	1.47419e-104
3	hg19-RPS7	5.70239e-109	0.545032	0.924	0.623	1.99544e-104
3	hg19-THOC2	7.07952e-109	0.416093	0.659	0.293	2.47734e-104
3	hg19-AVPR2	1.23145e-108	0.384492	0.403	0.147	4.3092e-104
3	hg19-VDAC1	1.6247e-108	0.41821	0.544	0.234	5.6853e-104
3	hg19-GPR110	2.66773e-108	0.534172	0.436	0.169	9.33519e-104
3	hg19-TNKS1BP1	2.88529e-108	0.376676	0.37	0.129	1.00965e-103
3	hg19-NME3	3.78498e-108	0.428368	0.483	0.201	1.32448e-103
3	hg19-ANXA2	6.28552e-108	0.49664	0.928	0.591	2.19949e-103
3	hg19-LAMTOR4	6.31452e-108	0.35432	0.514	0.217	2.20964e-103
3	hg19-ARL6IP4	6.52733e-108	0.409566	0.665	0.305	2.28411e-103
3	hg19-SRSF5	7.28795e-108	0.388919	0.522	0.222	2.55027e-103
3	hg19-NDUFV2	9.59665e-108	0.372255	0.57	0.247	3.35816e-103
3	hg19-TPD52	1.03593e-107	0.349383	0.391	0.141	3.62502e-103
3	hg19-PRICKLE3	1.69561e-107	0.275157	0.261	0.067	5.93344e-103
3	hg19-GRN	1.82827e-107	0.400003	0.497	0.207	6.39767e-103
3	hg19-STX4	2.413e-107	0.380573	0.4	0.149	8.4438e-103
3	hg19-FOSL2	2.73235e-107	0.341598	0.28	0.077	9.56133e-103
3	hg19-PLP2	3.28319e-107	0.393513	0.596	0.264	1.14889e-102
3	hg19-TRPM7	3.99541e-107	0.360537	0.29	0.082	1.39811e-102
3	hg19-BRD2	4.09352e-107	0.445901	0.444	0.177	1.43244e-102
3	hg19-ATP6V1G1	7.43461e-107	0.386152	0.496	0.205	2.60159e-102
3	hg19-RPS3	1.10475e-106	0.490366	0.961	0.714	3.86586e-102
3	hg19-MZT2A	4.34295e-106	0.351644	0.526	0.223	1.51973e-101
3	hg19-PIK3IP1	5.57808e-106	0.30337	0.251	0.063	1.95194e-101
3	hg19-C16orf13	6.34961e-106	0.390081	0.438	0.172	2.22192e-101
3	hg19-FAM118A	7.01399e-106	0.418943	0.372	0.133	2.4544e-101
3	hg19-DCUN1D4	7.49009e-106	0.417082	0.331	0.107	2.62101e-101
3	hg19-LTBP3	8.80616e-106	0.405408	0.57	0.255	3.08154e-101
3	hg19-RNF181	2.43641e-105	0.342807	0.395	0.145	8.52573e-101
3	hg19-TXNRD1	3.1165e-105	0.404209	0.494	0.203	1.09056e-100
3	hg19-TMED10	3.12672e-105	0.364957	0.49	0.199	1.09413e-100
3	hg19-BRWD3	3.94642e-105	0.331729	0.29	0.084	1.38097e-100
3	hg19-IGBP1	4.21257e-105	0.368454	0.46	0.184	1.47411e-100
3	hg19-IFITM3	4.80391e-105	0.47163	0.668	0.316	1.68103e-100
3	hg19-RPL5	6.2321e-105	0.527429	0.884	0.543	2.1808e-100
3	hg19-HK1	8.09025e-105	0.251514	0.254	0.065	2.83102e-100
3	hg19-NET1	1.21207e-104	0.406414	0.434	0.17	4.24139e-100
3	hg19-RPS6	2.01231e-104	0.493387	0.939	0.662	7.04169e-100
3	hg19-SLC39A1	2.02581e-104	0.304956	0.331	0.108	7.08891e-100
3	hg19-DPCD	2.09051e-104	0.26408	0.27	0.074	7.31534e-100
3	hg19-PNOC	2.31618e-104	0.598524	0.559	0.25	8.10503e-100
3	hg19-FAM50A	4.33592e-104	0.404357	0.422	0.165	1.51727e-99
3	hg19-UXT	6.65962e-104	0.346368	0.545	0.232	2.3304e-99
3	hg19-HLA-E	1.15615e-103	0.427119	0.477	0.198	4.04571e-99
3	hg19-FLNA	1.27317e-103	0.541425	0.562	0.253	4.45521e-99
3	hg19-PDIA6	1.43348e-103	0.497835	0.514	0.22	5.01619e-99
3	hg19-RPL7A	1.85806e-103	0.498228	0.944	0.68	6.50192e-99
3	hg19-STAG2	2.44834e-103	0.372678	0.48	0.2	8.56747e-99
3	hg19-ATRX	2.96849e-103	0.409525	0.579	0.256	1.03876e-98
3	hg19-SNRPD2	3.43768e-103	0.396197	0.728	0.355	1.20295e-98
3	hg19-TM4SF18	4.27175e-103	0.533281	0.54	0.239	1.49481e-98
3	hg19-RPS3A	4.97091e-103	0.514867	0.93	0.674	1.73947e-98
3	hg19-GPATCH2L	4.97318e-103	0.434851	0.359	0.128	1.74027e-98
3	hg19-SH3BP2	1.44794e-102	0.409549	0.395	0.15	5.06676e-98
3	hg19-KIAA0895	1.55066e-102	0.31111	0.281	0.081	5.42622e-98
3	hg19-CD164	1.59118e-102	0.388807	0.435	0.174	5.56803e-98
3	hg19-KIAA2013	1.69318e-102	0.330922	0.322	0.104	5.92495e-98
3	hg19-CRYAB	2.87957e-102	0.623177	0.561	0.253	1.00765e-97
3	hg19-IER2	3.12903e-102	0.482621	0.555	0.243	1.09494e-97
3	hg19-ISG15	3.62309e-102	0.574554	0.362	0.127	1.26783e-97
3	hg19-GPBP1	6.15835e-102	0.441576	0.426	0.171	2.15499e-97
3	hg19-ACTG1	1.14443e-101	0.553358	0.895	0.576	4.0047e-97
3	hg19-SAT2	2.54189e-101	0.353048	0.301	0.093	8.89483e-97
3	hg19-TNF	3.515e-101	0.490304	0.371	0.131	1.23001e-96
3	hg19-KMT2A	6.02469e-101	0.45141	0.442	0.18	2.10822e-96
3	hg19-RAB3IP	6.72427e-101	0.455111	0.389	0.148	2.35302e-96
3	hg19-ANKRD11	8.65238e-101	0.454181	0.506	0.221	3.02773e-96
3	hg19-RPL27A	8.65264e-101	0.454221	0.92	0.596	3.02782e-96
3	hg19-RAC1	8.71255e-101	0.368427	0.583	0.262	3.04878e-96
3	hg19-ROMO1	1.7652e-100	0.340439	0.59	0.266	6.17696e-96
3	hg19-HSPB1	3.60111e-100	0.485754	0.83	0.432	1.26014e-95
3	hg19-USP53	3.92875e-100	0.356921	0.264	0.074	1.37479e-95
3	hg19-RPS19BP1	4.53702e-100	0.319526	0.45	0.182	1.58764e-95
3	hg19-HERPUD1	4.56383e-100	0.456007	0.328	0.111	1.59702e-95
3	hg19-ZRANB2	5.41944e-100	0.418976	0.453	0.19	1.89642e-95
3	hg19-TUG1	7.1696e-100	0.413539	0.391	0.15	2.50886e-95
3	hg19-HIST1H1C	1.39512e-99	0.400809	0.429	0.169	4.88195e-95
3	hg19-DAD1	1.62055e-99	0.397244	0.533	0.231	5.67078e-95
3	hg19-HEXA	2.00017e-99	0.329942	0.322	0.107	6.99919e-95
3	hg19-PDCD6IP	2.2504e-99	0.325537	0.377	0.139	7.87482e-95
3	hg19-RPLP0	2.3022e-99	0.470887	0.927	0.611	8.05608e-95
3	hg19-ANAPC16	2.5978e-99	0.331608	0.432	0.174	9.09048e-95
3	hg19-EPCAM	3.44778e-99	0.516123	0.759	0.385	1.20648e-94
3	hg19-ADCK4	5.33769e-99	0.27695	0.298	0.091	1.86782e-94
3	hg19-WDR83OS	6.84026e-99	0.340946	0.553	0.245	2.39361e-94
3	hg19-HINT1	9.0264e-99	0.423811	0.76	0.384	3.15861e-94
3	hg19-ARHGAP4	1.02802e-98	0.406983	0.503	0.223	3.59735e-94
3	hg19-CD9	1.13932e-98	0.522183	0.662	0.321	3.98681e-94
3	hg19-FBXO2	1.28221e-98	0.303467	0.401	0.152	4.48684e-94
3	hg19-CBWD5	1.48015e-98	0.306204	0.252	0.069	5.17948e-94
3	hg19-S100A16	1.57385e-98	0.405769	0.618	0.291	5.50738e-94
3	hg19-RPS27L	3.14627e-98	0.367854	0.572	0.259	1.10097e-93
3	hg19-PRKCSH	5.79735e-98	0.364724	0.47	0.199	2.02867e-93
3	hg19-RPS4X	5.93367e-98	0.518754	0.955	0.727	2.07637e-93
3	hg19-OAZ1	1.02365e-97	0.360214	0.541	0.242	3.58206e-93
3	hg19-VAPA	1.06828e-97	0.358441	0.416	0.166	3.73824e-93
3	hg19-FBXW5	1.69387e-97	0.370284	0.49	0.211	5.92736e-93
3	hg19-PRDX4	2.28475e-97	0.400203	0.518	0.223	7.99502e-93
3	hg19-EIF4A2	3.68943e-97	0.380941	0.538	0.245	1.29104e-92
3	hg19-COX7C	3.84924e-97	0.425493	0.717	0.353	1.34696e-92
3	hg19-PARD6B	4.56467e-97	0.36424	0.463	0.195	1.59732e-92
3	hg19-ANXA11	4.95055e-97	0.341089	0.518	0.225	1.73234e-92
3	hg19-TNFSF9	5.00139e-97	0.417218	0.424	0.171	1.75014e-92
3	hg19-CDA	6.83069e-97	0.416209	0.456	0.186	2.39026e-92
3	hg19-ADAM10	7.1844e-97	0.374063	0.463	0.194	2.51404e-92
3	hg19-RPF2	8.07883e-97	0.341201	0.381	0.145	2.82702e-92
3	hg19-EGFL7	8.62853e-97	0.416207	0.476	0.205	3.01938e-92
3	hg19-CREBZF	1.1731e-96	0.391343	0.401	0.157	4.10501e-92
3	hg19-PPP1R18	1.33377e-96	0.270578	0.254	0.07	4.66726e-92
3	hg19-FAM65C	1.46337e-96	0.434654	0.47	0.201	5.12076e-92
3	hg19-GPRC5C	1.62876e-96	0.35847	0.431	0.176	5.69952e-92
3	hg19-SERPINB1	3.02077e-96	0.441748	0.464	0.198	1.05706e-91
3	hg19-FAHD1	4.05648e-96	0.3046	0.278	0.083	1.41949e-91
3	hg19-MVP	4.38468e-96	0.321147	0.442	0.181	1.53433e-91
3	hg19-C12orf57	5.08105e-96	0.364564	0.546	0.25	1.77801e-91
3	hg19-RPL19	6.68876e-96	0.467891	0.936	0.654	2.3406e-91
3	hg19-GADD45GIP1	9.36368e-96	0.369146	0.59	0.272	3.27663e-91
3	hg19-ATP6AP1	1.12257e-95	0.358749	0.438	0.181	3.92823e-91
3	hg19-HMGCL	1.7273e-95	0.271572	0.253	0.071	6.04434e-91
3	hg19-SAP18	2.0359e-95	0.329905	0.576	0.263	7.12424e-91
3	hg19-MRPL17	3.25337e-95	0.297014	0.368	0.135	1.13845e-90
3	hg19-CLK1	3.4786e-95	0.374872	0.418	0.168	1.21727e-90
3	hg19-FLNB	4.99484e-95	0.433921	0.387	0.148	1.74785e-90
3	hg19-PKP3	5.5945e-95	0.349116	0.438	0.182	1.95768e-90
3	hg19-BOD1L1	5.59902e-95	0.415068	0.405	0.162	1.95927e-90
3	hg19-PPP1R14A	5.9032e-95	0.444966	0.573	0.272	2.06571e-90
3	hg19-TNFRSF14	5.96893e-95	0.356969	0.391	0.149	2.08871e-90
3	hg19-COX5B	6.50172e-95	0.355684	0.7	0.334	2.27515e-90
3	hg19-FNBP4	6.90647e-95	0.380764	0.406	0.163	2.41678e-90
3	hg19-C8orf59	1.45318e-94	0.302855	0.438	0.182	5.08511e-90
3	hg19-UBL5	1.48141e-94	0.335687	0.629	0.291	5.1839e-90
3	hg19-STAT6	1.88361e-94	0.36095	0.341	0.121	6.59133e-90
3	hg19-ITGB4	1.93222e-94	0.407606	0.499	0.218	6.76142e-90
3	hg19-CD70	2.06799e-94	0.498448	0.757	0.392	7.23653e-90
[truncated: 15,550 more rows]
