# Supplementary material for: SMARCB1 regulates a TFCP2L1-MYC transcriptional switch promoting renal medullary carcinoma transformation and ferroptosis resistance
Source: Nat Commun. 2023 May 26;14:3034. doi: 10.1038/s41467-023-38472-y (PMC10220073; doi:10.1038/s41467-023-38472-y)
Supplement: Supplementary file 4 — Supplementary Data 2 [file 41467_2023_38472_MOESM4_ESM.xlsx]

## Sheet: Description
Sheet A	List of MDACC RMC samples
Sheet B	Expression RPKM values for MDACC RMC samples

## Sheet: A
	Original name	Sample site	Patient number	Cohort	Origin
	RMCr_32TL	Primary tumour	Patient 32	MDACC	Newly generated
	RMCr_36T2	Primary tumour	Patient 36	MDACC	Newly generated
	RMCr_36T3	Primary tumour	Patient 36	MDACC	Newly generated
	RMCr_36T4	Primary tumour	Patient 36	MDACC	Newly generated
	RMCr30T10	Primary tumour	Patient 30	MDACC	Newly generated
	RMCr30T43	Primary tumour	Patient 30	MDACC	Newly generated
	RMCr30T6	Primary tumour	Patient 30	MDACC	Newly generated
	RMCr30T7	Primary tumour	Patient 30	MDACC	Newly generated
	RMCr30T9	Primary tumour	Patient 30	MDACC	Newly generated
	RMCr31T11	Primary tumour	Patient 31	MDACC	Newly generated
	RMCr31T12	Primary tumour	Patient 31	MDACC	Newly generated
	RMCr31T13	Primary tumour	Patient 31	MDACC	Newly generated
	RMCr31T14	Primary tumour	Patient 31	MDACC	Newly generated
	RMCr31T15	Primary tumour	Patient 31	MDACC	Newly generated
	RMCr31T16	Primary tumour	Patient 31	MDACC	Newly generated
	RMCr31T17	Primary tumour	Patient 31	MDACC	Newly generated
	RMCr31T18	Primary tumour	Patient 31	MDACC	Newly generated
	RMCr31T20	Primary tumour	Patient 31	MDACC	Newly generated
	RMCr_36N	NAT	Patient 36	MDACC	Newly generated
	RMCr31N3	NAT	Patient 31	MDACC	Newly generated
	RMCr31N4	NAT	Patient 31	MDACC	Newly generated
	RMCr30LN16	Lymph node metastasis	Patient 30	MDACC	Newly generated
	RMCr31LN10	Lymph node metastasis	Patient 31	MDACC	Newly generated
	RMCr31LN5	Lymph node metastasis	Patient 31	MDACC	Newly generated
	RMCr31LN6	Lymph node metastasis	Patient 31	MDACC	Newly generated
	RMCr31LN7	Lymph node metastasis	Patient 31	MDACC	Newly generated
	RMCr31LN8	Lymph node metastasis	Patient 31	MDACC	Newly generated
	RMCr31LN9	Lymph node metastasis	Patient 31	MDACC	Newly generated
	MEDr_1T	Primary tumour	Patient 11	MDACC	Msaouel et al. 2020
	MEDr_2T	Primary tumour	Patient 12	MDACC	Msaouel et al. 2020
	MEDr_5T	Primary tumour	Patient 15	MDACC	Msaouel et al. 2020
	RMCr_32T	Primary tumour	Patient 32	MDACC	Msaouel et al. 2020
	RMCr_36T1	Primary tumour	Patient 36	MDACC	Msaouel et al. 2020
	RMCr2T	Primary tumour	Patient 2	MDACC	Msaouel et al. 2020
	RMCr30T8	Primary tumour	Patient 30	MDACC	Msaouel et al. 2020
	RMCr31T19	Primary tumour	Patient 31	MDACC	Msaouel et al. 2020
	RMCr4T	Primary tumour	Patient 4	MDACC	Msaouel et al. 2020
	RMCr5T	Primary tumour	Patient 5	MDACC	Msaouel et al. 2020
	PEDr_4T	Primary tumour	Patient 14	MDACC	Msaouel et al. 2020
	RMCr_32N	NAT	Patient 32	MDACC	Msaouel et al. 2020
	RMCr2N	NAT	Patient 2	MDACC	Msaouel et al. 2020
	RMCr30N5	NAT	Patient 30	MDACC	Msaouel et al. 2020
	RMCr4N	NAT	Patient 4	MDACC	Msaouel et al. 2020
	RMCr5N	NAT	Patient 5	MDACC	Msaouel et al. 2020
	RMCfr_B70T2	Primary tumour	Patient 70	CURIE	Calderano et al. 2016
	RMCfr_B70T4	Primary tumour	Patient 70	CURIE	Calderano et al. 2016
	RMCfr_B70T6	Primary tumour	Patient 70	CURIE	Calderano et al. 2016
	RMCfr_B95T12	Primary tumour	Patient 95	CURIE	Calderano et al. 2016
	RMCfr_B95T13	Primary tumour	Patient 95	CURIE	Calderano et al. 2016
	NAT_B70T3	NAT	Patient 70	CURIE	Calderano et al. 2016
	NAT_B70T5	NAT	Patient 70	CURIE	Calderano et al. 2016

## Sheet: B
Sample site	NAT	NAT	NAT	NAT	NAT	NAT	NAT	NAT	Primary tumour	Primary tumour	Primary tumour	Primary tumour	Primary tumour	Primary tumour	Primary tumour	Primary tumour	Primary tumour	Primary tumour	Primary tumour	Primary tumour	Primary tumour	Primary tumour	Primary tumour	Primary tumour	Primary tumour	Primary tumour	Primary tumour	Primary tumour	Primary tumour	Primary tumour	Primary tumour	Primary tumour	Primary tumour	Primary tumour	Primary tumour	Primary tumour	Lymph node metastasis	Lymph node metastasis	Lymph node metastasis	Lymph node metastasis	Lymph node metastasis	Lymph node metastasis	Lymph node metastasis	Lymph node metastasis
Sample name	RMCr_32N	RMCr_36N	RMCr100745N	RMCr100784N	RMCr100785N	RMCr30N5	RMCr31N3	RMCr31N4	MEDr_1T	MEDr_2T	MEDr_5T	PEDr_4T	RMCr_32T	RMCr_36T1	RMCr_36T2	RMCr_36T3	RMCr_36T4	RMCr2T	RMCr30T10	RMCr30T43	RMCr30T6	RMCr30T7	RMCr30T8	RMCr30T9	RMCr31T11	RMCr31T12	RMCr31T13	RMCr31T14	RMCr31T15	RMCr31T16	RMCr31T17	RMCr31T18	RMCr31T19	RMCr31T20	RMCr4T	RMCr5T	RMCr_32TL	RMCr30LN16	RMCr31LN10	RMCr31LN5	RMCr31LN6	RMCr31LN7	RMCr31LN8	RMCr31LN9
AFM	497.062	19.7701	443.13	292.364	411.126	257.777	211.957	315.943	0	0	0	0	0.576478	0.517588	0.267722	0.586194	3.30151	0.16723	0.540911	0	0	0.113222	0.0997566	0.10963	0	0	0	0.164459	0	0	0	0	0.0870308	0	0	0.517507	652.942	0	0	0	0.190713	0.186296	0	0
SLC22A7	238.691	39.0291	163.868	166.104	256.357	169.29	150.745	118.258	0.0436034	0.969385	0.641708	0.656279	0.072892	0.581741	0.423147	0.592965	3.43162	0.105726	0.113991	0.0698621	0	0.214743	0.189204	0	0.0530641	0.278853	0.213876	0.103974	0.201729	0	0	0.119861	0.165068	0	0	0.523484	456.226	0.218617	0.913829	0.399682	0.0602863	0.0588901	0.553778	0.665397
F11	29.6385	2.81087	25.2934	26.9039	23.0031	18.922	31.5035	35.3577	0.0598977	0.199746	0.330567	0	0.087615	0.874053	0.39236	0.369094	1.14205	0.0363087	0.058721	0	0	0.0737478	0	0	0	0.0957648	0.0979335	0	0.0692786	0.0400466	0.0595406	0.102908	0.207856	0.126909	0.0620769	0.0898885	50.3798	0	0	0	0.0414075	0	0.019018	0
EGF	1455.33	74.1043	2548.37	1683.91	2612.28	847.056	2936.66	3383.99	1.50539	4.33112	8.30804	3.1099	1.18427	17.5	8.59354	10.7628	16.2374	1.503	3.00951	2.83761	1.77898	1.30834	2.1774	1.26684	3.34074	5.28558	2.46133	2.32273	1.63874	1.06568	1.17366	1.33882	4.35799	3.94006	0.85656	5.98008	0.758272	2.21991	0.866069	0.541133	1.34677	2.63115	0.787253	0.945932
SLC36A2	455.646	26.6792	506.46	159.347	302.631	212.722	180.635	198.591	0	0.238897	0.14826	0.336947	0.179637	0.515219	0.0782108	0.570826	3.4874	0.130276	0.351153	0.0860847	0.0385493	0.132304	0.077713	0	0.032693	0	0.307463	0.160148	0.124286	0.0718439	0	0.0738468	0.101699	0.227676	0	0.927249	0.092015	0	0.112603	0.246246	0.0371427	0.362825	0.0341185	0.245973
SLC22A12	466.576	110.185	279.122	150.341	402.888	174.674	177.664	130.016	0.0154752	0.0688086	0.142342	0.388198	0.23283	1.66462	0.780927	2.06502	12.7943	0.0375229	0.101141	0.0991785	0.0444128	0.177833	0.0671501	0.0491976	0.0188329	0.0329891	0.0253021	0.0184507	0.0954605	0.0620787	0.0410211	0.0850792	0.175752	0	0.0427686	0.952169	0.212022	0.0775892	0.0432434	0.165492	0.106981	0.37621	0.019654	0.0236155
CYP4A11	95.0252	5.48692	50.3413	35.2312	111.064	49.1184	68.4625	59.2453	0	0.217451	0.0299889	0.163573	0.109007	0.0679662	0.0316398	0.1247	0.343886	0	0.106543	0	0.0233924	0	0.0943153	0	0	0	0	0.116617	0.0754192	0.0217981	0.086424	0	0.0411418	0.069079	0	0.195712	74.4997	0.108978	0	0.149426	0.0676165	0	0.0207037	0.0248768
SLC39A5	1180.74	163.021	763.412	313.573	875.134	497.627	506.001	345.669	1.43455	1.00714	5.69473	1.5152	1.26218	14.3545	7.69348	12.3212	41.4111	0.549217	2.36862	1.6936	0.975094	2.23107	2.29335	0.840115	0.826962	0.563332	2.8393	0.810178	2.91092	1.0096	1.0007	1.45284	1.90552	3.99931	1.04333	3.05928	191.695	1.6404	1.47688	1.15347	1.25269	2.95721	0.767128	0.576094
ZNF804B	3.7116	0.508138	2.26802	1.22378	1.92901	2.51144	1.41106	1.88825	0	0	0	0	0.00604372	0.0422048	0	0.0307279	0.105598	0	0	0	0	0.01187	0	0.0114935	0.00879944	0	0	0.0172417	0.0334521	0	0	0	0	0	0	0	0	0.132926	0.0505124	0.0110463	0.0399883	0.0195311	0.0275493	0
MIOX	2229.3	87.0177	858.003	482.179	1224.84	467.922	577.392	553.943	0.531315	0.694832	0.574951	1.17601	2.22051	3.93523	2.2141	3.79864	10.9038	0.757816	0.612797	0.650981	2.01817	1.53922	0.271234	0.94392	0.30428	0.2665	0.306602	0.298105	0.433784	0.0835831	0.621349	0.988003	0.552143	0.794635	0.129564	5.11238	0.669063	1.2536	0.960682	0.525217	0.604964	1.60402	0.317547	1.14466
KNG1	722.953	79.8422	1249.94	496.009	672.25	307.501	989.095	1278.9	0.170172	0.756649	3.00529	0.341504	0.654299	34.3111	9.87553	12.8726	39.7638	0.66019	0.0444877	0.163592	0.390706	0.0558722	0.295365	0.1623	0.165676	0.108829	0.612113	0.284048	0.577349	0.0910193	0.31576	0.467784	0.558319	0.432666	0.141091	2.5027	1684.15	0.341282	0.332867	0.259975	0.0941124	0.597563	0.129675	0.779059
SLC34A1	364.981	64.4511	325.606	143.624	298.424	187.648	147.974	116.831	0.00983917	0.699978	0.0543009	0.444271	0.156258	0.311768	0.133677	0.869723	7.63972	0.0954287	0.33439	0.252232	0.112951	0.145371	0.0853884	0.14076	0.023948	0.0209745	0.0804358	0.0351929	0.0758675	0.0263132	0.0130407	0.0811404	0.0869114	0	0.0815771	0.797344	0.581342	0.13155	0.0824828	0.120252	0.176848	0.38537	0.0624804	0.195192
UGT1A9	113.304	21.8306	125.756	29.9018	69.6342	50.7459	50.3015	33.9875	0	0	0.0222608	0.0607102	0.182061	0.393521	0.117432	0.431969	3.63265	0	0.0316349	0.0581644	0.0520928	0.0794606	0.0700105	0.019235	0	0	0	0	0	0	0.0320764	0.0498957	0.0152699	0.0256388	0	0.272395	4.56959	0.0404472	0	0	0	0.130745	0	0.0369322
FUT6	138.322	21.4232	74.0027	86.9349	89.3981	73.7373	59.2341	69.6021	0.156014	0	0.832318	0.743592	0.078243	2.74496	1.81684	2.55924	7.22783	0.189145	0.326292	0.0749906	0.0223875	0.102448	0.270791	0.0743984	0.170878	0.515501	0.051017	0.260416	0.288717	0.208617	0.227456	0.407423	0.393745	0.561948	0.0646761	0.561913	5.35713	0.13037	0.0653942	0.0953382	0.0647119	0.252853	0.0396287	0.0238081
DDC	472.486	46.4386	371.3	72.7166	321.139	141.191	146.316	134.854	0.0468043	0.624328	0.143503	0.117409	0.326012	2.70593	1.27179	2.38685	9.27845	0.151316	0.163146	0.299962	0.0223875	0.179283	0.0451319	0.0743984	0	0.0332582	0.0765255	0.16741	0.0962391	0.0208617	0.0413557	0.171546	0.157498	0.0330558	0.17247	0.889696	12.2239	0.026074	0.10899	0.0476691	0.107853	0.168568	0.0990717	0.0952325
SLC22A6	1505.57	137.763	1058.32	244.549	1127.88	377.014	513.237	355.229	0	0	0.274898	0.28114	1.21781	2.05598	0.616318	2.54018	16.4889	0.271748	0.244161	0	0.0536076	0.429299	0.10807	0.0593831	0.0454638	0	0.183243	0.044541	0	0.199816	0.0495138	0.15404	0.141425	0.0791531	0.051623	2.46678	0.319896	0.312175	0	0.285363	0.206606	1.86685	0	0.114019
HSD11B2	546.533	105.66	370.064	669.536	522.516	357.471	449.968	748.347	2.53422	3.21946	10.1565	1.92985	4.123	46.7161	23.5832	27.1166	59.7748	3.40157	8.28145	2.97278	0.454565	1.33723	3.60005	0.935143	10.574	8.68227	1.70179	4.04663	3.55921	5.80916	10.7362	9.26766	10.279	9.58826	2.81402	4.34641	3.41007	1.36136	0.821966	0.967894	0.563116	2.99485	0.747163	1.10494
G6PC	1333.75	25.432	995.981	435.874	1743.25	499.121	510.452	399.025	0	0.21121	0.349539	0.95327	0.873498	1.06945	0.41488	1.33233	3.85404	0.57589	0.186274	0.608864	0	0.389903	0.274826	0.075507	0	0	0	0.11327	0.14651	0.0635176	0.251832	0	0.239767	0.100645	0.19692	3.56429	478.385	0.31755	0.132737	0.507984	0.0656761	0.769861	0.0603288	0.217466
AMN	420.056	139.664	276.721	209.18	419.185	213.63	218.187	246.344	2.44039	0.8798	7.28006	2.15088	7.44253	18.8643	11.5853	23.0403	37.2455	1.59925	3.01749	10.2506	2.65006	3.03174	4.48377	5.13725	6.66217	8.1549	3.12734	3.3028	4.27202	2.91042	1.66093	3.26352	6.15898	15.0926	3.00766	3.5633	10.2225	3.74782	3.96259	6.14652	5.92746	1.3362	4.69094	3.92538
KCNH6	28.9588	1.14167	11.5873	6.65935	11.553	5.74208	7.74229	8.88966	0.0195977	0	0.0540783	0	0.040952	0.0735371	0.0285277	0.0249853	0.0636022	0.0712782	0.0384254	0.0156999	0.014061	0.0160862	0	0	0.0357748	0.114887	0.144191	0.0584145	0.166224	0.0262054	0.0129872	0.121212	0.012365	0.103807	0.0270809	0.0441154	0.00839071	0.0327528	0	0.0149699	0.0270959	0.0264683	0.0373346	0
DAO	416.095	32.053	302.581	65.5504	174.136	114.187	120.887	105.759	0.111638	0	0.102686	0.280046	0.0933131	1.30326	0.86671	1.47073	4.84589	0.270691	0.145927	0.447172	0.160197	0.549809	0.322947	0.354912	0	0.118992	0	0	0.258245	0.0746394	0.221945	0.153441	0.563499	0.591338	0	0.586374	73.6562	0.932881	0	0	0.154352	0.452331	0	0.0851812
TMEM207	8.48202	1.52072	17.8575	10.1639	18.3309	10.9777	14.5868	20.9942	0.0990712	0	0.0729012	0.0994087	0	0.264355	0.115372	0.134728	0.337601	0.0480439	0.1295	0.0634934	0.227462	0.325278	0.0573187	1.00787	0	0	0.0323965	0	0.0611132	0	0.0262614	0.108934	0.0250033	0	0.0547603	0.356823	0	0.264918	0	0	0	0	0	0
FABP1	340.567	15.0143	309.378	83.1904	220.76	70.9911	82.2878	98.2029	0.0525476	0	0.0966675	0	0.483143	0.657255	0.152984	0.223312	1.79065	0	0	0	0	0.258793	0	0	0	0	0	0.0626511	0.0810365	0	0	0.0722238	0.132618	0.222672	0	0.473149	1221.74	0.175641	0	0.0802779	0	0.28388	0	0
SLC5A2	207.986	91.8433	273.53	105.16	230.882	154.071	128.245	115.818	1.61315	2.56167	5.08727	1.58974	1.68545	4.61187	2.01275	4.74982	16.594	1.11755	1.73207	3.13846	3.5549	1.51326	1.16663	1.83158	0.350564	1.59659	1.60135	0.892968	2.31003	1.30964	0.305434	1.66289	2.10831	3.53995	0.636891	1.21043	0.690667	1.15542	1.12693	0.79214	1.03552	0.544674	0.585359	0.791261
ACSM2B	70.6896	11.6965	51.5958	45.3969	57.1475	49.6909	35.7356	40.1063	0.17801	0.232794	1.1943	0.0525342	0.0875236	0.855679	0.792613	0.818789	2.92254	0.0761688	0.0821237	0.167771	0.0300516	0.429747	0.302911	0.0665784	0.0127431	0.0558045	0.0171205	0.024969	0	0	0.0138783	0.201489	0.0924941	0.0665579	0.0144695	0.235711	22.434	0.0175	0.0585206	0	0.05791	0.0141422	0	0
HEPACAM2	44.3595	4.28123	42.1438	35.8822	29.753	26.0242	34.9939	68.081	0	0	1.00598	0	0.15236	3.79989	1.45053	1.98308	4.70301	0.176792	0.14296	0.408875	0	0.119696	0	0.0579495	0.0443662	0.0777151	0.238425	0.130397	0.168663	0.146244	0	0	0	0.0772421	0.15113	0.273549	0	0.0609277	0.152808	0	0.0504045	0.147712	0.277804	0.166899
AQP2	854.99	235.59	714.51	621.759	881.847	395.164	2162.1	2667.27	1.66685	0.473069	0.0652416	0.711712	0.800371	37.4683	12.2867	17.6638	75.7627	1.0319	0.880791	1.42056	0.712471	0.349322	0.820742	0.676483	0.561076	1.47423	0.115971	0.803391	0.984458	0.379379	0.658062	0.633677	0.716041	0.45085	2.30332	4.89642	0.212579	1.24469	0.297305	0.16254	0.245169	1.14956	0.225207	1.13652
ATP6V1G3	18.3434	2.14768	25.7531	27.0369	16.069	20.5732	9.2487	27.6884	0	0	0.335114	0	0	0.835444	0.751321	0.541904	1.14545	0	0	0	0	0	0.065871	0.0723908	0	0.0485411	0	0.271488	0.983243	0.365378	0.0603596	0.250376	0.229872	0.0964914	0	0.0683438	0	0	0.0636296	0.208723	0.188897	0	0.231356	0
HAO2	333.516	12.9835	164.296	66.2938	188.388	106.125	101.08	106.395	0.0169169	0.526532	0.0311206	0.0848725	0.16968	0.662991	0.229837	0.560756	1.92157	0.0820372	0.265352	0.243941	0.169926	1.24971	0.0978744	1.10251	0.0617621	0	0.0276593	0.0201695	0.0782652	0.0452413	0.246635	0.0465026	0.14943	0.0716858	0	0.685453	100.329	0.254452	0	0.258442	0.0233894	0.411258	0.12891	0.180709
FRMD1	45.812	11.2512	32.7691	70.8855	28.5892	56.194	42.967	61.82	0.331414	0.210513	3.13547	0.356297	0.672748	4.97431	2.80268	3.62164	2.76575	0.114798	0.185659	0.606855	0	0.310893	0.13696	0.301031	0.23047	0.252317	0.154819	0.677377	0.365065	0.126616	0.0627501	1.17131	0.477951	1.00313	0.130846	0.213151	0.64866	0	0	0.216989	0.589134	0.127887	0.541167	0
GP2	29.945	8.34785	32.4169	213.978	50.7307	110.548	136.857	135.238	0.123668	0	0.227502	0.930671	0.0516842	1.03121	0.300033	0.262777	0.903042	0	0.161652	0	0	0	0.089437	0	0	0	0	0	0.0953576	0	0	0.0849875	0	0.131012	0	0.371178	0	0.103341	0.172787	0	0	0.0835122	0	0
NELL1	5.95876	2.22942	11.5255	7.05058	12.6356	7.21241	17.5669	20.584	0.0185462	0	0.17059	0	0.0387548	0.664987	0.611935	0.606884	0.70723	0	0.0121213	0.133718	0	0.0608924	0.0134127	0.0737011	0.0225702	0.0395357	0.0151616	0.0221122	0.0286011	0.0371991	0.0737426	0.0127454	0.0585081	0	0.12814	0.083497	0	0	0	0	0.0512843	0.0500965	0.0471087	0.028302
HRG	22.7861	1.06816	12.2342	4.6692	8.45778	4.57959	7.30978	8.03862	0	0	0.02471	0.0505421	0.0505228	0.627223	0.280256	0.245455	0.746522	0	0	0.0215212	0	0.0992281	0.0194283	0	0	0	0	0	0	0	0	0.00923085	0.0423746	0.0142298	0	0.050394	556.72	0	0	0	0.0371427	0.0181412	0	0.0102489
UMOD	730.795	329.329	2752.77	1726.68	2591.03	1317.36	5704.87	5775.52	0.613897	1.85408	0.532705	3.5739	0.600263	20.2152	4.9796	4.03639	23.5791	1.3481	0.908433	0.519636	0.299181	0.646512	0.385334	0.497121	0.479269	0.950637	0.435581	1.39482	0.643057	0.588557	0.921112	0.827848	0.906217	0.785331	0.0320117	6.88349	0.0892661	0.754967	0.792994	0.672429	0.784719	4.2864	0.617852	1.94435
TMEM174	796.054	36.0833	729.91	122.837	559.616	221.209	275.1	178.782	0	1.10691	0	0.312243	0.676267	1.08982	0.664368	0.476076	5.25153	0	0.162703	0.398866	0.0893073	0	0	0.0989289	0	0	0	0	0	0.166441	0	0	0.0785354	0	0	1.12078	0.479636	0.31204	0.0869558	0.0950797	0	0.504334	0	0.284923
CLCNKB	57.8415	20.2859	57.5883	71.0039	91.0745	41.9038	71.2308	98.6259	0.111987	0	1.73051	0.309013	0.243372	10.2252	4.68398	5.56816	13.1838	0.135768	0.131744	0.19737	0.0321395	0.0919209	0.080989	0.0890051	0.109028	0.0596817	0.0549299	0.0400557	0.120891	0.104821	0.0445276	0.0307839	0.169578	0.237274	0.0154748	0.20167	0.0863045	0.0374318	0.0156466	0.10265	0	0.0453743	0.0142227	0.0512683
USP2	373.627	113.283	241.425	252.916	481.912	170.381	423.595	386.634	9.63162	3.62547	6.9374	1.78971	15.9309	28.4284	18.1499	20.834	26.9996	3.45984	3.0642	20.331	7.38585	6.1908	6.78132	6.48046	10.9152	12.2758	5.08263	11.3012	6.83729	7.42761	6.41656	16.4601	9.96758	5.72264	4.43646	5.20044	9.81847	6.21733	0.213606	1.0121	0.352295	8.94752	0.647221	0.466605
GLYATL1	660.645	78.2187	470.015	179.001	755.091	285.174	232.963	234.53	0.473449	2.24548	3.48386	0.079177	0.501263	7.92206	4.10448	5.68731	22.4077	0.994915	1.15521	1.11257	0.452922	0.673601	0.410879	0.351203	0.345705	0.235496	0.464457	0.677377	0.389403	0.379848	0.1255	0.997785	0.637269	0.802502	0.567001	2.46308	192.49	0.422003	0.352798	0.578637	0.523675	0.895207	0.440951	0.529829
SLC6A19	241.424	28.8248	245.43	49.5253	212.275	84.0404	120.162	84.5114	0.0222067	0.419642	0.0306388	0.320308	0.0788864	0.402747	0.161628	0.405799	3.87823	0.0942284	0.0507976	0.01779	0.0159329	0.00911383	0.0401497	0.0352989	0.00675623	0.0414215	0	0.0529528	0.0941767	0.0371175	0.0441485	0.00763046	0.0280223	0	0.0153431	0.408238	0.180647	0.0649479	0.0232701	0.067851	0.0230273	0.277426	0.0211524	0.101664
GSTA2	350.016	5.2365	113.846	31.3268	198.245	67.7469	68.7847	53.9814	0.023498	0	0	0	0.176768	0.156751	0.0684105	0.199719	0.552886	0	0.0307151	0.0376489	0	0.0385752	0.067975	0.112055	0	0	0.0768389	0.14008	0	0	0	0	0.0593036	0.248933	0.0324705	0.881585	120.265	0.0392712	0	0	0	0.253888	0	0
AGXT2	350.696	32.7339	292.368	62.8211	299.934	110.361	86.5336	91.2704	0.02631	0.29246	0.266201	0.197997	0.197921	1.79897	0.523414	1.05101	6.08377	0.0637941	0.085977	0	0.0377539	0.0647872	0.095137	0.0209107	0.0320185	0.028043	0	0.0156843	0.040574	0.0175904	0	0.144646	0.0166001	0.111489	0	0.987084	68.0605	0.0659561	0.0367599	0.0401942	0.163693	0.213203	0.0334146	0.0602244
UPB1	425.524	23.3718	258.436	156.529	267.293	166.964	187.286	271.216	1.50286	4.25237	6.03205	5.48357	1.99846	4.32912	4.7731	4.1804	2.99294	3.47838	1.42869	3.72132	4.50917	1.12143	2.37136	1.19445	2.66028	2.32997	3.01565	1.30314	4.31925	1.27882	3.07834	3.84953	8.8788	6.36843	6.41895	4.20314	481.942	2.16917	4.00866	6.05296	6.13915	0.922611	3.81737	5.10803
FRMD7	4.15926	0.315835	5.61337	4.19783	3.58612	3.5518	3.85844	5.22176	0	0	0.125668	0	0	0.193671	0.159103	0.0928978	0.144104	0	0.0178586	0.0218901	0.0392101	0.0672861	0.0988065	0.0434345	0.0831337	0	0	0	0.084278	0.0365378	0.380266	0.131447	0.086202	0.144737	0.0188793	0.0615094	0.187185	0	0.0190889	0.083489	0.0377794	0	0	0
SLC13A1	155.385	68.4626	195.302	82.272	270.045	92.7518	55.3954	37.2149	0.0258245	0.114825	0.570086	0.0971718	0.086342	6.28788	2.41841	2.94121	23.027	0.125234	0.0675124	0.0206882	0.0370573	0.127183	0.112058	0	0.0157138	0	0	0	0	0	0.0171137	0.159725	0.081469	0.0547161	0.0178427	0.52319	0.0552835	0.0431594	0	0.0197263	0	0.139513	0	0
SLC22A8	2158.84	155.922	1290.97	276.316	1437.64	548.477	540.659	373.835	0.0550691	2.44858	1.41828	1.24328	1.19677	1.74494	0.534416	2.62111	19.1231	0.400581	0.863796	0.0882327	0.553156	0.452018	0	0.262608	0.134035	0.0586965	0	0.0656574	0.50955	0.0736366	0.291951	0.529826	0.138982	0.233357	0.0760969	3.30569	0.471555	0.368139	0.0769417	0	0.761389	0.66938	0.0699397	0
CHRNA4	4.93446	0.608889	1.80087	9.73642	6.09412	4.09254	3.78097	6.02417	0.00783907	0	0.0432627	0.0393289	0	0	0	0.00666276	0.0508818	0	0.040987	0.0376797	0.0112488	0	0.0113385	0	0.00953994	0	0.012817	0.00934632	0.0483562	0.0524107	0	0	0.00989203	0	0.086659	0.0470564	4.57797	0	0.0438105	0	0	0	0	0
A1CF	5.68096	0.937022	5.6275	1.90742	6.59311	3.32354	2.52302	2.56561	0.0183134	0	0.0617644	0	0.00510244	0.0992595	0.0592406	0.0389133	0.205543	0.0074008	0.0239382	0.00978069	0	0	0.0132443	0.0194069	0.0260014	0.00650657	0.00998088	0.0072782	0.00941403	0.00408135	0.0161815	0.0167805	0.026961	0	0.00843542	0.00916098	18.0131	0	0	0.0139889	0.00422004	0	0.0116293	0
PALM3	6.58799	2.54736	7.62765	6.01624	6.00895	7.14172	10.353	9.58329	0.583976	0.22579	0.186833	0.063692	0.148558	0.529294	0.307998	0.668988	0.927016	0.338603	0.813121	2.74595	1.9128	0.208408	0.367246	0.262337	0.926978	1.23135	0.18681	0.242177	0.411135	0.509265	0	0.331527	0.592734	1.47939	0.280683	0.247671	3.40256	0.700156	0	0.0387892	0.0175524	0.0685835	0	0
SLC17A3	486.57	258.186	333.282	257.561	312.991	191.231	124.677	119.706	0.458649	2.03932	7.31239	0.894855	1.0223	21.8844	9.1986	16.7191	67.5611	0.370697	0.532904	2.36787	0	1.00391	1.40049	0.405029	0.248072	0.325906	1.08318	0.0607594	1.17884	0.20443	0	0.420258	0.450149	0.539872	0.21126	1.91193	24.3935	0.170338	0.356009	0.233562	0.0704589	0.0688271	0	0
SMTNL2	147.098	85.3869	221.197	119.49	142.477	161.321	163.085	177.958	0.723303	0.714684	9.16635	1.41121	0.5374	11.5935	5.45942	9.90455	37.2324	1.55894	2.52122	0.515062	0.230648	0.395801	1.6274	0.255497	1.17365	2.8268	0.394203	1.72475	3.09845	2.90153	1.2782	0.99414	1.52121	2.21363	1.44371	5.66852	0.963451	0.402942	1.45974	0.245556	0.333348	1.41105	0.816551	1.10378
ACE2	104.842	27.6044	92.2852	39.3879	154.294	58.8886	29.9838	19.039	0.0572675	0.291009	0.677251	0.143657	0.123087	5.36876	1.83397	2.17642	11.1646	0.119021	0.0748566	0.0786471	0.105656	0.282038	0.165664	0.117039	0.12943	0.174399	0.120385	0.234098	0.0378494	0.164092	0.108431	0.168666	0.154854	0.173338	0.226099	0.306933	0.903699	0.0546907	0.125735	0.14998	0.0904896	0.397772	0.280536	0.312112
RAB11FIP3	219.029	57.6242	110.278	166.931	146.352	120.729	108.054	157.85	15.4159	23.9768	18.5383	17.1447	16.4044	23.8494	23.4358	25.3145	27.1884	14.6172	15.2799	20.6668	16.26	10.5288	19.9396	12.2167	15.9592	18.7228	15.1583	14.7275	17.3364	17.2719	11.8128	15.0941	17.995	24.0084	21.6737	17.435	14.8114	18.4285	8.78577	10.975	9.12756	10.259	11.5812	10.047
PLCZ1	2.78362	0.915961	2.86537	9.85655	4.51609	5.1262	4.54648	5.19677	0	0	0.130161	0	0	0.147497	0.0686635	0	0.17222	0	0	0	0	0.0580768	0	0	0	0	0.0578423	0.0843589	0.0545572	0.0473054	0	0	0.0892844	0.224869	0.0977718	0	0.242348	0.118249	0	0.0540465	0	0	0	0
KCNJ1	584.907	261.511	1019.5	672.364	729.295	641.07	1004.84	1209.52	2.18598	1.70095	25.1336	2.46761	1.50741	168.334	95.6741	96.2422	230.922	12.4559	1.21439	1.22585	0.784203	5.20346	4.50558	1.56364	1.33014	3.26196	2.23382	1.04252	1.09561	0.438453	0.507021	0.676015	1.86196	1.27369	0.981722	5.16679	0.0935924	1.918	1.45075	0.751401	0.755588	1.32856	0.20822	1.41774
AQP7	41.5948	8.76526	42.7737	19.4027	34.0269	24.0877	27.3447	22.4077	0.304145	0	0.373007	0.381477	0.12711	1.43714	0.295156	1.29253	2.09752	0.491643	0.53008	0.893395	0.218219	0.998592	0.146639	1.77268	0.123379	0.216119	0.16576	0.241749	0.469038	0.0677821	0.268739	0.278687	0.511729	0.322206	0	0.304287	9.94006	0.423587	0.141649	0	0.280342	0.273849	0.257516	0.154711
UPP2	151.05	7.27297	92.6619	122.135	102.766	65.2767	54.4129	55.5256	0.159218	0.991118	2.98757	0.55916	0.053233	0.531056	0.494438	0.649563	1.39515	0.617692	0.374615	0.765304	0.548333	0	0.736937	0.151852	0.155011	0.475175	0.260323	0.151865	0.785721	0.17032	0.253229	0.262603	0.241098	0.404814	0.352022	1.43363	7.00774	0.957938	0	0.0972958	0.220135	0.0860148	0.161769	0.437345
SLC13A3	625.236	70.5367	522.924	87.5387	447.605	178.82	229.155	144.879	2.65072	1.08598	2.32583	1.29744	0.57642	1.03028	1.0178	2.42392	8.73669	0.43545	1.39909	1.71493	1.96885	1.98118	2.47288	1.83841	0.725599	0.451746	0.77518	0.950685	0.819779	0.989374	0.942572	1.28354	1.16936	1.14152	1.3103	1.55237	8.45179	2.02894	0.311138	0.318258	0.288028	1.4941	0.428796	0.449451
IYD	528.035	98.5959	375.134	159.353	428.067	220.417	158.458	119.525	1.46811	1.11904	4.70703	0.315666	0.280485	13.571	8.14125	9.41202	34.4071	0.610241	0.274146	1.14251	0.120382	1.0329	1.21341	1.00014	0.102094	0.312962	0.137164	0.100022	0.194061	0	0.111189	0.115305	0.582241	0.622115	0	1.25896	75.2844	0.210307	0	0	0.231979	0.679819	0	0.0640104
CTXN3	61.7596	4.69988	65.7901	12.678	80.2604	19.8899	28.752	22.7424	0	0	0	0	0	0.118828	0	0.0201868	0.289053	0	0	0	0	0	0	0	0	0.0253153	0	0.0283175	0	0.127035	0	0	0.0299709	0	0	0.213857	0	0	0.0331843	0	0.0656761	0	0	0
GGT6	331.59	44.9486	291.503	77.6632	255.795	124.364	234.564	222.211	0	0.229444	1.80365	1.29446	0.733247	14.931	8.11255	12.0174	23.0272	1.25121	0.0674517	2.39768	0.814527	0.423564	1.19421	0.492153	4.39592	8.25024	1.01245	1.47658	2.30779	1.17302	6.83931	1.56035	2.7349	4.81068	0.784373	2.94272	1.63492	0.0862412	1.87456	0.473004	1.28423	0.209081	0.786444	2.99237
RALYL	11.4465	1.74517	20.2413	20.0543	21.7109	12.2275	13.8226	19.3952	0.0190638	0	0.876752	0	0	1.03327	0.314506	0.356468	0.989912	0	0	0.152722	0	0.0312959	0.0275739	0.0606063	0.0696003	0.0203195	0.0623391	0	0.0587986	0	0	0.0262021	0.0721691	0.484701	0.263432	0.457745	0.11427	0.0318605	0	0	0	0	0	0
ACSF2	850.548	152.178	608.747	392.004	510.207	395.344	328.692	373.07	39.1897	21.0243	31.7715	26.3361	13.7659	33.0126	23.721	30.993	50.0356	13.1168	30.6939	21.3796	27.0829	29.2732	19.3584	35.2875	37.2082	33.4425	39.4412	39.6062	50.4255	32.4171	38.1328	26.932	29.8841	40.583	18.1067	26.8803	51.5379	18.3496	38.0151	38.3834	44.4884	31.3353	35.8788	43.5385
GSTA1	738.893	38.1227	680.06	88.1869	792.18	163.211	320.725	273.506	0	1.10931	0.11474	0.312921	1.30334	0.46808	0.302642	0.795185	3.74479	0.151234	0.326114	0	0.0895014	0.409568	0.631503	0.198288	0.227714	0.0664802	0.101979	0.223093	0	0.166803	0.247999	0.600086	0.157412	0	0	2.05923	410.499	0.208479	0	0.381146	0.172471	0.673907	0.0792143	0
KL	256.456	29.1546	243.395	73.6642	217.104	85.3169	89.4622	97.295	0.932715	0.432531	4.84224	0.875606	0.631343	5.46332	4.28697	4.7322	11.5464	0.763106	1.07707	0.797632	0.468035	0.854831	1.35736	0.545747	0.74512	0.463531	0.636196	0.695885	0.573591	0.749848	0.401956	0.432565	0.989242	0.497083	0.608851	1.45125	0.338092	0.506852	0.799494	0.454577	0.712037	0.517796	0.603191	0.794628
SLC12A1	2180.91	1300.93	5941.37	5618.95	5752.19	4453.27	11056.6	10328.4	8.82421	7.45261	68.1067	11.2533	5.4391	781.191	412.671	391.847	792.586	43.9877	5.15507	16.5868	6.86177	10.6016	23.245	4.70167	3.83958	9.03765	4.9167	4.11431	3.04096	2.57083	2.87486	3.79436	6.90504	2.92458	7.62956	70.5033	2.36393	3.04837	2.7551	1.95812	2.18108	8.0562	1.25218	5.79261
SLC6A13	204.307	22.503	88.6191	104.897	89.7118	103.432	98.8388	113.029	1.63318	1.57011	1.48868	0.959626	0.27056	3.84012	2.08466	3.47652	8.85773	0.428108	1.17318	1.1787	1.33013	1.5217	0.276658	1.3331	0.0716229	0.282285	0.288678	0.140339	0.340353	0.157393	0.097504	0.222449	0.352765	0.311741	3.13105	3.51077	6.1105	0.319667	0.0616718	0.2023	0.162742	0.317946	0.0934322	0.0898116
ALDH1L1	241.757	40.0193	161.583	104.595	198.559	96.4518	105.538	109.608	0.73168	1.26066	7.41989	1.65189	1.69713	11.5388	9.46149	9.3516	17.4236	1.17535	0.765126	1.31885	0.314981	0.990952	1.12445	0.959519	1.45809	0.770127	0.523384	0.741508	0.789854	0.342432	0.0727317	0.791953	1.46574	1.70529	1.27647	0.535291	187.099	0.122283	0.0638933	0.0698625	0.0505813	0.370574	0.197468	0.069785
SFN	0.184921	18.6198	0.226115	0.913849	0.251695	3.69255	0.626435	0.596695	349.425	146.005	71.3827	411.582	210.846	134.747	124.527	109.847	103.845	231.307	147.117	341.431	283.819	200.968	183.667	161.016	237.419	344.526	60.395	124.565	78.682	127.56	116.318	145.316	211.333	167.032	217.268	232.927	125.92	154.078	6.40528	9.41645	3.94257	92.1341	7.21528	8.36834
TMEM72	108.266	45.0595	167.552	164.972	154.584	125.698	301.52	323.844	1.5501	1.00252	5.18472	2.05028	0.353362	21.5975	12.3078	13.2947	30.6187	1.57176	0.44208	1.35469	0.647083	0.601477	1.18218	0.313599	0.171494	1.02137	0.921614	0.672054	0.782344	0.339177	0.859147	0.50358	1.45815	0.836006	2.49251	10.2778	0.120668	1.83699	0.433156	1.03336	0.506571	0.685161	0.50112	0.645135
PLG	2067.28	143.287	1731.6	251.134	1645.28	266.656	467.468	280.665	0.0868109	0.578991	0.958193	0.544417	1.88659	1.80969	1.17943	2.50866	17.3267	0.420983	0.226948	0.27818	0.0622854	0.142512	0.313909	0	0	0	0.141937	0.207005	0.133876	0	0.172587	0.417609	0.273864	0.275898	0.299898	5.79733	3513.78	0.362709	0.121291	0.132623	0.240051	1.2897	0.0551264	0.331189
PKLR	178.952	26.9876	139.939	37.74	144.6	52.5993	94.1812	82.4884	0.0989345	1.7596	0.0910008	0	0.165389	0.659975	0.240026	0.672709	2.76933	0.119944	0.0646606	0	0	0.0812074	0.143099	0.235894	0	0.158177	0	0.0589785	0.0762861	0.066146	0.0655631	0.06799	0	0.209619	0.68356	1.0393	87.8518	0.165345	0	0.075572	0.0683937	0.267239	0.0628251	0.0754882
DPYS	970.727	140.941	887.642	176.003	699.516	309.827	282.056	257.449	0.547919	0	6.13939	1.99922	0.541249	13.9142	6.86409	9.86435	34.9176	0.241554	0.651096	0.798077	0.285907	0.899484	0.864557	0.475065	0.484947	0.106184	2.19891	0.890821	5.45392	0.0666053	0.660184	2.19079	1.25711	1.05537	0.344153	1.86878	449.646	0.332987	0.835138	0.989258	0.757556	0.941832	1.26523	1.36822
LAMB4	1.27016	1.16332	1.48503	2.56204	1.1515	1.85676	1.35141	1.96418	0.0146857	0.239427	0.0720429	0.0491192	0.0245502	1.58786	0.812347	0.574172	1.26699	0.0712174	0.211159	0.101962	0.0351225	0.0482173	0.0637244	0.0466878	0.0357442	0.0469592	0.0400189	0.0700376	0.0754921	0.0458203	0.0194642	0.0538259	0.0370635	0.0518594	0.101467	0.051424	0	0.00818122	0.0205187	0.00747854	0.0270728	0.059503	0.0435199	0.00747025
GLYAT	338.424	52.2919	283.877	97.6819	265.55	149.801	149.723	142.512	0.483472	0.470246	5.89229	0.568499	0.25257	9.90223	6.90578	6.75454	22.0894	0.402971	0.157991	0.435728	0.108401	0.496053	0.677441	0.336223	0.0735464	0.0322074	0.0494051	0.0900672	0.0465992	0.0606077	0.180221	0.207658	0.152522	0.0320114	0.0626327	0.770892	78.1415	0.202001	0	0.0692445	0.125334	0.285674	0.0383766	0.0922236
PVALB	33.7941	1.12894	36.6776	26.068	22.6775	21.8534	72.3492	99.3033	0.122089	0	0.449195	0.306263	0	1.47617	0.592406	0.415075	1.18868	0.148016	0.0797939	0.0978069	0.0875971	0	0.0882952	0.0970345	0.371449	0.390394	0.698662	0.800602	0.847262	0.408135	1.21361	0.0839026	0.231095	0.258679	0.168708	0	1.09772	0.510107	0.938198	1.21237	0.928409	0.329784	1.86069	0.931556
SLC47A2	76.7592	39.071	39.0762	63.3116	37.6766	34.8488	28.33	29.9885	0.709444	0.0819339	2.64411	0.369798	0.215633	3.01932	1.42166	3.36732	10.3161	0.603187	0.433562	0.930014	0.304086	0.544512	0.333163	0.336847	0.235466	0.274973	0.286221	0.241672	0.198922	0.271041	0.0610574	0.278598	0.59295	0.507556	1.09493	0.318016	0.883628	0.631328	0.141603	0.0140757	0.127387	0.124437	0.0936122	0.0843606
SYT8	2.30959	2.34902	0.330087	0.19455	0.214334	0.636849	0.829809	2.54062	403.019	362.116	69.2744	253.589	539.958	46.1037	51.0456	42.3574	171.072	161.056	296.607	432.757	375.575	438.008	232.134	482.428	143.302	139.047	107.136	181.193	139.075	167.745	219.841	282.612	92.8691	131.711	243.867	165.275	243.249	303.434	62.7398	51.2512	26.8588	224.425	84.6438	111.168
SLC7A13	200.03	35.4347	122.368	51.442	311.418	253.118	67.1788	27.0061	0	0	0	0	0.248943	0.331129	0	0.168759	2.98028	0	0	0	0	0.162977	0.0717971	0.0789035	0	0.0529081	0	0	0.1531	0	0.13158	0	0	0	0	0.148985	0.0850104	0.0829587	0	0	0.0686304	0.201123	0	0.0757494
KCNJ3	11.7471	2.27586	18.2064	8.14296	14.1663	9.82687	10.9097	11.8288	0.0507469	0.11282	0.851862	0.0159124	0.0318127	0.602995	0.547874	0.684719	1.21976	0.0769042	0.0912082	0.182942	0.10923	0.145789	0.128451	0.0504159	0.0849166	0.250164	0.0829717	0.0226891	0.0195649	0.00848213	0.00840738	0.0523116	0.112064	0.0806406	0.0876553	0.418857	1.26561	0.0106014	0.0709028	0	0.0613926	0.0428362	0.00805628	0.0387204
ACSM2A	36.5283	10.121	46.671	50.1145	58.8534	56.4415	32.0844	40.1229	0.409272	0.046661	2.29732	0.210598	0.0526294	1.41759	1.00822	1.40927	2.90342	0.076336	0.0960212	0.269023	0.0150588	0.344552	0.622329	0.0834057	0.0255422	0	0.0171581	0.0125119	0	0	0.0278175	0.144236	0.158909	0.0222347	0.0145013	0.251977	13.8386	0.0526153	0.0146623	0.0160321	0.0145093	0.0425197	0.0266559	0.0160143
IP6K3	51.2893	11.4187	37.376	26.818	33.5398	26.8736	40.8521	49.3159	0.105095	1.63553	0.483338	0.659083	0.878442	2.0594	2.19277	1.83116	3.965	0.637065	0.686871	0.252578	0.0754041	0.172528	0.60804	0.501167	1.02318	2.85646	2.6634	0.751814	3.80872	2.31874	2.57689	1.08336	1.72404	0.445345	0.363063	1.26173	3.7347	0.351283	9.83811	1.52528	1.01714	1.06455	3.06992	14.0331
PCK1	4825.09	312.426	4452.52	760.058	7182.51	1465.41	1807.99	1547.32	2.17281	7.685	2.54364	2.35364	4.29273	33.0655	21.2777	31.6888	70.3561	3.35265	2.00103	1.42418	1.06293	4.94512	1.14282	2.74736	0.72116	0.578984	0.0807403	1.23642	0.913857	0.528257	1.11265	1.56108	2.43027	2.72036	0.341192	16.1555	2491.52	1.15542	0.34498	0.980745	1.02414	1.66737	0.815321	0.527508
SLC22A5	107.301	57.2996	77.7993	127.764	100.618	165.659	84.9151	107.707	18.7658	13.517	20.8583	11.9953	4.95837	17.4566	15.1016	14.5392	25.6782	11.5547	11.7707	17.1924	11.8607	10.5477	10.9808	10.422	7.13922	7.86415	10.0483	7.66045	13.4816	7.18513	7.79697	7.63389	8.81274	10.6538	7.99287	11.245	6.09275	11.8365	6.86478	6.62748	5.74805	5.39299	6.86614	8.37547
SLC26A7	23.813	4.22403	43.521	67.0474	37.3164	24.9341	21.5006	43.5891	0.158273	0	1.06424	0.109525	0.114045	1.38802	0.688529	0.895271	3.03323	0.105866	0.242554	0.122421	0.0469895	0.0895953	0.323654	0.0694027	0.0730603	0.0756233	0.169544	0.0325352	0.168331	0.197041	0.217005	0.082514	0.137739	0.150326	0.241333	0.892747	0.0514073	1.61445	1.07518	0.508605	0.618757	0.110566	1.38629	1.11602
FXYD4	34.544	30.0084	33.5077	32.6484	34.9635	38.2699	145.69	134.025	0	0.163973	1.83171	0	0	17.2512	5.83344	6.55091	19.3289	0.357674	0	2.42254	2.11674	0.12108	0.266701	0	0.0448794	0.196535	0.0602958	0.0439685	0.227485	0.0493119	0.0488773	0.0506866	0.186143	0	0.254797	0.387399	0.0947352	0.862855	0	0.056339	0.152963	0.0498068	0	0.0562765
BSND	3.04518	1.28017	3.61869	3.32933	3.49927	2.78097	9.43903	10.3746	0.0205755	0.0130695	0.0432582	0.00737342	0.00491373	0.514707	0.79299	0.607081	1.07079	0.0142542	0	0.0235474	0.00421787	0.0193014	0.00850297	0.00934458	0.064388	0.0093989	0	0.0245316	0.0317305	0.0157216	0.00389577	0.0121199	0.0890191	0.0498224	0	0.189677	0	0	0.00410682	0	0	0	0	0.00448552
SLC4A9	105.169	16.5033	60.705	268.396	87.5089	176.579	70.3566	129.467	1.09701	2.25125	7.68421	1.37593	0.317402	6.57912	2.04728	3.44268	8.31861	0.102305	0.937579	0.811222	0.24218	0.484856	0.671303	0.737748	0.359431	0.539663	1.17275	0.503052	1.30135	0.507767	1.00659	1.56577	0.90512	0.357586	1.22438	1.58296	0.433553	0.634634	0	0.451209	0.175008	0.341909	0.214345	0.64387
SLC25A48	45.9756	5.43898	37.6315	28.9299	79.211	27.0175	29.0339	29.6012	0	0	0.721373	0.163945	0	1.25343	0.317119	0.722127	1.27262	0.158468	0.0854286	0	0.187566	0.10729	0.0945302	0.103887	0.238607	0.835924	1.92342	0.623372	0.604728	1.83521	4.85077	1.34741	0.164942	0.276946	0.0903109	0.588473	1.34313	0	0	0.0998445	0.180722	0.088268	0	0.0997338
TRPC7	2.69601	0.366728	1.80218	5.01588	2.35666	2.60776	1.72591	1.71076	0	0	0.125072	0.0284249	0	0.0377948	0	0.019262	0.0367747	0	0.0148117	0	0	0.037204	0.0163897	0	0	0.0603888	0	0	0.0349494	0.0151519	0	0	0	0	0	0.0850249	0	0.0189376	0	0	0	0	0	0
HOXD8	70.007	32.0538	99.5968	73.6466	81.3308	72.2753	76.6102	100.052	2.87363	7.24378	7.15949	3.00829	3.27192	20.6977	15.261	19.9624	32.8982	6.74827	7.03924	4.74919	5.74701	3.1945	10.2765	5.03539	7.21454	6.02935	5.17935	5.26062	4.81541	4.47789	3.80866	5.19362	5.7962	7.47884	5.37791	9.33798	0.387508	4.31097	3.47755	2.69627	2.72173	5.47018	3.41971	4.86863
SLC4A1	152.793	15.8662	145.889	143.628	124.49	90.9596	149.301	277.796	0.380411	1.24633	6.37196	0.552471	0.217557	10.8184	13.4844	10.857	8.41467	0.194187	0.261711	0.128316	0.143652	0.295815	0.173756	0.127303	0.0730974	0.0640214	0.0327356	0.19097	0.247011	0.0803168	0.2919	0.220149	0.353711	0.254527	0.110667	1.92297	0.377178	0.0669227	0.0839218	0.0611748	0.0830461	0.351532	0.483135	0.305535
BBOX1	291.877	109.875	216.031	84.3622	255.305	121.975	94.6209	87.1757	0.634445	1.00302	4.87603	0.990277	1.02525	46.8724	28.8829	27.1658	59.6431	2.87158	0.810879	1.35536	0.991332	1.62016	1.1012	1.32224	2.53936	2.11887	0.922067	1.14305	1.30455	1.77213	0.168177	1.33708	1.81469	1.73258	0.233788	1.98886	26.2823	0.0235627	0.098493	0.150773	0.116958	0.323707	0.0716237	0.236666
TMEM178A	8.73549	6.37466	10.6778	23.5275	21.6961	15.4508	11.3271	18.6016	0.446206	0.793599	2.05212	0.671589	0.354314	2.06499	1.55886	3.37531	3.14964	0.216384	2.09971	2.43072	0.480217	0.439505	0.419505	0.7802	1.14034	0.665836	0.583641	0.585199	1.06658	0.924809	0.295697	0.398635	1.32319	0.709054	0.493269	1.03791	0.0573126	0.29829	0.187029	0.102251	0.0616926	0.210923	0.0566696	0.17023
SLC5A10	108.679	11.3662	52.1325	33.927	65.3996	27.1482	39.0737	32.6707	0.144612	0	1.27695	0.362762	0.0966995	0.602926	0.547318	0.368735	1.54877	0.140257	0.359153	0.30121	0.186762	0.0949602	0.564751	0.091948	0.228785	0.061655	1.37136	0.396559	0.98126	0.425414	0.249166	0.278266	0.638694	0.490238	0.119899	0.412336	0.0742984	0.773389	1.55578	1.74532	1.31961	0.292966	2.5529	1.39029
RGN	74.2393	16.1963	67.0305	19.3631	26.5342	36.9042	34.9046	36.8442	0.520121	0.312521	2.27569	1.02263	0.305497	5.32167	3.62874	5.12565	7.74426	0.47719	1.15762	0.518027	0.423608	0.553849	1.28095	0.804421	1.40281	0.734181	0.666533	1.5587	0.932178	1.39098	0.857042	1.565	1.17076	1.25094	0.213675	1.43452	113.006	0.352402	0.432095	0.558366	0.932916	0.968267	0.624865	0.600651
SLC5A12	1897.02	142.996	1823.55	692.423	1279.36	810.086	714.949	696.977	0.0786055	20.0386	1.34964	1.1831	1.31405	2.35964	1.24595	2.60559	22.1092	0.127064	0.753488	0.377829	0.0751975	0.645209	0.94746	0.291547	0.0956607	0.167566	0.899646	0.624795	0.484887	0.700724	0.659822	0.396143	0.198383	0.832734	0.0724137	3.30297	0.919898	0.525481	0.183044	0.440319	0.362268	2.05249	0.36605	0.279892
HECW1	332.216	50.8867	247.195	136.633	239.674	187.243	145.886	174.808	0.760485	3.3814	9.793	3.64195	0.751227	8.07078	22.6099	12.7511	10.3771	1.0058	1.08443	2.54769	0.496032	1.02145	1.19996	0.549473	0.504812	1.62116	5.31271	2.22555	2.5588	9.52183	2.19913	1.80542	2.18101	3.22258	5.15882	10.2713	0.2368	0	1.35232	0.422475	0.764691	3.36142	1.31706	0.527508
ASPA	259.87	34.1167	291.056	111.037	234.793	143.945	135.316	149.814	0.63867	1.96599	11.4779	2.09507	0.780219	10.1186	8.15268	9.14463	15.3462	1.0721	1.22014	2.36143	0.845972	1.12912	3.55298	1.32758	0.657668	1.15202	1.60651	1.46436	0.833399	1.51094	0.65114	0.945341	0.991913	0.832734	0.746766	5.60326	16.7012	3.44847	3.91257	2.17658	3.05664	1.3934	5.11637	2.24913
ENPP6	368.513	39.6077	218.571	67.4476	406.214	85.3332	119.754	83.7703	1.01382	0.225391	3.07731	3.17897	0.296591	2.95881	3.3451	3.0159	9.08927	0.737465	0.9939	0.406089	0.727397	1.16502	0.586555	2.65902	0.801962	0.702388	1.16032	1.32962	1.25077	1.01673	0.873402	0.627046	1.34329	0.214804	0.700468	2.05394	0.998347	2.62624	4.53277	3.63974	5.95726	1.84848	4.18464	5.95636
EMX1	15.0687	7.05336	9.35354	14.1171	14.5736	11.3421	11.0977	20.0906	0.25723	0	1.03741	0.198543	0.487899	2.7389	1.35375	2.38812	2.84157	0.119944	0.155185	0.301178	0.0425903	0.259864	0.128789	0.0471788	0.301001	0.158177	0.177935	0.0589785	0.122058	0.066146	0.0393378	0.06799	0.374533	0.251543	0.0820272	0.653273	0.19485	0.033069	0.027646	0.0151144	0.0136787	0.0668098	0.02513	0.0905858
ETNK2	347.363	79.0569	247.714	99.9737	304.918	140.717	169.018	167.439	4.03877	4.66439	9.74557	9.47345	16.8353	21.6498	16.3902	19.036	37.4072	5.0872	5.00499	4.28598	2.10746	2.6693	7.05555	2.75138	11.2983	11.6286	5.66009	6.94156	5.90485	7.15392	1.94652	3.60459	8.73681	8.33495	2.39183	11.4923	146.6	6.22387	2.93138	2.40394	3.77103	2.33773	3.19753	2.24118
SLC6A18	13.5254	53.6961	19.6988	27.5066	187.83	37.9612	65.8516	25.8459	0	0	0	0	0	3.54431	1.27387	1.75322	10.4474	0	0	0	0	0	0	0.09936	0	0	0.204401	0.0745262	0.0963964	0	0	0	0	0	0	0.18761	0	0.313399	0	0	0	0.253266	0	0
NAP1L2	5.98981	2.8993	7.38113	5.79397	5.60947	5.50788	9.30745	9.17129	0.393335	0.249845	0.909651	0.366484	0.159689	1.61181	1.21057	1.76708	1.96038	0.354241	0.587593	0.252084	0.645055	0.313633	0.910274	0.375139	0.971033	0.98223	0.790104	1.15231	0.658576	0.240437	0.908586	0.988558	0.623977	0.428599	0.403764	0.961311	0.394551	1.63402	1.41316	1.11597	1.72471	0.516055	1.05619	1.76642
NAT8	748.567	238.356	610.247	111.131	662.759	313.013	283.488	142.068	1.90392	0.705462	5.83747	2.18901	0.221027	18.3455	7.3906	13.5076	59.5799	1.41059	0.241956	1.65235	0.227672	1.95347	2.29486	0.966768	0.128723	0.225481	0.216176	0.094583	0.122339	0.176796	0.0350475	0.472484	0.834212	0.336163	0.0730811	1.58734	13.7671	0.397743	0.406408	0.727163	0.438729	0.571424	0.201504	0.161412
SLC34A3	47.1328	3.11017	40.6598	11.8533	34.1773	12.0318	17.6383	15.9292	0.54032	0.300309	1.16793	0.609931	0.135489	0.21401	0.0524351	0.287025	0.394549	0.196518	0.600333	0.259713	0.155068	0.665258	0.566603	0.407965	0.361655	0.403138	0.817173	0.467052	0.708268	0.541874	0.322259	0.27849	0.340912	0.772749	0.279989	0.486515	0.289171	0.564384	0.132112	0.268273	0.392201	0.328387	0.257335	0.247362
GATM	7674.38	1318.39	9703.22	1202.63	8398.21	3595.14	2646.42	2364.15	15.1481	39.0296	72.1579	42.1514	21.424	194.404	122.422	141.07	423.244	44.6351	35.4706	20.2522	30.3741	34.6665	47.3028	38.9088	24.2948	20.2625	45.3519	40.1281	29.4715	23.6761	19.6116	21.8543	23.799	18.917	40.8941	92.5867	2396.45	62.2848	89.2839	66.1308	88.0055	37.7335	84.8534	90.1688
SLC7A9	232.747	31.1115	232.429	30.1864	129.959	67.4858	73.1109	42.2832	1.81343	0.575942	1.60843	1.05602	0.649611	2.59223	0.754214	1.1835	6.12175	0.392593	3.89423	18.6783	2.36987	0.584766	0.655736	1.33833	0.0394088	0.0690313	0.317676	0.193045	0.549329	0.346408	0	0.222541	0.245179	0.54889	1.29768	0.971932	11.5076	2.00243	0.407201	0.296829	0.134317	0.262413	0.0411271	0.0988333
HNF4A	230.868	30.7598	175.814	54.716	172.618	103.604	93.7905	94.1353	0.511004	1.82878	1.49033	0.562769	0.489631	4.30259	3.27779	3.79239	10.719	4.92594	1.30332	11.9017	1.53809	1.3504	0.685036	2.47645	0.257852	0.199267	0.163024	0.208039	0.0576619	0.149992	0.0495568	0.548173	0.471826	0.369702	0.189449	0.822976	134.43	0.479084	0.0174138	0.0571222	0.0689285	0.201996	0.0158291	0.0380392
SLC17A1	248.909	102.147	282.015	182.136	219.545	235.542	110.027	110.379	0.34651	0	9.85915	0.521536	0.347558	16.2961	7.71177	11.3093	38.3475	0.504112	0.241566	1.18439	0.099446	1.13769	0.968972	0.62424	0.337354	0.123111	0.339929	0.192796	0.178124	0.0308894	0	0.730263	1.04942	0.293669	0.0957644	1.14402	10.8202	0.27025	0	0.0352913	0.0638782	0.343193	0	0.0352521
MELK	0.153034	1.69663	0.29611	0.392679	0.162229	0.48203	0.299086	0.205119	25.5869	19.8369	5.43294	15.9517	19.7587	7.28307	9.14687	6.06705	11.5831	18.8622	12.9939	15.3835	20.2878	18.7535	10.2883	14.2832	19.0257	19.1013	5.44511	12.3615	9.16703	10.9397	12.509	14.492	14.1933	10.5976	13.0592	14.8803	6.77961	15.8784	8.93741	7.83327	8.93103	11.0156	8.31559	10.8163
ARSF	10.6232	1.35915	11.9262	5.55332	16.7833	3.9919	4.54981	2.90082	0	0	0	0	0.0120449	0.0240322	0.0139845	0	0.210453	0	0.0188363	0.0923541	0	0.0236566	0	0.0229062	0.070148	0.107517	0	0.0515432	0.0444459	0	0	0.0792249	0.109105	0.122129	0.0199128	0	0.444223	0	0	0	0	0.0194624	0	0
CLCNKA	68.8677	26.5301	87.1431	102.536	139.712	73.0593	578.002	451.799	0.430365	1.91357	2.63902	1.43944	0.539583	9.86869	5.56861	10.7297	19.3793	0	0.937579	0.459693	0	0.471003	0.414988	1.36819	1.04749	1.22324	0.938203	0.256556	1.88045	2.68553	0.380266	1.77454	0.362048	1.21579	0	1.93755	0.06142	0.119875	0	0.219159	0.595026	0.290622	0	0
CA10	20.8555	21.6172	27.1987	35.3113	28.4509	18.2226	39.0179	48.5906	0.759022	0.224993	3.35114	1.26935	0.507544	14.5148	8.15158	12.6874	14.4926	1.10425	0.859861	2.35116	0.653502	1.24604	0.36595	2.49346	1.04687	1.45623	0.992807	1.68926	0.936422	0.338313	0	0.695489	1.66019	1.39376	0.0699232	0.227813	0.0866596	0.169136	0	0	0.279847	0.820099	0.192797	0
SLC26A4	75.6654	3.60561	98.6806	119.331	78.9211	80.8328	73.9333	167.554	2.35883	0	2.12539	2.17365	1.36807	4.89721	3.50374	1.88212	7.10851	3.50172	1.76189	0.771296	1.51972	1.97568	1.60146	1.60693	15.4076	16.0601	1.96771	9.4702	4.75124	18.7961	5.10424	10.5864	7.71479	12.1375	1.72954	1.66158	0.329772	2.4136	2.01778	1.69149	1.46427	2.4056	1.89529	2.13039
FCAMR	94.7348	38.7439	92.4151	21.458	55.9014	24.813	35.663	29.1546	0.0579324	0	2.13147	0.108993	0.314749	6.69053	3.12022	4.17302	12.2796	0.316056	0.189314	0.13923	0	0.166432	0.167587	0.138131	0.0705021	0.0308742	0.37888	0.207214	0.0893406	0.0193663	0.0959782	0.238875	0.420349	0.337549	0.220147	0.4999	1.99669	2.32368	2.54968	9.18232	9.07106	0.371652	8.25892	2.38697
PHYHIPL	89.7563	44.472	111.451	74.7072	138.097	108.754	119.784	93.8073	1.28742	6.54211	10.8268	3.22951	0.230591	15.8727	11.0658	10.5515	28.9488	2.89865	3.00506	2.65207	0.659786	0.60385	3.99026	0.877043	2.57395	4.9988	0.601412	1.53495	0.992697	1.3526	0.24376	2.40144	1.39249	0.779353	3.93923	0.966013	2.5198	2.15161	0	0	0.254284	0.372593	0.817532	0.420992
ABCC6	79.0374	13.1604	34.3499	16.5109	41.6686	24.4377	29.122	22.6751	0.203235	0.438921	1.34595	2.06841	1.04352	1.69468	1.13829	1.22891	3.87738	0.39423	0.584445	0.427967	0.299968	0.324106	0.327555	0.452278	0.855061	1.10168	0.892441	0.720013	1.48651	0.745397	0.823486	0.981665	0.930583	1.56249	0.417247	0.348566	47.336	0.203795	0.576027	0.43468	0.232824	0.486233	0.56048	0.735479
PAH	2863.59	276.863	2484.72	632.647	2158.07	1093.07	796.328	838.131	0.0518825	10.381	23.2883	1.56178	2.90553	29.5482	9.61668	15.5222	79.4749	1.1322	1.49199	0.83127	0.670047	1.44793	0.600344	0.0824706	3.0307	2.3226	3.5628	4.33007	5.92079	5.68879	8.66428	8.20061	3.86272	5.38642	0.143387	5.99522	1294.91	0.693672	2.24717	1.0304	1.076	7.28746	1.84499	1.34596
SOWAHA	4.77353	2.65682	6.37708	3.9658	8.69097	3.05249	4.62393	6.25949	0.189352	0.0366058	0.378626	0.10326	0.020644	0.631568	0.543279	0.615765	1.52295	0.119772	0.0645678	0.158287	0.0236273	0.202727	0.214341	0.0654322	0.160304	0.15795	0.0538423	0.137419	0.0253922	0.0660511	0	0.101839	0.322051	0.244205	0.0682579	0.370645	1.02925	0.055036	0	0.0251545	0	0.0667139	0.0104558	0.0502532
HOGA1	454.429	192.551	347.582	177.04	351.616	317.788	230.094	224.692	2.61507	3.65438	13.3326	5.06053	3.06014	32.3349	17.0394	28.7675	76.6854	22.4645	2.53928	3.47164	2.89481	2.08517	6.59225	2.61286	6.09214	7.56558	1.71027	4.18686	5.06985	3.59669	2.77277	4.00504	6.12842	8.23192	8.9824	8.29737	75.6874	6.36837	0.835138	0.456581	0.619818	1.00911	0.759137	0.570093
CWH43	35.8879	18.2227	33.8863	30.9393	39.4064	32.9772	19.3119	32.9535	0.173885	0	1.49278	1.16318	4.26337	7.8297	3.48741	5.41904	12.18	0.421621	0.37882	0.464336	0.998076	0.190304	0.419179	0.0921338	0.705377	1.42093	0	0.138212	0.0893857	0.0775043	0.384107	0.15933	2.41365	1.10526	0	0.260949	1.19118	0	0	0	0.320552	0.156564	0.0736133	0.265352
CPN2	11.8181	2.45747	15.8652	6.88288	22.3181	11.4176	13.1711	7.75424	0	0	0.0525702	0	0.0477719	0.0595719	0	0.0364328	0.324599	0.970065	0	0	0	0	0	0.0227123	0.0347771	0.030459	0.0233616	0.374784	0.418662	0.152847	0	0.0589157	0.0901514	0	0.0592328	0.0214425	82.0606	0.0238795	0	0.0218286	0.0197552	0.0578929	0.0181467	0
ALDOB	44949.8	2748.18	31200.4	4930.13	29964.7	9475.57	10979.2	9565.84	0.485114	77.3438	1.78485	4.86767	23.9815	17.683	11.7694	36.5785	267.139	8.40187	5.43524	0	2.18781	5.80221	2.6062	2.53368	1.60243	2.21601	3.85252	4.37922	2.99248	5.00408	3.21481	10.2872	4.80982	4.84554	1.24494	87.2572	10246.9	5.79108	2.61435	7.94053	6.99466	26.2075	2.55246	5.8166
CDH9	38.6457	12.8163	49.8755	22.4683	49.5064	38.3833	17.1131	18.7784	0.161791	0	0.297634	0	0	1.75383	0.994395	1.42097	3.06295	1.17689	0.140989	0.259225	0.696496	0	0	0.085726	0	0.114966	0.352708	0	0	0	0	0.148249	0.204163	0	0.745235	0.809335	0	0.180264	0	0.0823905	0	0	0.0684935	0
ALDH6A1	2740.64	316.06	2723.69	499.077	2914.49	884.136	1091.31	933.885	28.0192	29.6963	44.638	34.0033	34.9812	71.1461	64.5069	72.6532	126.781	45.0368	41.894	30.0763	40.0932	47.9437	39.098	47.8049	32.3672	28.7696	31.9842	34.3489	30.96	30.7023	29.4366	32.5903	26.1313	24.8685	44.1245	63.7546	704.351	36.3258	37.1602	33.9907	39.2313	30.0497	38.396	42.0945
LECT2	1.70312	0.874251	2.35621	5.39709	3.91181	4.49426	3.40397	4.40193	0.0363638	0	0.602058	0	0.151974	0.242576	0.141156	0.154535	0.7966	0	0	0.116525	0	0.0596962	0.0525966	0	0.0442537	0.0775181	0.11891	0.216778	0.0560785	0.0486244	0.144588	0.14994	0.0917739	0.154093	0	0	75.2921	0.121547	0.101614	0	0.100554	0	0	0
SERPINA5	847.325	280.691	934.373	657.164	806.833	490.688	840.659	1009.38	6.27228	1.93289	18.5074	6.38712	22.2166	173.217	92.2075	103.032	224.823	20.4787	23.8656	19.8006	23.7043	13.5592	11.4975	13.9188	75.6517	52.2258	14.926	31.0978	16.7598	26.3238	3.62158	20.5707	50.2322	52.1053	6.86519	19.8508	987.028	13.9076	10.846	13.2823	12.9652	2.85171	19.7178	17.2479
GPX3	8059.52	823.205	4913.88	825.265	4693.9	1987.3	2760.43	2178.5	48.1232	21.0561	129.082	42.9701	13.9221	100.081	85.6527	111.824	174.436	27.6765	25.059	41.3122	17.7149	37.0476	28.9098	39.0651	28.1794	25.046	59.1116	42.6961	47.8722	33.7137	39.7147	33.8905	36.1842	25.8797	15.3892	40.4345	103.278	11.6532	32.5804	16.6645	18.1748	34.6696	24.8247	30.3267
SLC5A8	2.1653	2.40221	10.1175	4.93824	25.1594	5.94752	8.49331	4.4582	0.0143133	0	0.118489	0	0.00598191	0.334185	0.0972319	0.127737	0.824528	0.0173528	0	0.0458661	0	0	0	0.011376	0.104513	0.0228842	0.0702072	0.0426634	0.23177	0.114836	0.0094853	0.0196728	0.108371	0.106143	0	0.24702	0	0	0	0	0.0296845	0	0	0.0109212
TRIM50	12.3481	0.573625	11.7238	11.0378	5.19037	4.73678	7.54581	17.6486	0	0	0.4755	0	0	0.431065	0.0501677	0.131815	0.419431	0	0	0.496965	0	0.169731	0.149545	0	0.125824	0	0.0845228	0.0616352	0.239167	0	0.205549	0	0	0.109531	0	0.155159	0.0885334	0.0863966	0.0722282	0.0789761	0.0714745	0	0	0
CDC6	0.872808	4.70291	0.914775	2.22403	0.723922	2.64736	1.53995	0.897707	59.5174	42.8114	16.3555	17.6278	34.1712	14.1149	14.7316	11.0214	15.2144	40.2908	46.0289	37.385	51.143	64.7549	44.2504	42.5823	40.3969	52.7199	29.9615	28.8843	38.3784	21.7521	31.0285	39.4342	33.1183	26.4052	29.0777	36.9972	12.0347	48.2745	26.9595	22.8945	24.209	25.6408	21.0052	28.4975
AGMAT	206.188	20.1698	181.892	33.7449	147.536	63.1326	79.2903	73.3699	1.613	1.48386	1.05731	2.16265	0.588883	2.73639	1.92517	2.05643	4.77602	1.59589	3.88966	4.337	6.99701	3.05885	0.496108	2.40188	0.597918	0.582963	0.788151	0.663151	0.371694	0.45864	1.16721	0.993819	0.877338	0.667801	3.09998	2.15631	22.2342	3.91967	3.71724	4.64517	5.37029	1.37721	4.57984	3.97514
FMO1	200.578	77.4447	215.517	59.8627	174.964	104.572	78.0878	58.2338	0.128916	0	1.9763	0.251524	0.227483	6.7126	2.89134	4.67504	23.9176	0.173658	0.131064	0.0459004	0.143881	0.164604	0.310774	0.113845	1.2551	0.366421	3.67693	2.27139	0.861503	4.27125	13.0236	1.12219	0.560334	0.758731	0.415664	0.451417	0.380234	1.19696	16.7311	2.07889	2.85184	6.88711	6.74923	14.6235
AKR7A3	54.9006	8.82155	54.1093	10.4529	27.2993	19.4734	26.7506	26.048	1.08624	0.944971	0.304085	1.00701	0.45397	0.807315	0.11458	0.722539	2.45238	0.171772	0.0617336	0.908035	0.338853	0.155063	0.273243	0.037536	0.459801	0	0.386092	0.309698	0.145666	0.536789	0.375571	0.454386	0.446973	0.650423	1.04419	0.637876	21.0698	0.0789302	0.329931	0.360755	0.29384	0.382713	0.119962	0.072071
MTTP	71.7603	6.40858	88.9653	13.4538	64.6677	22.867	19.5484	15.1027	0.0745221	0	0.182789	0.0623133	0.228395	0.766399	0.506237	0.781186	1.69298	0	0.227292	0.159201	0.213873	0.367015	0.143719	0.19743	0.332535	0.132385	0.121845	0	0.0766163	0.0664323	0.0329234	0.102427	0.125385	0.263158	0.17163	0.335506	269.993	0.332122	0.728848	0.758991	1.06469	0.268396	0.662519	0.568612
TOP2A	3.52766	49.4863	5.91079	12.9028	2.84298	19.0065	10.5351	6.80727	656.92	522.402	190.156	187.45	515.001	179.451	246.019	153.685	311.665	489.616	343.423	368.707	546.311	489.794	304.969	403.761	316.959	298.52	117.559	237.385	155.357	216.074	232.691	281.829	285.637	221.95	379.963	365.052	169.218	540.536	260.321	260.492	277.13	241.734	261.552	290.148
AGXT	26.1723	1.31746	18.627	4.13466	19.8741	8.4823	8.7142	5.82843	0.010876	0.48359	0.0200078	0	0.0999986	0.0272071	0.105546	0.129416	0.202958	0.0263713	0.0142165	0.0348516	0	0	0	0	0	0	0	0.0129672	0.0838626	0.0290862	0	0	0	0.0460876	0	0.0816084	473.861	0.0181767	0.0151958	0	0	0	0	0
ATP6V1B1	265.165	63.6274	376.949	310.858	296.871	303.356	275.151	576.677	4.01188	30.0008	10.5114	6.2518	3.65819	36.5451	17.5789	21.1308	56.174	4.12689	1.58912	4.48005	0.43613	0.498944	3.07724	2.31896	3.47682	2.20286	2.58403	3.91357	6.5619	3.57637	1.53073	5.26346	4.90913	4.25012	3.02388	2.0981	1.09307	2.94609	1.10408	1.57869	0.336173	3.28387	2.23881	1.39141
CYP2B6	9.40414	0.473496	3.49618	2.54546	4.60709	4.86058	1.96954	2.49044	0.015517	0	0.0856362	0	0.01297	0.0388168	0	0.0923201	0.0755384	0	0.202829	4.72372	0.0445329	0.0509467	0.0224439	0.0246653	0	0.0330783	0	0.0185006	0.0478593	0	0	0.063982	0	0	0	0.349296	30.7731	0.829856	0	0	0	0.0209571	0	0
SLC9A4	42.4155	11.7407	26.8073	65.1176	64.5456	47.0863	50.3624	98.2275	0.771641	0	4.77476	0.791867	0.20522	15.033	11.9473	8.55586	24.7867	0.510275	0.137542	0.280986	0.201323	0.230319	0.304392	0.111507	0	0.448619	0.286737	0	0.0540904	0.0469006	0.0929745	0.0964162	0.354081	0.0743149	0.0969351	2.36864	0	0.234475	0	0	0.0484943	0.0473712	0	0
SYT10	8.44791	1.21922	19.5722	11.8103	9.38028	5.05733	9.87403	14.2753	0	0	0.67916	0	0.0440836	1.05547	0.563003	1.56893	1.28374	0	0	0.0845023	0	0.0865814	0	0	0	0.224859	0	0	0.162669	0	0	0	0	0	0.510157	0.0791482	3.16132	0	0	0	0.14584	0	0.133965	0
CRISP2	1.18885	0.213379	0.509733	0.55079	0.496474	0.409769	0.42714	0.863128	0	0	0.0353756	0	0	0.0801745	0.0559847	0.0326886	0.124817	0	0.201089	0.0924315	0.220754	0	0	0.0305672	0.0468045	0	0	0	0	0	0	0	0	0	0	0	0	0	0	0	0.0531748	0	0.0244226	0
KHK	305.428	38.1657	204.93	61.0849	248.256	96.048	126.559	117.783	0.908641	0.979432	3.64702	7.32152	3.19906	6.26802	5.29072	4.72736	13.8956	3.40494	1.97953	1.05879	1.02729	0.49722	2.38956	0.831591	1.80948	2.31851	2.88124	2.69196	3.65178	2.57728	1.42326	1.66517	2.11948	1.86686	2.77754	2.89248	122.557	2.66901	3.50085	2.86042	3.84501	2.82627	2.48286	3.86569
SLC16A9	1960.76	227.384	3573.59	571.212	1474.1	1198.27	844.051	606.424	4.88763	4.23355	11.9106	1.75153	2.54671	33.8219	19.4655	26.6516	77.2514	17.8536	2.57212	1.83063	0.910855	3.75135	8.63027	3.63235	3.01268	1.55611	0.934051	2.19473	1.27256	1.18829	0.673037	2.35558	2.16268	0.806941	12.6307	26.7675	4.45703	6.68331	5.94205	12.0246	18.6055	3.5149	11.2863	5.71506
DUSP9	26.0802	7.91326	40.1681	32.0437	50.7893	25.1935	65.9062	72.9974	1.03731	0	0.130108	0.384402	5.20223	2.27053	0.617718	1.54289	3.55775	1.05752	0.847442	0.623248	0.372126	0.774039	0.954778	0.26232	1.0472	1.67102	0.0963643	0.421621	0.290852	0.835385	0.0624923	0.259222	1.02635	0.849156	0.47237	1.23828	1.22133	0.492503	0.0988167	0.0540243	0.0651904	0.0955209	0.0898239	0.0539644
FMO4	285.67	82.8503	126.993	160.43	215.952	172.086	134.756	143.997	4.55585	7.71696	31.0297	9.52369	3.12802	30.7531	17.5796	25.5381	41.7163	4.47126	10.776	7.99465	5.52574	13.2664	9.80594	12.5008	7.59047	5.2028	11.8827	7.43642	11.877	8.05005	10.2075	5.8145	6.29649	8.61856	5.17128	9.84848	46.2101	9.69879	13.0338	10.3572	13.1978	6.51932	13.8453	18.4568
MYL3	58.6964	31.2362	48.4343	34.786	41.6997	46.3615	32.6015	43.8694	0.254466	2.2629	4.44713	0.478749	0.53174	12.0947	6.66752	9.78672	17.9104	2.31378	0.7484	2.14048	2.46476	0.939917	2.4844	0.910102	0.619356	0.406841	0.728095	0.758482	1.07917	1.10585	1.01179	0.612061	0.561937	1.07831	1.23071	4.77346	0.708169	1.70111	1.15549	0.777503	1.75913	0.257758	2.18147	1.35912
ATP6V0D2	30.7988	6.44783	38.3291	40.6319	34.2761	28.6598	21.7041	46.4828	0	0.538275	1.44757	0.637726	0.212494	2.79619	1.30404	1.71832	5.67718	0.0293534	0.158241	0.0581889	0.0521147	0.0198735	0.12257	0.134702	0.456709	0.167743	1.08863	0.909314	1.5122	1.5702	1.78099	0.565723	0.336078	0.153898	0.719324	0.581355	0.0621975	0.0606963	0.186056	0.240427	0.552344	0.621303	0.138374	0.572691
SLCO4C1	32.58	12.9851	46.9189	16.934	57.048	29.3928	19.2627	15.0506	0.373566	0.427837	2.9363	0.468549	0.392674	4.66777	3.22428	3.18472	7.81611	0.590137	1.83484	1.34217	0.365492	0.427424	0.843238	0.503837	0.296192	0.440403	0.40719	0.276683	0.261862	0.0681164	0.322577	0.45899	0.528538	0.39575	0.445818	0.815434	3.5381	0.18919	0.379593	0.285352	0.242596	0.175822	0.373803	0.587345
TUBAL3	11.7144	1.70992	12.7455	4.96393	10.664	5.72783	3.78081	3.86349	0.0571914	0	0.0350701	0.286931	0.0956072	0.39741	0.0925019	0.0648125	0.757902	0.0462243	0	0	0	0.125183	0	0.0303031	0	0.0203195	0	0.0454585	0	0.101966	0.0252668	0	0.0240564	0	0.105373	0.028609	0.0326485	0.127442	0	0.0873723	0.158146	0.0257473	0.14527	0.0290918
MYBL2	0.130951	1.94899	0.0316725	0.560024	0.0308487	0.389557	0.307113	0.234026	26.7231	15.8747	5.83592	21.4189	21.3838	10.5811	11.2604	8.7379	13.7245	26.3095	11.1891	21.7613	13.8573	17.9892	8.32153	12.6836	17.1963	16.1959	6.99784	12.0778	7.47935	10.6984	12.2289	13.3763	15.0084	13.2379	14.4885	11.3451	7.56009	19.9133	32.6793	41.8932	51.5927	14.3496	35.264	35.184
RHBG	27.8084	6.63254	33.9183	56.5492	26.4632	34.5597	23.772	39.6201	0.318789	1.06309	1.46612	0.299883	0.732767	3.85444	2.01089	2.70952	4.04139	0.289865	0.833403	0.574616	0.0571815	0.065417	0.172911	0.380052	3.39463	3.69519	2.73642	2.47054	2.94973	3.25034	2.85199	6.35329	2.96678	4.55922	0.0550645	0.538207	5.28895	0.133195	0.723787	0.304387	0.055095	1.50693	0.607309	0.729719
SLC4A4	313.671	38.5029	452.526	57.0926	285.915	123.329	102.326	74.3693	1.87345	1.2092	4.69716	0.634823	0.659838	6.84715	5.52389	6.0579	13.9744	1.28218	1.88602	0.950128	0.867207	1.67418	1.57341	2.08338	0.836591	0.704536	0.858413	0.936699	0.850435	0.727292	0.190233	0.892928	1.19634	0.888315	0.375796	2.33535	10.1882	0.896382	0.100269	0.230815	0.182779	0.57645	0.177492	0.144099
VIL1	114.945	78.4279	193.668	48.7526	177.811	98.4514	106.144	77.9866	0.493899	2.19606	3.63434	7.09582	0.450356	10.6704	4.74944	6.02964	24.6992	0.870955	0.469523	0.791333	0.0644298	0.368547	0.324716	0.713712	0.491777	0.526431	1.10118	0.321197	1.31561	0.480309	0.654605	0.431987	0.906537	0.380529	1.05476	0.53905	19.1469	0.675354	0.501867	0.96032	0.124158	0.485129	0.285122	0.342591
SLC22A13	46.5571	5.84136	35.5562	19.8185	33.1171	20.7178	22.6389	17.4855	0.476765	1.96846	1.78545	0.768839	0.213485	0.340758	0.0826204	0.2605	0.84272	0.206432	0.155799	0.682036	0.0977345	0.195669	0.0985134	0.13533	0.186496	0.181489	0.528957	0.142108	0.446398	0.40983	0.315948	0.585077	0.451217	1.37092	0.0705872	0.332187	0.204126	0.170742	0.190322	0.104052	0.11771	0.206971	0.086501	0
ALB	1007.84	17.6757	493.886	34.3299	342.363	174.923	44.4439	42.8145	0.393028	0	0.0985936	0.0448144	7.85446	9.11677	8.16568	10.9022	7.08788	0	0.233519	0.171741	0.179449	0.351932	0.258398	0.227179	0.0652232	0.133292	0.116837	0.106499	0.192853	0.0238883	0.0473556	0.0245543	0.112717	0.113555	0	0.938344	55241.6	0.268712	0	0.191047	0.0741003	0.168896	0.0680671	0
PIPOX	761.637	61.7671	523.572	111.051	522.188	183.412	213.896	172.368	3.32328	2.95531	8.4571	10.2817	1.01852	5.727	4.62259	5.36673	14.3805	1.2087	3.90959	6.21206	2.70232	3.72801	3.36476	2.99346	2.42661	3.36508	9.23713	4.22641	4.86876	3.03658	4.33121	4.41541	3.49467	3.52063	7.118	6.31718	472.104	2.8696	4.48847	7.95402	4.74795	4.03954	4.57241	4.22617
ACSM5	73.6352	21.7277	90.5913	29.8041	60.7519	47.1693	43.8409	40.3269	2.06737	0.896809	5.38008	4.04763	1.13796	9.25009	7.14427	6.85713	11.7824	3.05657	2.04323	1.93895	0.651205	2.15221	2.04212	1.84349	0.920461	1.02115	3.6275	1.14225	1.7885	1.41592	1.00246	0.485131	1.14532	0.854686	3.34452	3.1025	198.012	1.85396	5.00202	2.38802	4.60125	0.544811	2.30543	4.07822
CDHR5	822.369	127.929	661.374	237.243	903.614	294.949	375.468	249.131	9.40689	9.85912	22.2494	11.7987	3.42593	13.783	8.73763	11.0792	28.4029	1.79214	2.9862	8.39719	2.21762	1.65458	4.66496	3.95183	2.04427	2.72148	9.88738	3.04423	10.8801	7.54714	2.31544	5.54111	7.97015	13.8093	5.94233	5.54593	369.498	3.14427	2.25311	7.08288	2.3225	2.17797	2.56009	1.84566
FABP3	213.696	115.096	338.878	93.5585	129.303	135.645	129.501	141.799	7.40067	6.43817	12.3319	8.34067	5.24455	20.928	11.1893	20.4202	46.7309	6.3716	8.90262	6.95983	6.00245	5.19424	8.99786	7.33109	8.81062	6.40198	21.1315	16.7521	19.3524	12.7643	14.9263	3.09577	6.22588	7.27202	13.6354	8.61132	11.3885	5.64646	15.8099	7.12778	9.5649	7.53264	9.46722	13.7487
MPC1	162.696	48.4145	223.652	150.562	281.807	161.625	211.522	234.383	19.0392	14.6971	19.4582	22.9956	14.4773	42.1152	34.9428	39.0695	50.3472	16.1362	24.3684	13.8402	18.0873	19.5347	37.3553	18.0043	31.9663	26.9638	35.4528	32.8939	31.1964	25.5764	28.5637	31.5595	27.9183	24.9321	23.3859	37.6993	113.254	30.1253	45.1975	44.6397	48.0773	36.7854	45.2264	51.8538
DLGAP2	2.1579	0.0973052	3.02392	1.76993	1.66436	1.7454	1.07846	1.77944	0.00853222	0.139104	0.115104	0.0142688	0.0618079	0.0260869	0.0276002	0.0604324	0.0576884	0.0137921	0.0260232	0.0729092	0	0.0140068	0.0411367	0.0226042	0.020767	0.0333455	0.158103	0.0813819	0.171054	0.079863	0.0490033	0.0312722	0.0574224	0.0723111	0.0314405	0.0085362	0.046272	0.0998168	0.210606	0.143383	0.0550513	0.0499351	0.176991	0.169265
MLXIPL	61.7445	12.6262	28.3669	125.711	62.3695	76.2054	57.3203	91.8664	7.59946	1.26487	2.76611	3.16024	5.6387	2.43985	1.26201	1.83065	2.93453	3.64589	2.65603	7.16235	2.74082	0.667143	1.88096	1.55035	1.03858	0.563104	4.18603	3.44013	4.51233	2.33666	1.50814	4.8036	0.974351	2.23871	1.46007	3.17131	119.465	2.58088	0.2839	0.372508	0.168562	2.46988	0.258064	0.620158
GIPC2	37.7875	9.40984	53.8261	18.311	56.1513	26.96	18.2301	20.1833	1.17711	0.168834	2.30513	0.666759	0.0507813	2.9446	1.96036	2.34304	5.71177	0.534002	0.536043	0.267688	0.381411	0.398944	0.626106	0.543219	0.295743	0.226645	0.360083	0.434611	0.245941	0.121857	0.110718	0.177444	0.431238	0.160904	0.157411	0.319107	3.32299	0.39345	0.307706	0.336453	0.325495	0.348726	0.337573	0.370847
IQGAP3	2.27586	16.7176	2.47298	3.4423	1.84493	4.79659	2.38092	1.89531	143.705	173.166	33.2589	69.1934	86.3692	30.0317	41.6086	27.6958	50.8182	62.2902	87.5229	145.235	103.824	95.315	61.0337	93.0299	72.6587	77.4233	31.8966	45.6668	58.4619	56.042	46.4085	92.8644	66.4582	90.9194	62.6543	104.612	37.0203	72.9104	17.3226	17.0851	12.4983	53.516	17.3798	21.2645
ANLN	0.698393	5.15793	0.670976	1.50996	0.63372	1.97123	1.13912	1.14555	108.247	147.83	24.9424	30.2712	90.421	27.6083	41.2688	21.8978	37.3933	57.6828	57.879	73.5774	77.2098	93.9285	31.5534	74.2692	68.8914	72.5965	22.6424	54.6201	30.7039	55.6269	43.608	78.0904	56.9904	43.325	32.0339	48.8997	30.6923	47.7424	21.7795	20.1229	14.7372	60.8284	24.006	25.642
PPP1R1A	52.5267	86.2346	139.481	76.5389	119.709	69.0607	357.71	330.712	1.10543	2.01075	5.08393	3.78136	2.05796	28.9519	15.2625	22.6347	31.3912	5.36072	7.68453	3.7033	3.02831	1.64975	2.61638	1.9169	6.23721	5.35567	2.30032	4.37329	2.94456	2.41879	1.46512	5.11056	6.46741	3.40677	1.6664	8.0684	89.7958	0.167951	0.842451	1.53526	0.625246	1.90016	2.04209	1.3802
ASPM	0.172139	1.9825	0.496144	1.51528	0.40636	1.41953	0.80181	0.479076	40.4829	52.6014	15.8468	7.60632	24.9223	9.13036	14.4305	7.44522	15.55	28.1649	22.64	29.4193	27.3152	23.4684	18.119	21.4582	21.6001	25.2107	12.1814	20.194	16.1656	22.6993	20.2057	24.5319	27.2961	20.0523	25.8385	29.6811	9.70394	29.6121	19.8026	22.0621	17.4681	21.6034	18.2339	21.1145
CUBN	11808	1317.48	7704.4	2437.57	9200.29	4684.69	2906.04	1956.78	10.6625	35.4666	37.0586	10.7192	10.0348	88.5021	45.7732	52.6108	268.18	170.909	13.4586	8.28099	4.37986	6.48046	9.53588	3.752	4.80407	6.28968	18.1652	5.96812	12.1755	9.57756	5.60959	7.60717	8.8843	16.9004	12.4282	36.5218	3.72876	13.8069	18.8208	24.0608	12.8852	11.8173	13.8001	15.4638
MYO9B	6.84369	19.6229	5.46932	12.6562	5.90074	10.2437	10.7577	9.59017	43.4898	43.0713	32.8652	32.5651	38.4239	25.6393	29.4955	27.1247	21.4117	31.5788	34.0675	49.9852	37.5958	39.5837	33.9946	42.2699	38.6526	38.2829	58.3014	42.8412	58.8027	46.5653	44.3526	42.4865	43.3093	52.525	45.4734	47.161	18.2727	40.056	47.6654	63.6352	62.2043	40.5143	54.595	53.9907
RBP5	817.998	165.981	650.996	173.93	509.808	313.048	345.871	335.605	11.5321	21.7986	47.3487	15.6521	5.72761	62.8994	46.3871	55.069	85.2035	13.2381	7.42781	15.1743	8.31407	6.40198	12.8928	7.35013	8.2714	7.00688	18.673	8.76775	17.3547	10.8762	9.82046	11.3326	13.7789	14.7547	15.2427	23.2422	162.34	47.9501	71.2997	57.96	66.7815	10.6091	73.0894	70.223
ACMSD	380.02	90.4437	287.196	161.017	368.967	218.034	153.116	171.986	2.2279	8.45642	16.8937	1.22679	2.22555	28.0474	19.7749	21.3375	44.2642	8.95945	2.41498	8.27098	4.13266	7.0472	2.27929	5.52803	0.264516	1.2742	2.13228	0.712657	0.92179	0.871924	0.86424	1.49372	1.64567	1.38158	0.976144	2.77258	113.069	1.18059	0.835138	0.498088	0.826424	0.660506	0.897162	0.663381
SLC22A11	282.459	76.7609	270.506	105.158	261.21	122.791	131.756	111.632	0.787715	0	3.7342	3.192	1.72201	10.3073	7.43854	9.83668	20.0829	0.881531	2.81175	3.3494	2.43459	1.6413	4.60123	1.54108	0.553054	0.290631	0.594426	2.02283	0.887722	1.13433	0	0.541336	0.535235	0.513534	4.60519	2.54611	1.03772	1.41774	0.0846603	0.138855	0.167554	0.49102	0.115434	0.184934
UGT2A1	1.37586	2.7164	7.78691	3.56963	4.42421	22.431	7.45735	10.0556	0	0	0.090069	0	0	0.0408261	0.0475138	0	0.476691	0.118716	0	0	0	0	0.070817	0	0.119168	0	0.0800514	0.116749	0	0.0654687	0.0648918	0.269176	0.061783	0	0.202968	0	3.43784	0.0818261	0	0	0.0676935	0	0	0
PDK2	50.0097	12.9724	32.8281	20.5572	36.2331	26.976	30.7307	32.2303	6.68651	5.21951	6.47847	6.12036	3.48227	6.50643	5.81879	8.16769	8.10496	5.80427	4.67849	10.3076	5.38373	5.38451	6.74167	5.43323	4.60787	4.67361	5.02407	4.48691	4.96946	4.52435	3.8896	4.41322	3.96467	5.34012	5.93186	8.61823	9.87451	5.63553	5.04902	5.43282	5.69646	4.24334	5.83192	3.98667
ANXA9	88.1991	46.4148	96.7395	61.9879	79.7274	65.0857	72.1565	77.895	15.1035	7.23985	10.6387	10.5634	5.81938	16.5268	16.1828	13.6483	29.0638	14.0224	14.0912	88.9698	37.2228	15.9459	7.22777	19.0993	13.3242	10.5926	6.79325	9.23804	9.17822	10.2856	5.20912	6.79102	9.35232	14.1565	8.84481	15.0824	44.0878	33.7809	7.37406	7.6341	7.53	6.67313	6.8456	6.76882
PTH1R	1023.01	221.136	729.566	360.473	720.877	532.037	403.176	427.176	3.64857	11.6141	19.5257	4.26423	4.95571	57.2519	37.057	50.3924	89.8506	24.0269	8.23769	16.0095	12.7915	4.42416	18.1107	3.29525	7.01351	5.03789	8.27028	5.14102	10.3582	6.65283	5.76993	6.15447	7.32467	9.66308	5.55738	41.6877	30.497	13.0962	4.92394	5.13059	8.54131	5.37568	8.53042	5.1249
KCNJ15	365.241	156.677	525.022	226.89	292.74	303.841	222.996	205.404	5.00173	3.50229	30.6829	8.71863	8.78937	50.2783	36.9298	53.5079	78.0154	7.66341	26.9884	30.5568	15.2871	15.0482	9.17131	13.2249	17.3982	18.6906	9.57842	11.0229	11.9953	10.9538	15.4638	17.1053	19.8294	15.5207	5.37418	11.732	1.23936	0.543018	0.88042	1.26351	1.51105	13.1515	1.83818	1.36728
FMO5	40.6141	12.2687	65.4609	44.8075	97.2521	46.7099	48.4043	44.7112	2.44453	3.3609	10.7099	2.38024	1.25016	5.47143	4.82259	5.37196	7.76382	2.06675	4.1203	3.73629	3.39242	2.82496	3.51251	3.04212	2.62263	2.98266	6.15301	2.5694	5.30753	3.80636	2.6431	3.20514	3.59207	3.95268	2.04455	4.7787	198.376	3.95105	6.78597	5.23327	4.78066	2.38927	7.2101	6.7
ESRRB	4.96187	3.01712	7.69686	8.67956	10.0678	6.26611	18.2787	19.779	0.120847	0	0.426097	0.833652	0.0252525	0.999286	0.371371	0.701869	1.10305	0.0244182	0.0921453	0.112947	0.0433527	0.0495966	0.0291322	0.0160078	0.134811	0.171742	0.477499	0.19211	0.419319	0.188524	0.226905	0.152256	0.101663	0.469417	0.222655	0.120903	0.0258701	0.0504915	0.140704	0.276929	0.111389	0.0272023	0.230219	0.0922074
FAM151A	363.057	31.8582	370.663	27.265	127.931	109.827	140.661	85.1012	0.0794765	4.68232	1.31586	0.647947	0.298938	0.695853	0.501329	0.962593	4.59442	0.433593	0.337632	0.222843	0.114046	0.228325	0.287387	0.315833	0.217622	0.444736	0.487294	0.544857	0.704748	0.185978	0.31601	0.327708	0.451307	0.336784	0.027456	0.715622	6.60138	2.52369	5.82978	6.76903	11.428	1.04656	9.21058	7.85307
ASPDH	198.183	16.6883	129.752	35.9076	135.139	56.6015	83.9935	85.349	0.925517	3.70368	3.06467	3.01818	1.08303	1.46631	0.808347	0.629308	2.32784	0	1.57271	2.66918	1.32809	0.455809	1.87414	0.882701	1.12633	1.47972	3.63175	1.10347	3.99641	1.60884	1.59466	2.03531	1.98543	4.90238	1.02313	2.08338	87.6523	1.08274	1.55174	4.10039	3.58295	1.49999	2.35088	2.68348
CYB5A	1437.34	344.892	1199.52	593.003	1331.58	751.29	663.262	694.881	38.0979	33.043	94.4857	69.8482	70.3719	162.213	98.318	146.474	192.944	60.672	53.2422	47.7779	71.8124	44.0117	71.2962	37.3821	81.2803	72.1909	107.201	93.7623	111.558	81.3834	78.422	81.7129	73.1219	78.3288	38.9965	106.865	1020.42	69.4883	63.6129	53.8915	69.4522	78.6427	62.3637	61.1528
GRAMD1C	114.329	34.525	156.786	147.597	143.421	127.232	121.369	141.277	7.09521	14.6534	28.8866	6.90541	7.875	28.1593	26.7143	26.6265	32.8729	24.4426	7.39927	9.00749	8.23413	5.85571	9.19702	4.49899	7.03042	15.4557	10.7133	6.56415	13.3336	7.72477	8.11919	9.80526	10.0297	7.72192	14.5192	13.1497	40.9688	5.1838	10.2925	7.64094	4.82453	5.60299	10.9316	14.1999
MCM10	0.287743	4.26073	0.452368	1.7597	0.881203	3.01105	2.33941	0.752066	71.2668	71.8441	23.9603	21.1138	52.5847	21.8749	24.7428	15.5087	19.191	50.2018	37.6638	50.1035	52.0143	51.6388	29.058	34.8639	47.2527	49.8986	19.3868	41.3127	26.0549	35.2429	46.8207	46.1051	40.6238	33.9745	35.147	36.1417	17.4659	45.5885	35.9664	40.1713	43.151	47.96	42.2126	55.5024
SHMT1	2415.21	506.459	1702.12	552.398	1625.19	943.102	1127.31	987.159	61.7085	119.134	124.271	86.0617	65.5367	192.785	157.777	174.7	256.37	94.4131	60.4217	212.699	140.503	109.901	46.6586	98.4515	74.2661	73.8633	53.2393	54.6596	56.1853	50.6454	37.1212	52.9962	66.6628	57.4124	42.5833	80.6457	665.546	77.8872	68.9321	62.5008	61.1816	44.0803	62.7553	78.995
FXYD5	8.63239	41.2225	8.22294	16.0762	3.90685	20.5081	17.2864	16.4863	169.604	71.2541	86.0188	123.901	301.969	57.4632	47.8883	75.0863	60.1482	108.864	127.107	362.372	144.097	120.21	124.234	133.932	119.665	116.227	137.093	105.491	129.727	107.263	102.527	89.3509	107.755	117.828	110.91	133.802	90.0697	122	228.405	245.999	270.084	124.22	195.8	200.973
BHMT	2818.95	392.504	2752.74	723.745	2215.33	1233.07	727.759	675.151	8.63555	4.66505	50.1823	2.42943	3.33919	65.1771	57.7225	58.2375	118.127	6.26205	3.69229	13.0602	1.79506	8.47937	9.51378	9.17256	1.91523	1.46238	0.85771	1.44336	0.871228	0.323752	0.481349	4.82528	7.63815	2.90695	0.501854	7.81196	683.136	1.34881	0.338284	0.369888	0.446339	0.763003	0.153749	0.246319
PTH2R	67.3807	43.9316	56.1835	135.758	86.2131	104.745	59.9604	96.4407	3.4964	3.42933	21.0933	1.93473	0	17.6215	14.1211	13.6787	22.1103	1.49608	1.47862	1.97717	0.368913	0.9285	2.30549	0.653853	1.1889	1.47972	3.69901	1.16477	3.88539	1.03131	0.817776	1.76677	2.27091	3.15931	2.84204	2.16055	14.8817	0.859321	0.502879	1.02117	0.284361	0.833326	0.653021	0.941573
SLC2A9	107.098	68.4011	66.2071	53.8884	65.3672	87.5452	48.2776	52.9311	3.18277	5.12745	13.0678	6.86549	2.67318	18.3085	13.1755	13.7088	23.8398	2.75884	3.71816	2.88232	2.53731	2.92799	4.98163	2.59071	4.34113	4.53961	9.12561	6.83784	8.53619	5.55116	9.37418	8.91813	6.24756	7.55797	3.48447	5.00712	10.2038	2.67246	5.37067	4.76841	3.50765	4.63085	5.23341	5.86591
ASB15	15.7735	0.466005	10.1853	2.12673	12.7619	5.3324	4.43905	4.37275	0	0	0.159844	0	0.0435763	0	0	0	0.0704979	0	0	0.0556866	0	0.228227	0	0	0	0	0	0	0.0535989	0	0	0	0	0	0	0.0260791	0.0148807	0.0871292	0.0242802	0	0	0	0	0
ASPG	56.8423	50.7594	37.2409	40.3286	46.7606	50.6413	53.336	55.1169	2.23434	0	6.1655	1.65599	2.41937	2.37124	1.18271	4.66133	7.70454	1.10816	1.65943	2.19676	1.09303	2.66763	2.20347	2.42157	2.78093	2.05677	1.07935	2.48232	2.19272	1.56175	1.7499	2.51262	3.3962	5.4872	1.1929	1.98137	156.67	0.424337	0.212849	0.310313	0.491467	0.754418	0	0.309969
SERPINA6	95.5023	17.0472	97.8417	19.2223	115.157	27.8903	28.4268	16.4454	0.0798081	0	0.880898	0.2002	0.16677	2.06299	0.774494	1.59406	4.66216	0.290268	0.312961	0.063935	0.515349	0.196524	0.173152	0.38058	0.194249	0.34026	0.260974	0.333036	0.246153	0.32015	0	0	0	0.253642	0.110282	0.59884	484.8	0	0	0	0.0551716	0	0.0506795	0
DIO1	207.325	23.6785	243.914	33.9701	206.432	60.5837	63.5534	43.407	0.450463	1.46368	3.88842	0.738842	0.318595	0.635664	0.605284	0.397593	2.96603	0.336075	0.294409	0.111037	0.248615	0.227538	0.175417	0.16524	0.253016	0.406268	1.18975	0.557731	1.04202	0.857181	0.252592	0.309568	0.85265	0.954425	0.454881	1.09202	37.6531	0.550152	0.242069	0.714648	0.622813	0.350993	0.506091	0.925368
KIF14	0.086466	0.457818	0.148293	0.262207	0.0481453	0.232462	0.0931988	0.14838	4.7203	7.79829	2.40052	1.62089	3.73856	2.1552	2.9032	1.62262	3.24427	4.06947	3.48267	4.04029	4.82271	4.17414	2.1241	3.24139	3.35988	3.94001	1.71505	2.58132	2.29706	2.94552	2.84727	3.60433	3.55801	3.12038	3.58894	3.98579	1.34732	3.46408	3.44119	3.40372	3.11523	2.6464	3.42111	3.83535
XPNPEP2	192.664	26.6423	262.631	24.1428	231.8	90.3491	116.435	65.3541	0.00866536	0.308236	2.96502	0.630379	0.210046	1.42345	1.40435	1.3478	2.91771	0.168088	0.203883	0.11107	0.049738	0.113803	0.538945	0.0550966	0.379638	0.221667	1.14761	0.537237	0.481079	0.440307	0.79246	0.500223	0.590474	0.422277	0.203561	0.845267	0.126142	0.304123	0.314785	0.37067	0.45527	1.17033	0.561271	0.528942
DTL	0.126231	1.12743	0.170101	0.601534	0.119655	0.574318	0.285079	0.235662	8.43853	14.3236	3.43527	7.17948	5.69097	3.35504	3.53721	2.67255	5.00348	7.73318	6.33301	6.75504	9.10708	8.25914	3.92618	6.7731	6.9192	7.57853	3.16861	6.25085	4.12672	5.44879	6.10671	7.1883	6.44577	5.11225	6.30477	7.40562	1.77487	6.41337	6.41064	5.99978	6.07757	7.05485	5.68869	6.48276
SOST	10.0548	7.76492	10.526	10.8351	7.20522	4.04743	5.67029	12.7813	0	0	0.413784	0	0.0522245	4.40762	3.61378	3.96161	4.04533	0	0	0.100107	0.143452	0.0820562	0.0542231	0.0198633	0.273733	0.466172	0.183881	0.148987	0.154167	0.417734	0	0.188927	0.425754	0.529526	0.431691	0.0750115	0	0	0	0	0.0172772	0.0675081	0	0
TPX2	0.410024	2.9805	0.328165	0.538803	0.262552	1.01754	0.454578	0.606196	47.5769	35.8473	9.72156	8.90415	41.3639	11.1624	12.6587	9.04401	15.3295	32.2847	16.8322	33.307	28.6881	27.8421	15.8397	21.557	18.4896	19.0017	6.66241	12.9429	9.41377	13.7921	13.4596	15.6752	17.766	13.625	22.7761	31.4713	12.4646	25.2852	13.5994	14.6876	16.6486	13.952	13.8376	16.6752
AURKB	0.582435	6.24239	1.04647	2.7755	0.382219	2.46064	1.12745	1.08735	59.2474	73.8569	24.511	96.0368	97.2623	27.9238	23.2744	21.8943	39.1337	84.4287	42.3797	64.7554	64.114	73.2023	34.3039	53.372	51.8878	59.3629	19.7516	33.8898	29.0407	37.652	38.0266	58.8461	51.2248	34.2529	58.6719	57.5865	26.0132	63.6861	57.5858	56.5877	60.178	47.0274	56.068	59.6427
KIF18B	0.370055	3.10508	0.363607	1.15725	0.14166	0.631368	0.940191	0.470167	74.6658	74.6543	17.9871	49.7981	40.2443	11.7356	15.4311	8.77213	15.6658	44.7818	21.6886	63.6923	39.7534	31.3732	19.428	29.75	28.5459	36.0549	13.9681	22.6676	21.8564	30.771	24.0857	34.4795	39.4452	37.1434	28.3189	22.8993	14.0389	35.5706	20.8368	24.2923	29.1539	30.4128	26.2784	24.8682
DLGAP5	0.628905	5.91858	0.856888	1.86477	0.1284	2.57521	0.284062	0.608797	108.363	104.485	31.4542	19.5368	100.266	27.8803	38.0073	23.3966	45.4673	73.4746	52.13	48.9813	75.5973	74.2142	48.7497	58.6976	50.2771	53.8624	19.4666	45.948	26.023	36.8085	47.2811	51.246	49.0827	40.7793	53.5011	70.3952	25.1429	66.5018	50.4679	43.0112	52.9118	48.1802	42.2369	48.018
SEMA3C	86.6254	241.757	93.3891	134.252	89.973	113.589	106.244	128.664	1061.73	3472.66	918.497	1132.03	3392.05	1093.62	1584.74	1358.85	2183.36	3824.03	1484.07	1377.47	2357.21	1802.24	2128.53	1703.67	1439.74	1452.82	1022.33	988.547	1152.52	1032.16	521.076	1421.67	1230.7	1002.24	1132.63	2500.14	641.125	1736.2	313.667	145.243	60.0881	529.555	246.666	362.301
PANK1	15.1135	2.99301	16.0441	7.58209	19.3314	10.7534	11.8696	11.2719	1.26675	1.62756	1.45267	0.897585	1.71886	1.68388	1.2812	1.4507	2.81303	1.06705	0.790276	1.10047	1.32789	0.472623	1.38607	0.56877	1.00104	1.17046	1.0692	1.0935	1.14801	0.929419	1.08476	1.04012	1.08988	1.03698	0.926373	2.18492	8.35721	1.6909	0.913672	0.596906	0.614132	1.0665	0.924545	0.659006
ACADSB	858.488	101.305	927.138	276.57	1096.17	389.333	480.074	452.717	40.1871	50.8974	40.8506	34.3838	42.0908	49.8145	47.0567	43.8859	67.4835	46.1004	42.5121	42.742	51.6043	40.8095	36.5246	46.4652	27.1437	28.3816	42.2513	31.0445	39.4728	30.2844	31.5152	27.3474	28.5795	27.8966	68.0236	52.4937	813.731	55.0934	47.7745	53.9641	52.6421	24.1522	51.4757	42.8835
APOH	93.9302	5.66627	34.1237	7.18541	24.214	9.68515	8.17703	5.74043	0.0405814	0	0.0746541	0.101799	1.15328	1.75962	1.22084	1.34518	2.07431	0.0983982	0.106091	0	0	0	0	0.0645067	0	0	0	0	0.0625826	0	0	0.16733	0.0512091	0	0	0.121801	5197.64	0	0	0	0	0	0	0
HK2	4.15035	38.8885	6.7388	12.6718	4.68823	8.20326	11.1786	12.2505	200.91	144.688	95.0048	101.307	221.237	94.3033	90.9305	81.0593	46.2032	144.243	142.417	124.175	117.362	94.5583	57.3628	101.373	283.749	243.021	156.169	244.909	323.387	318.669	241.637	268.153	317.319	273.476	161.597	99.5207	20.6496	58.2685	87.7847	77.1217	49.9118	155.98	73.3384	104.636
MKI67	4.10936	44.0952	5.49136	16.9062	2.83157	21.127	12.4591	7.27968	932.721	677.648	286.822	142.073	450.771	166.444	190.218	118.013	206.338	523.99	202.024	675.621	364.555	281.881	207.621	274.195	251.354	326.804	152.279	228.939	212.976	282.221	246.591	307.937	360.775	271.601	488.913	359.661	171.262	386.827	246.159	363.388	237.525	210.161	256.964	263.904
FCHO1	0.172387	1.97402	0.271015	0.934438	0.171577	0.882356	0.788368	0.600752	32.3073	10.3513	7.48203	27.9763	25.5736	5.4631	5.75971	7.12487	3.83743	15.1496	13.9765	25.2698	20.7966	27.7647	9.82235	27.001	18.1972	17.2324	10.5315	11.2014	12.4167	11.7998	13.8545	13.3808	15.513	15.5971	9.91798	27.5352	5.64954	17.4853	13.6279	21.1146	24.4651	8.07802	16.7818	14.4072
LRRC19	347.789	106.709	897.89	209.585	775.506	269.848	255.074	174.262	6.71341	7.54115	20.9302	1.06362	0.413474	26.399	19.4078	24.4457	67.3698	4.96911	5.44997	9.96378	4.25903	3.3643	6.43946	3.70691	4.38602	3.76612	6.12374	2.44339	9.91719	8.1265	2.90351	6.31336	9.72001	7.78585	1.85538	10.1809	3.75176	7.55864	1.87598	3.7786	0.195411	1.52708	0.538501	1.0784
PLA2G12B	25.0194	2.83282	19.8289	2.866	16.1293	8.16991	7.85847	5.93841	0.0366893	0.326269	0.269977	0.0460178	0.0920006	0.183561	0.178025	0.124735	0.431633	0.0444805	0.023979	0.0881763	0.0263239	0	0	0.02916	0.111625	0.039106	0	0.0437436	0.0282902	0	0	0	0	0.19434	0.0253494	0.0550596	28.5265	0.0613173	0.0512617	0.0280254	0	0.049552	0.0232983	0.0559887
FKBP10	17.8771	73.3398	11.0774	24.4171	9.22188	26.8593	33.8282	28.2396	318.498	232.882	117.482	248.109	285.802	139.37	145.06	164.933	132.722	266.994	265.113	280.783	288.195	267.166	259.321	265.437	248.681	240.557	134.415	202.73	185.997	243.508	221.861	276.214	198.02	211.552	269.589	167.04	70.6575	236.735	55.0703	42.7447	35.6277	292.63	71.9089	59.6056
CRHBP	120.259	61.2234	97.8742	88.3351	40.5191	56.9721	81.0373	156.953	0.567515	0	7.88807	1.89816	0.948718	29.3924	20.1327	23.2066	29.8782	1.52896	1.23637	2.22269	1.26679	1.75979	2.28015	0.601401	0.383694	1.20979	1.23719	2.33062	1.5559	0.168636	0.250725	6.15347	4.69469	4.27531	3.39827	2.46038	251.998	2.74001	2.64308	1.34867	1.39493	0.681313	1.28136	1.63585
NCAPH	0.758992	3.40567	0.70509	1.24672	0.422616	1.49116	1.22714	0.951801	42.392	52.2403	11.1794	17.1846	30.6002	15.2328	17.6923	12.4902	21.1866	34.5605	17.2351	24.1353	26.5839	25.8779	18.5386	22.1298	22.6798	23.4362	11.1404	17.8722	11.0189	17.8772	22.4547	19.4387	21.1466	15.9973	26.3631	29.515	11.4482	28.4992	30.0007	31.0029	37.0713	18.1561	31.3868	30.9686
SEMA6D	9.43908	4.98451	15.6046	20.0677	16.4804	18.5958	25.2261	25.3444	0.252528	0.647788	4.14525	0.182732	0.251667	2.30008	1.76258	1.50244	3.39641	0.200177	0.837917	0.785866	0.30662	0.358753	0.941238	0.324215	0.401879	0.28469	0.722549	0.555843	0.921166	1.31822	2.03392	0.714194	0.520889	0.535047	0.590537	0.517437	1.78812	0.868426	0.400324	0.370953	0.255145	1.21339	0.468743	0.2742
GMIP	6.24374	47.7453	7.6109	24.6508	6.09662	22.1289	14.7138	16.8841	126.984	89.987	79.3484	149.033	67.5438	72.2958	84.1854	78.3298	61.8798	90.9999	54.3606	84.7413	87.401	106.253	77.9673	87.6806	90.6998	114.498	154.393	106.884	139.516	111.929	123.746	106.286	120.439	138.465	118.539	132.939	38.5064	118.664	214.875	318.924	333.775	106.725	260.714	248.031
UGT8	17.3679	26.8011	47.0666	49.0723	43.7578	40.9082	71.3496	71.2249	1.3361	1.45915	6.29571	1.64642	0.754319	20.6306	16.5716	15.8089	25.6082	3.58068	19.3797	42.1948	56.6096	3.29009	1.83083	3.1671	4.19336	4.74703	1.8971	2.0681	2.15084	1.6142	0.590282	2.28744	4.6735	5.16513	0.421082	3.64082	0.010036	14.2401	5.45296	7.82454	7.373	0.838943	6.47499	6.45658
HPD	2369.64	63.0889	1492.22	148.259	1096.12	333.63	354.469	342.431	1.13384	6.13744	5.3506	2.96791	2.88437	3.28853	2.10497	3.26818	7.99945	18.2884	0.257754	0.710865	1.13184	0.890211	0.784341	0.705251	0.779914	1.47125	1.20902	1.11674	1.74855	0.922861	0.718715	1.62615	1.74181	2.50679	0.61309	4.80873	1493.92	0.741496	1.72193	0.828435	1.56765	2.99611	2.31654	1.20366
DMRT2	21.8417	10.2394	18.1157	29.1333	23.4526	15.7444	14.1891	25.5548	0	0.767986	2.71846	0.0481417	0.0802056	2.64045	1.86241	2.80558	5.57436	0.186134	0.0501714	0.122995	0.192772	0.0630104	0.16655	0.0915175	0.39704	0.45002	0.062756	0.640676	0.207172	1.00082	0.406973	0.764945	1.06556	0.731914	0.132597	0.0288004	0	0	0.321766	0.0586378	0.0530681	0.725746	0.219363	0.292864
ESRRG	18.5415	7.52916	26.8492	47.1813	37.2541	34.5416	33.2304	40.9157	0.27819	0.333022	5.59987	0.778365	0.259356	3.71597	2.81909	2.76459	4.45775	0.570757	0.804188	1.2943	0.959599	0.46547	0.263091	0.629286	1.0482	0.718477	0.551061	0.848331	1.08903	0.751126	0.0992676	0.897068	1.78898	1.3602	0.184815	0.77876	0.100782	0.0804682	0.0747467	0.16346	0.162727	0.0939298	0.1223	0.195934
PRODH2	765.242	73.213	491.576	200.519	472.742	259.834	299.638	291.071	0.118232	0.876175	0.870008	0.692038	0.329416	2.56329	1.14738	2.21079	12.4066	0.286679	0.0515153	0.126289	0	0.258793	0.114008	0.0626459	0.0479618	0.0420067	0	0.0939767	0.121555	0.105397	0.0522343	0.270839	0.248659	0.417511	33.7649	1.41945	90.4427	0	0.0550641	0.301042	0.0544895	1.91619	0	0
ARHGAP24	66.4591	29.4895	84.6595	56.8474	59.3701	56.738	64.717	72.0729	5.32152	8.81725	13.807	3.17986	2.43382	15.9389	12.2285	15.4411	20.1624	3.89529	6.93956	11.2007	5.66412	3.02876	5.81818	3.60102	3.09297	4.01993	6.10488	3.524	5.44848	3.59983	2.936	3.92445	4.83048	4.85306	5.61051	12.9113	2.12256	6.40803	10.2584	9.42402	9.91709	4.29704	11.0065	9.62425
NCAPG	0.599447	4.04363	1.20418	3.8881	1.32585	4.2425	1.91786	1.49906	34.2372	57.5413	22.4333	19.4422	46.2097	14.0817	15.4569	9.45814	14.7978	52.2403	35.4119	30.874	43.3644	49.2598	29.0028	37.5813	35.9546	31.1114	16.683	26.0265	19.2445	25.5289	31.7595	33.5215	34.7692	24.2556	25.0554	30.8919	15.1305	48.2472	31.9898	34.7069	35.5885	30.2507	32.5102	38.1407
AK4	110.823	17.2647	104.113	28.4502	115.253	48.2949	52.5006	48.3309	2.51323	3.3178	3.16773	2.53002	8.33423	5.31266	5.12459	4.76354	10.0192	3.15132	5.12868	1.14956	0.788349	2.76625	1.3402	5.22015	4.61025	3.01526	2.17189	4.18429	4.57128	4.38578	2.69522	3.31906	4.16474	3.9177	0.747833	1.18132	10.483	0.322043	0.590015	0.444706	0.23241	2.32011	0.46863	0.469239
ADH6	233.583	35.2211	190.057	56.5456	217.539	93.182	95.28	81.0081	2.27549	4.8389	6.55206	0.12409	1.98467	6.68224	3.26436	3.02719	13.5657	0.359832	3.81498	9.98642	2.6264	3.41071	3.36283	4.40336	2.04681	1.73995	2.83078	2.41812	3.2803	1.65365	0.458941	3.73945	2.99626	2.41062	0.751916	2.52401	694.936	2.31483	0.829379	0.453432	0.889119	0.668098	0.628251	1.20781
SLC10A2	24.7332	3.11234	21.4031	4.72774	24.9984	7.24525	4.71515	4.2402	0.017129	0	0.330863	0	0	0.721293	0.0581795	0.334848	1.29942	0.0207664	0.0223899	0.0411665	0	0.0421793	0.0123877	0	0	0	0	0.0102112	0	0.0114521	0	0.0470856	0.0216148	0	0.213026	0.089969	0.0366687	0	0.0239323	0.0130841	0.0236826	0	0	0
BUB1	1.29399	11.2507	1.6431	6.2256	0.533454	3.50974	2.10745	1.87893	375.533	137.493	56.7879	56.9111	181.993	49.7975	57.6454	40.1461	68.1971	111.179	106.12	176.811	221.788	130.311	72.6997	100.587	81.0831	89.1942	36.6594	67.7182	50.3093	65.362	64.9973	73.1724	83.204	69.7954	128.117	123.748	43.4945	172.532	93.684	94.9688	97.7017	73.122	87.79	94.6202
MAOA	74.3244	23.4907	77.906	19.7415	66.1856	31.7942	60.3291	49.9603	0.612019	1.33717	3.61058	0.68822	0.643857	13.1719	10.1685	11.0942	15.1108	2.31551	1.69654	1.32717	1.1205	1.02204	1.80861	0.888977	3.19755	3.76778	2.60516	2.90619	2.33516	2.15881	2.80409	2.18273	2.68973	2.38105	0.597832	2.01902	32.2212	0.546691	1.17945	0.523918	0.590868	1.65317	1.68188	1.38483
PKMYT1	0.390203	3.56303	0.153362	0.677923	0.149373	0.665744	0.743536	0.637413	21.0887	15.9753	9.96219	61.6529	26.4623	14.3284	16.5745	14.5606	13.9417	27.7765	17.8327	29.7841	28.7671	26.5847	14.084	19.3682	26.9951	32.5234	12.7705	18.3765	12.3664	21.6541	16.7703	28.4842	26.3487	23.7201	20.3629	16.8788	10.9687	23.7575	12.8772	15.2735	19.3662	27.0052	18.3185	18.7528
MGAM	675.112	122.307	421.71	172.678	503.463	184.96	146.819	123.394	1.8522	2.42224	5.27805	10.2947	3.46062	25.2566	27.7021	22.5645	29.4958	7.22093	3.51295	2.79307	3.96072	3.39837	4.99036	1.9628	4.55236	6.15489	3.74093	4.84967	4.87265	4.66203	4.23587	5.99001	9.44075	13.8508	18.3679	6.70375	2.67449	2.73134	1.21782	1.71998	1.1549	3.38446	4.19735	1.2747
ENPP3	22.0526	9.25837	16.7832	11.2826	22.82	6.24305	6.93495	9.77531	0.161185	0.379425	0.889558	0.166492	0.958942	2.96482	3.22965	2.11944	4.3849	0.873617	0.260266	0.349403	0.149662	0.171217	0.150855	0.135643	0.403855	0.353711	0.124019	0.395659	0.365548	0.190175	0.175933	0.443081	0.514477	0.321425	0.445466	0.825275	1.98103	0.221845	0.317938	0.304186	0.249074	0.0384167	0.168586	0.260442
DEPDC1	0.0152153	0.135179	0.0478406	0.0704917	0	0.0461502	0.00859048	0.0368219	1.42941	1.66114	1.19525	0.747019	1.14952	0.275405	0.388826	0.299126	0.342653	1.431	1.45087	1.04968	2.26093	2.03547	1.19038	1.53197	1.02792	0.836805	0.389516	0.652002	0.59284	0.745718	0.552566	1.02697	1.03852	0.998055	1.5263	1.08881	0.463635	1.69214	0.453897	0.67828	0.606367	0.738576	0.728909	0.528802
ESCO2	0.709207	3.42681	0.704186	1.45264	0.457247	1.69826	2.02315	1.084	18.0514	24.9827	11.6557	11.9953	12.3904	9.73577	12.1813	9.34785	14.6783	32.7547	22.6582	27.0708	44.3728	38.4652	13.026	26.6036	17.6521	24.2099	12.1185	17.1038	10.6313	11.9357	15.4219	17.1429	18.6555	15.4507	17.7308	23.8007	5.11833	30.6348	20.3217	18.0197	18.9527	15.8766	17.0553	20.0065
CYP27C1	0.084613	0.229698	0.0498833	0.367509	0.0485858	0.180453	0.0537437	0.0537519	11.5453	11.3714	5.60831	2.23762	4.44993	0.508422	0.745111	0.782146	1.54823	3.1074	3.66766	5.85244	6.02734	5.72766	5.11181	4.97163	4.52083	3.92942	1.73536	2.44339	1.71516	4.15957	2.79849	5.05149	6.10538	6.99762	3.80706	6.54067	1.56632	6.61413	0.378622	0.586493	0.382477	2.23409	0.415867	0.465228
RAD51	1.20148	4.61937	1.69005	2.98829	1.45243	2.30165	0.856865	0.826388	20.05	18.01	10.9287	22.8617	15.461	9.23188	10.6131	10.2707	10.7902	16.8599	14.1188	17.8469	17.1464	18.7293	11.8149	15.0232	27.7686	31.5163	10.7065	17.9489	10.5149	17.7831	17.4475	20.6914	19.3376	16.4489	15.9519	13.7781	5.83851	12.6363	18.3927	20.111	19.6942	16.594	19.3767	19.9857
PTGER3	202.406	41.8549	317.516	321.762	326.052	215.984	356.872	440.297	0.388269	0.999488	20.6761	0.820193	1.12733	11.519	7.81351	7.76382	20.1116	1.43694	1.73626	2.55385	0.6158	2.07993	10.0791	1.26684	2.95942	4.02953	4.31012	3.70338	3.84473	5.92958	1.05629	2.21888	5.18317	3.50709	0.282382	1.50269	0.839932	3.65432	3.54042	3.21558	3.05141	4.44351	4.85328	2.30766
DPEP1	2654.5	288.774	2547.94	302.476	729.648	749.889	949.449	637.11	4.59505	7.97319	12.8859	8.57478	6.46376	79.9962	41.3295	65.8223	107.208	10.3264	8.42356	4.66875	1.36699	2.02384	47.4156	0.979821	4.6373	3.64343	16.4002	5.61217	7.95044	14.162	1.48541	5.85352	7.84909	5.2241	1.62612	14.7166	0.719766	3.65245	31.396	9.6738	10.6144	20.9642	33.3783	24.2004
PBLD	240.008	48.9188	319.708	86.4271	203.376	122.558	98.9746	99.3239	7.49425	6.06308	13.0931	2.89223	3.16911	12.5537	10.3605	11.6275	22.4689	9.67709	4.85454	8.06416	4.39069	12.1027	4.20119	8.95207	3.89906	3.71035	4.3865	3.10617	4.01769	3.1427	2.42441	3.58077	4.40669	5.09712	10.4784	4.60845	72.0143	5.22486	2.24597	2.23562	1.85466	2.14111	2.36541	2.50383
ALLC	4.59659	0.10978	3.72976	5.97657	3.46246	3.03579	7.28335	16.9014	0.0791476	0	0.364003	0	0	0.0659975	0.0384042	0.0672709	0.160541	0.0959552	0	0.126812	0	0.129932	0.0572397	0	0.0481602	0.084361	0	0.0471828	0	0	0.209802	0.380744	0.0499377	0	0	0	0.711625	0	0	0	0	0	0.20104	0
CEL	5.23762	0.744979	6.05612	4.7279	6.76097	3.15168	6.56295	10.8927	0.769583	0.588131	0.707869	0.271478	0.190967	0.220591	0.105024	0.255508	0.351225	0.204096	8.11049	0.558721	0.276081	0.296104	0.208711	0.248483	0.468281	0.935626	0.393212	0.44444	0.723215	0.964744	0.382497	0.74373	0.622128	0.611462	0.0996978	0.180455	0	0.803858	0.134406	0.146963	0.0166255	0.470972	0.274893	0.20185
HHLA2	6.03321	2.19696	8.45687	4.83779	7.91389	5.66266	3.26936	3.70635	0.123862	0.100134	1.26358	0.0564929	0.0470594	1.69008	0.764919	0.985764	1.9825	0.109211	0.0588746	0.0360826	0.113106	0.0554556	0.0977208	0.0894942	0.0137034	0.0960153	0.0736423	0.0134252	0.0520949	0.0903406	0	0.0309531	0.0426273	0.119289	0.0311197	0.168982	0.00964207	0.0376374	0.125861	0.275239	0.0778422	0.0304157	0.0286017	0.0343667
TMEM52B	533.672	106.83	736.496	355.691	424.506	299.476	312.642	575.619	4.14255	6.82198	11.9485	7.05607	2.43662	84.3527	41.1938	53.4659	101.496	71.7996	3.67678	13.6843	10.4211	3.27435	4.29042	2.9266	5.91272	6.43234	10.1179	5.73174	9.07002	5.88121	6.57501	6.32634	6.38909	4.98453	7.84449	4.14449	0.525519	3.50437	1.00038	1.64076	1.76775	6.14745	1.1042	1.17067
VEPH1	83.9308	28.9639	83.7783	66.9503	66.5819	47.0241	70.0251	77.3003	1.01228	6.17279	9.04504	1.59615	1.98234	13.1197	11.0025	11.0129	18.9606	4.909	6.7672	1.29752	0.996064	1.61432	1.96617	1.10338	6.1948	4.96323	5.58004	5.72424	7.44866	5.10497	4.48499	7.71193	7.22637	6.86334	2.11821	3.81954	1.83269	0.386694	6.18272	3.13715	1.51955	4.17965	3.37938	6.84112
CSDC2	100.791	42.6837	76.5913	44.4513	110.386	59.1024	48.804	58.1299	4.13851	4.77728	7.83288	7.78614	1.76285	15.1641	14.0953	18.5683	12.7208	2.50868	4.31728	7.5234	1.02784	3.00501	9.61205	4.87057	5.61758	3.52041	8.78345	9.20424	7.11862	10.0568	22.5206	8.03999	5.72448	6.23915	3.13433	3.88166	2.04449	0.13301	0.0555987	0.182379	0.165056	1.23612	0.606467	0.121451
ACOX2	222.952	48.2749	293.076	91.0931	174.644	115.57	107.858	111.271	6.41718	12.7019	17.5173	7.37375	3.42593	19.9885	13.0175	19.0722	22.0356	15.1583	10.8775	5.7047	3.56456	15.1564	11.6771	19.8088	7.65838	3.35375	6.70145	7.60167	8.3001	8.80228	3.62158	5.80417	6.84391	6.66668	4.46237	7.8906	263.087	4.98183	4.85899	2.97272	3.60622	5.08834	5.99422	3.72757
GABRB1	0.954714	0.471228	1.72607	3.71545	2.41212	2.93199	4.12357	3.88159	0.0509609	0	0.281246	0	0.0425959	0.382445	0.395639	0.0866277	0.0826942	0	0	0.0816505	0	0.0836594	0.07371	0	0.0620181	0	0.416609	0.121519	0	0.136287	0	0	0	0	0.14084	0	0	0.596182	0.0712019	0.0778539	0	0	0	0
CLRN3	41.8606	9.49159	50.2148	7.30122	27.9016	18.3519	14.1012	9.63678	0.250358	0	0.829012	0	0.230189	3.65333	2.01656	2.65987	5.64694	0.485637	0.196352	0.641805	0.107777	0.493197	0.181059	0.238776	0.121871	0.213479	0.0409338	0.119398	0	0.033477	0.066364	0.172052	0.094777	0	0.0345955	0.112714	13.5703	0.167365	0.0699592	0	0	0.135252	0	0.0764104
SYT9	3.0565	2.13375	2.19021	3.82572	5.13271	3.3229	2.73154	3.86193	0.207318	0.0400789	0.895427	0.0904454	0.105479	0.886912	0.900985	0.68951	1.06044	0.131136	0.212082	0.317727	0.0388036	0.0887847	0.182527	0.272233	0.241331	0.192151	0.368443	0.236433	0.708936	0.253113	0.0716806	0.210613	0.284361	0.401062	0.161924	0.202906	1.76754	0.195838	0.264474	0.220329	0.0124626	0.0365218	0.103031	0.20633
DNAJC19	31.0427	11.532	38.9495	63.9435	46.1769	45.1626	71.922	60.7514	10.1592	10.592	19.9135	10.2817	6.85185	10.2532	7.17324	9.37911	12.3071	8.74903	17.2634	12.9657	14.4776	13.5722	16.2144	15.7589	8.7397	8.28932	14.1475	10.4419	13.398	9.97762	10.4469	8.85946	8.13393	7.86776	9.7785	15.5088	14.0989	16.5688	13.8517	15.4669	13.1744	7.75939	14.7267	13.9529
EPHX2	819.766	187.569	577.332	265.968	561.576	363.752	432.408	445.587	24.1066	55.8839	28.5223	36.1798	14.5955	67.8207	52.337	57.0021	103.771	46.2118	22.6904	36.9735	35.8488	30.6109	9.68553	34.4708	15.0447	11.7492	18.9493	12.0371	14.5368	13.6377	11.7425	13.1683	14.3649	15.7158	37.3688	39.2689	384.708	43.904	45.7002	51.6223	56.6894	9.67002	42.1955	38.831
CYS1	699.233	408.575	617.434	491.122	737.006	603.537	819.197	824.119	17.3731	5.78725	56.4241	24.5585	6.291	192.195	138.831	184.312	280.856	35.264	16.5694	23.1206	18.5958	18.3942	31.3492	14.6624	32.0237	42.4031	15.1741	20.1737	13.4396	19.9012	1.95008	13.3781	30.4206	27.4572	10.9477	92.8222	3.53741	5.57999	4.42772	6.31108	6.02458	9.85938	9.99006	9.32659
CES3	35.9661	4.56639	20.9129	13.2348	16.9115	16.6983	12.6336	13.6547	0.216672	0.0802839	0.548066	1.15499	0.181106	0.466738	0.254074	0.49109	1.22325	1.11641	0.200615	0.274832	0.0259098	0.103745	0.692081	0.272661	0.461447	0.452266	0.457588	0.27986	0.529058	0.205223	0.466657	0.310213	0.603793	0.994669	1.77149	0.230322	8.56556	0.286675	0.0882966	0	0.0249644	0.0975448	0.0687953	0.110216
DDN	9.32707	5.11131	10.2776	9.26251	16.2559	5.59292	4.66545	11.7123	0.13537	0	0.843934	0.358445	0.213727	2.61503	1.65672	2.06463	2.21496	0.273529	0.0294913	0.31329	0.0755425	0.0493843	0.130533	0.0597722	0.31118	0.216431	0.110666	0.224165	0.0811852	0.140788	0.209321	0.279089	0.512467	0.685177	0.114315	0.0564307	0.0257594	0.0879818	0.136599	0.0459573	0.135174	0.0914147	0.200579	0.43611
CLSPN	0.0338124	0.700943	0.168331	0.360299	0.0431455	0.320494	0.334081	0.212753	4.81292	8.18552	2.41269	2.02228	4.31455	1.90128	2.07845	1.39595	2.19654	4.53669	2.79956	4.22196	3.64311	3.38758	2.48001	2.42902	3.99021	5.09147	2.41977	3.61514	2.68129	3.25806	4.01077	5.54014	4.00842	3.58185	3.7327	2.99744	1.39093	4.33351	3.76574	4.54034	4.14235	4.01391	3.53765	4.39759
CYP4A22	18.6752	0.512514	4.65723	7.47072	12.0183	2.46634	6.31086	8.53647	0.277129	0.579868	0.119956	0.163573	0.204388	0.0135932	0.142379	0.0692775	0.158716	0	0.0639258	0.182832	0.0935696	0.133808	0.306525	0	0.119032	0.225881	0.186574	0.116617	0.452515	0.217981	0.21606	0.291275	0.287993	0.103619	0.225264	0.048928	20.3524	0.217955	0	0	0	0.0440337	0	0.0248768
TTK	1.90366	7.07471	3.34489	9.02711	1.20027	6.36849	6.25913	4.55278	210.759	158.401	51.9008	57.8774	148.186	39.5744	41.4166	33.6319	54.0253	128.12	98.4458	112.05	142.553	153.468	93.718	103.184	145.775	149.591	47.4965	106.613	64.341	108.06	104.415	146.235	125.208	102.076	84.2488	169.177	41.2538	129.865	79.1711	65.1997	86.9398	108.338	79.5575	82.0934
SLC5A1	1.41389	1.18917	2.72961	1.52496	17.1294	3.73103	4.53102	2.58681	0.0241507	0	0.033321	0.0151456	0.0706525	0.407797	0.181636	0.189872	0.455575	0.0292793	0.00789208	0.00967366	0	0	0.0611303	0.0191945	0.102868	0.0707891	0.00987166	0.0359928	0.00931101	0.129174	0.00800223	0.0663876	0.106664	0.255848	0.00834311	0.11779	0.418773	0.0504526	0.0421787	0.0737908	0.0500863	0	0.0766805	0.184272
MSRA	244.718	46.2942	216.927	103.161	223.99	126.891	114.031	111.637	7.75043	23.1169	26.036	18.1137	11.4677	16.4578	14.5288	16.7754	18.24	14.824	11.5152	19.7452	10.7071	14.2249	10.5836	14.0033	14.5289	13.4433	21.3299	15.3245	19.8216	16.9294	15.6317	16.078	14.1539	17.4413	15.2333	15.6044	37.2642	11.9875	17.891	20.0773	18.5696	13.7834	18.7084	20.4958
CCNA2	0.234718	1.66055	0.507383	1.27774	0.314482	1.44612	0.761995	0.639037	9.59499	11.3737	7.43306	10.0048	18.3265	6.99092	10.2334	6.81521	10.5126	21.5183	13.6884	14.1521	18.7725	23.1559	10.8428	15.1025	12.6044	13.3318	4.83099	11.7386	6.35995	9.42363	11.4301	11.4227	10.316	8.95916	13.1289	11.1872	5.79333	15.3552	12.2681	15.2167	16.5285	15.2291	13.2733	14.5944
FOLR1	144.722	59.4789	135.522	35.6666	146.865	74.0224	81.5951	57.8224	1.57338	3.42933	5.61856	3.25034	1.54719	21.1201	14.9993	23.1008	37.3706	4.26382	4.15357	5.19008	3.40875	2.07646	3.97139	3.08945	7.80921	6.54365	2.77426	3.89892	5.09066	3.21768	0.163555	2.03531	6.112	6.86334	1.27892	9.16689	0.369841	0.257796	0.301727	0.0471309	0.0853083	0.374997	0.0783625	0.188315
PRAP1	325.066	118.188	404.229	32.7082	224.339	93.5289	150.211	97.9253	0.977547	0.434654	3.95629	5.39483	1.18477	9.74081	1.94475	7.02075	28.632	0.355541	2.49169	0.70481	0.701374	0.320956	0.919052	1.08771	1.07068	1.14613	3.1966	1.45688	1.43215	2.48357	1.55475	1.67948	1.6653	1.86407	1.4859	1.54036	328.927	1.14361	1.4341	1.71743	1.35156	1.32026	0.869063	1.19341
SLC47A1	1371.87	373.857	1550.43	593.687	1024.63	724.937	564.723	472.434	13.1674	5.54657	75.2185	39.6367	5.21336	146.954	127.379	120.044	217.884	30.4148	10.8705	17.988	10.5413	13.5385	13.031	10.7957	20.3256	16.62	47.3634	32.0592	44.7803	23.4451	35.7303	19.5266	19.2393	15.7113	20.8766	32.8645	275.233	10.4239	36.8913	26.5743	32.5779	20.2172	31.5097	38.6011
LMNB1	7.98365	42.659	9.63239	10.4513	6.46779	18.0561	13.8371	10.8512	258.665	391.967	74.4761	115.851	327.333	115.241	127.434	93.0783	129.82	270.941	130.71	237.548	204.289	168.959	168.002	135.637	138.338	165.633	96.818	124.01	106.526	105.619	131.944	137.986	121.433	107.195	146.671	123.741	77.5229	180.703	166.439	216.888	228.35	148.105	164.76	176.04
ZNF684	28.2091	12.0459	40.2318	36.9416	36.6134	26.4105	28.0322	36.8718	8.01661	9.61473	9.60527	4.89515	6.74479	7.12445	8.08677	6.63434	9.58523	7.03348	7.16972	4.47862	8.17358	7.09967	8.77271	7.54515	5.77657	8.09494	11.9	7.86019	8.45878	9.02698	9.78625	7.24894	8.25257	10.9511	6.48628	9.26033	14.7227	9.51951	11.127	8.86304	9.04205	5.19986	8.90869	9.33611
SYPL2	48.143	24.5853	33.6739	40.443	64.1263	54.3572	38.2479	36.4565	3.28976	3.35713	8.92902	5.68199	5.18397	9.93839	5.28599	8.9842	9.27636	2.35379	2.11484	3.71556	1.08344	0.796809	6.24041	2.48605	1.4439	2.47176	2.46895	2.37909	2.74458	4.54318	1.64401	1.92724	2.31384	1.82826	1.41595	2.75174	9.97498	1.26184	1.35632	1.15347	1.0439	0.728377	1.0959	1.23449
SH3GL2	18.1872	5.97106	15.9673	4.39622	15.1589	8.27003	6.20977	7.12778	0.142523	0	1.31094	0.0825051	0.219929	2.14832	1.25544	1.71455	3.00654	0.106332	0.114645	0.122959	0.047196	0.0719912	0.158574	0.0871345	0.0533682	0.105169	0.0537755	0.0261426	0.0507214	0	0.0145306	0.0602739	0.221352	0.0696862	0.0908975	0.361958	0	0.0549676	0	0	0.0454739	0.0740345	0	0.117112
MYH8	0.266928	0.267893	0.769348	0.605968	1.54636	0.890597	1.03234	0.949596	0	0.126705	0.0524222	0	0.00396979	0.0792057	0.013827	0.0444037	0.0770681	0	0.0186243	0.0228286	0.0068152	0	0.013739	0	0.00577987	0	0.0698876	0.00566256	0.0292971	0	0	0.0261111	0	0	0.0131258	0.0142548	0	0.00793744	0.0464503	0.0290228	0	0.0128289	0	0.0362383
RRM2	2.18361	7.62742	2.6407	6.69252	3.94375	5.34953	4.36242	3.41459	132.397	79.4661	36.3965	106.309	105.519	48.1971	55.6281	45.5199	62.2697	100.438	71.4904	99.6	121.882	125.11	55.591	80.0959	100.966	106.014	27.6574	67.061	36.9638	65.7794	63.9322	85.3586	125.435	83.0791	74.9979	58.7543	42.0215	101.095	73.4087	93.4164	101.485	63.5333	82.9737	85.1035
TACC3	8.43813	34.5229	9.43175	17.2193	4.9293	17.0874	17.1839	21.1763	119.763	281.073	96.2693	152.173	146.109	72.6406	71.5026	63.5975	80.0169	157.695	72.4199	149.588	138.605	97.6198	80.738	87.4878	99.3622	125.265	103.27	108.645	106.801	111.752	104.004	122.454	109.6	122.903	112.104	126.904	59.4358	141.501	154.526	214.227	230.883	100.988	172.736	189.992
HMX2	1.25462	0.0488885	0.934301	2.24856	1.16278	1.4646	1.28622	2.82851	0	0	0.0972613	0	0.0147306	0	0	0	0.0142988	0.128196	0	0	0	0	0.0254906	0.0840409	0.0428946	0.0187843	0.0864437	0	0.0543562	0.0235655	0.0233578	0.048445	0.155672	0.11202	0	0	0.105636	0	0.0738697	0	0.0487326	0.023802	0.0223824	0
SLC16A12	1984.02	457.879	1107.73	785.743	1588.96	1071.34	1166.41	1078.21	18.6492	0.375209	83.6726	8.67897	5.0079	173.168	139.952	131.97	226.28	14.9366	6.83881	18.6581	6.05451	23.5501	38.9356	17.4377	2.05389	6.11618	4.00116	3.32014	1.69176	0.902698	0.447371	5.33522	10.1161	2.32431	4.54768	12.1572	8.81558	2.67956	0.471608	0.515668	0.816702	2.05145	0.214345	0.64387
CENPI	0.290354	1.07772	0.146071	0.936261	0.195624	0.634097	0.550815	0.539656	8.14607	10.3093	5.29173	7.65129	6.91255	3.72198	4.9694	3.43549	4.99973	8.44791	3.6628	3.91354	5.42655	5.63819	3.42535	4.07973	5.00958	6.09239	3.26384	4.50877	4.32134	4.0951	4.17405	5.52147	4.59992	4.17698	4.98579	7.31255	2.47379	5.20116	3.17021	3.52321	2.93141	4.78928	3.73204	3.46254
ENAM	40.0957	22.5292	69.1038	42.115	62.7257	42.0389	49.2803	63.405	0.927178	0.229032	9.5706	1.9382	1.07637	13.6157	9.49763	9.01876	15.6304	1.49876	0.403984	1.56807	0.517405	0.507364	2.23512	0.49127	1.06566	1.70199	5.13738	1.71959	2.78026	0.826528	0.955785	1.13276	2.85999	2.07361	0.711786	3.16934	2.38182	2.06607	4.82191	4.2494	1.9941	1.18266	6.084	4.08747
FTCD	955.067	64.1821	163.746	374.025	806.332	364.022	396.668	542.585	1.87932	2.22832	38.2601	6.12861	2.19917	21.9391	16.1709	20.2859	29.6317	2.5822	1.22827	5.52033	0.629246	2.46814	3.53374	1.59323	13.2651	24.438	7.47694	8.58923	15.0707	8.62786	6.31009	9.04059	18.5767	26.5457	0.259693	3.10233	845.987	1.25633	0.262576	1.14843	0.692897	2.45358	0	0.477982
UGT3A1	174.761	82.4721	232.457	40.1702	120.76	102.408	89.7751	70.271	0.643874	0	5.82764	0.710674	0.882622	10.7379	6.54837	9.01876	29.9234	1.06162	1.34661	1.07289	1.62613	0.803326	0.260764	0.245635	7.24025	8.40013	0.884302	1.41252	2.97885	0.998721	0	0.884969	4.93998	10.3135	0.355893	2.47363	81.7537	0.12913	0	0	0.0356089	0.347843	0.0327097	0
PLCL1	33.9547	11.4392	37.1844	31.3498	42.7008	33.6108	30.2864	31.753	0.767781	2.28301	5.04058	1.28801	1.23537	5.64991	4.54039	4.35182	6.55253	0.74466	3.11115	1.72221	1.3152	1.03985	3.96317	1.18993	1.48915	1.45769	4.73887	3.43849	5.41696	1.75814	2.00341	2.05778	2.00431	1.99277	1.96276	2.34042	0.439668	2.75078	6.014	5.41024	4.53144	1.65264	4.46112	4.33511
SLC7A8	1150.69	210.628	1077.15	258.182	711.283	589.633	625.809	593.957	17.8774	20.7448	34.7324	42.7675	4.88377	34.2136	31.4821	28.7588	49.7762	10.9955	19.3785	24.312	20.8982	11.453	12.3613	12.2679	30.5119	27.0023	83.2691	37.3787	72.0845	52.9992	52.012	32.0028	33.6188	31.1339	26.0293	17.275	21.7304	18.6554	24.5515	21.5162	16.639	21.5538	18.6623	25.9505
CLCN5	294.183	84.767	380.203	201.48	377.637	216.908	259.905	228.362	23.1057	9.73781	35.1631	24.8033	18.3273	53.867	46.5937	39.1889	64.7043	20.8011	11.5016	13.5998	12.9425	12.3388	20.7119	9.26956	20.9119	18.4949	18.3488	16.4085	18.0461	18.108	15.2175	16.7782	19.5251	20.6476	62.1737	29.6962	45.5407	21.0079	13.3803	13.1852	13.0257	12.8115	14.8618	14.9899
SUCLG1	1294.48	228.131	1245.41	363.854	874.286	550.023	506.151	526.515	87.2287	70.3763	57.1249	79.2825	76.2283	118.908	83.773	100.361	153.491	99.7825	75.5974	66.4984	84.3602	100.965	80.3811	78.1136	87.749	75.6756	67.6952	81.2953	71.0569	63.2916	86.1092	73.2054	75.2629	64.1963	91.9298	106.624	101.241	90.8617	111.765	98.6406	114.351	86.7965	95.404	98.5312
ALDH4A1	417.464	65.8882	216.945	50.5082	200.685	116.288	117.317	103.053	9.02335	2.8229	3.42924	8.33573	13.1876	10.9145	6.72481	9.68998	21.9194	7.66422	7.52182	7.27197	11.9596	14.0148	5.78325	8.82493	8.97563	9.02741	6.62573	4.20347	7.41598	6.05092	4.60114	4.97569	8.93189	7.26956	8.86633	8.85863	109.527	8.57864	5.22787	4.66383	3.3804	3.75821	5.12953	6.14283
GABRA4	1.71074	0.272383	4.68494	2.30104	3.80256	3.13847	2.24333	4.48734	0	0	0	0.443359	0	0.0491254	0	0	0.0477996	0	0	0.377571	0	0.19343	0	0	0	0.0627944	0.0963247	0	0.0908541	0	0	0.161947	0.0743425	0	0	0	0.151343	0	0.24694	0.180007	0.244364	0	0.149645	0.0899038
KLF15	257.206	113.347	153.402	192.026	264.969	127.081	190.822	225.225	0.629419	6.29693	4.92103	5.78933	3.4635	47.0609	40.1612	63.9734	50.5571	9.28415	1.57691	4.62214	1.05373	1.11938	4.4761	2.001	10.277	9.11277	18.2667	14.0082	16.663	10.801	3.4064	6.9929	10.9872	11.6689	3.98639	15.3492	156.795	1.3149	13.7775	2.24367	2.97331	7.15487	11.7243	12.5666
CLYBL	125.609	44.5186	132.519	65.7869	123.281	78.7357	83.7624	86.2852	6.42336	17.1364	10.8037	11.2025	14.5218	20.5064	15.4354	18.5102	27.3484	16.7615	14.7134	18.819	17.0301	20.0854	12.2992	20.5179	7.07257	7.75933	12.6027	9.04421	10.2832	7.52569	6.32425	7.14693	8.02836	8.68422	16.7377	10.5576	48.3503	17.4829	16.7526	12.5234	12.518	3.96585	13.6742	13.8164
UGT1A7	11.9445	0.481512	1.57109	47.8205	4.02596	31.1236	12.2115	18.0695	0.127008	0	0.046729	0	0	0.0211811	0	0.0215898	0.0103047	0	0.315432	0.427337	0.455629	0	0.0367408	0.141321	0	0.0135374	0	0	0.039173	0	0.0673335	0	0.0320538	0.10764	0.0877523	0.15248	0.337144	0.50943	0	0	0	0.0171535	0	0.0193816
COLEC11	32.6715	11.5934	31.4169	12.3653	21.9822	15.6773	14.1272	20.8943	2.03265	1.59964	1.85311	1.26346	0.75177	9.95962	7.00004	10.7328	6.31947	3.5329	1.78698	0.951088	0.851806	1.83086	3.66854	3.91727	1.29157	1.11203	1.02938	1.39404	1.7199	0.93807	1.23974	2.49709	1.40733	1.37205	2.93309	1.48471	29.1427	2.91609	0.603185	0.632057	1.04456	1.79779	1.78195	0.247052
DEPDC7	29.4933	3.82393	15.6027	12.3274	28.1643	15.2236	8.68789	9.34866	0.755777	0.634051	1.86253	2.57554	1.14425	0.653988	1.05173	0.642366	1.20326	0.864408	1.0811	0.456951	0.429713	0.421374	1.34067	0.566678	1.02388	1.10954	1.09581	0.833086	1.03358	1.08687	1.56869	1.07797	1.18763	1.14811	0.886725	0.941596	11.7467	0.905618	0.378552	0.653555	0.552045	1.73333	0.362212	0.979245
MAPK4	26.0512	26.7804	32.087	38.7631	31.9318	30.785	30.7588	41.6469	0.372171	0	2.67637	0	0.19796	13.9087	7.12493	8.51198	18.3372	1.23056	0.176902	0.867344	0.242751	0.666513	1.02768	0.215124	1.07054	0.973684	0.331911	0.726103	0.626122	0.316689	1.16591	0.697539	1.66508	0.286743	3.50647	2.08175	2.75231	0.11309	0.283632	0	0	0.319867	0.12891	0.309786
BLM	0.761114	4.81895	0.618914	4.01259	0.643003	2.86582	2.31161	1.6387	17.0353	33.8861	16.0815	14.8302	25.855	10.4201	12.127	9.16845	10.4571	22.7589	9.96177	9.15794	12.3029	12.741	11.3878	8.90746	21.618	22.7266	19.4695	21.981	19.6601	21.73	23.4695	24.916	22.628	23.5678	18.9715	17.1974	6.62185	17.0448	34.5669	35.6989	34.2837	21.8345	35.3354	36.8138
PFN3	2.13835	0.335825	0.993247	7.43019	3.42315	2.65334	1.39938	2.8227	0	0	0	0	0	0	0	0	0	0	0.0678176	0	0.0744496	0	0	0	0	0	0	0	0	0	0.0687642	0	0	0	0.0716934	0	0.177707	0	0	0	0	0	0.0658925	0
ATP1A1	5932.07	5692.4	7647.36	5205.85	9805.77	5657.2	9341.4	8909.51	1626.79	825.694	1279.14	1228.87	855.512	3784.48	2751.32	3181.31	4133.45	1964.74	804.204	834.392	894.104	1018.92	684.182	960.902	1500.64	1353.41	941.015	1222.78	1042.48	1074.03	997.081	1084.3	1389.59	1182.99	787.891	1297.27	619.915	759.497	857.777	880.839	869.66	829.912	952.034	967.954
CENPF	5.5481	53.4623	8.56227	18.6768	6.469	29.295	20.0878	14.8557	898.822	832.111	232.814	94.7358	551.165	204.125	268.939	163.864	335.906	474.06	463.249	635.037	690.622	558.245	360.678	526.631	534.191	593.721	211.184	403.169	303.52	422.592	408.714	491.583	535.941	421.958	379.195	796.139	188.541	577.944	288.047	267.805	209.461	362.03	279.086	326.218
TCEAL2	4.45499	3.27444	7.76508	5.317	5.19037	4.73678	4.96219	9.91417	0.180934	0	0.52305	0.129679	0.172839	1.81047	0.802683	2.19691	2.41173	0.125347	1.35146	1.03534	0.333816	0.381894	0.59818	0.451954	1.16387	0.854061	0.338091	0.708805	0.597918	0.38019	0.0685164	0.639474	0.587105	0.657184	0	0.620636	0.0664	0.172793	0.144456	0.118464	0.321635	0.139638	0.0656551	0.236666
TMC5	0.262357	0.728405	0.197636	0.33426	0.117171	0.161641	0.0833208	0.269842	23.8187	45.9484	20.3951	25.4544	31.4095	6.47123	10.0341	9.03118	0.577581	55.1503	16.9172	42.3044	25.6134	32.5497	18.5002	27.3341	1.51254	1.31852	5.62883	2.71323	6.53296	1.24059	1.52354	4.07415	2.6802	5.48923	56.4823	36.6817	18.3423	29.4312	0.309801	1.50652	0.532461	0.646222	2.66786	0.454126
CDCA2	0.334685	1.10129	0.350778	0.527199	0.239158	0.735985	0.453509	0.388781	8.32504	23.3536	11.6998	4.83995	8.53139	4.08169	5.386	3.05707	6.08775	13.1684	9.34076	15.0368	15.6889	16.052	3.78984	11.8322	8.18914	7.83246	4.43981	6.91534	5.30804	7.40538	7.7979	8.79044	7.57461	7.39367	7.83384	9.24046	2.82496	10.6489	6.1403	6.65937	8.28277	7.78532	7.95628	8.54216
WDR62	2.06421	4.59483	1.97257	3.1503	0.929643	2.76224	2.94789	3.11486	51.1167	32.4691	18.2029	40.972	26.9069	12.9349	16.8149	12.9641	16.8979	27.0308	16.9442	38.4923	27.2197	18.0882	16.187	19.2315	19.3511	19.6197	14.6241	15.9189	20.3904	14.9645	13.4009	18.173	24.0457	25.7257	21.5548	30.7362	11.951	22.3863	14.0665	21.7839	20.1329	14.7646	18.0547	14.7043
CYP17A1	64.2715	5.56776	19.7804	10.9548	79.647	10.3358	22.8829	13.2646	0.308782	1.20134	0.899398	0.484116	0.0215081	0.246751	0.112371	0.229641	0.553254	0.0935886	0.100905	0.041228	0.0369243	0.0211212	0.0186093	0.0409024	0.0782874	0.164561	0.168287	0.168737	0.198412	0.0516116	0.0341046	0.176835	0.0974121	0.190819	0.248902	0.36685	0.694074	0	0.0359521	0.039311	0.142308	0.0521296	0.130721	0.0589011
CKAP2L	1.07306	4.42972	2.22375	1.49143	0.373432	1.44245	1.81753	1.4873	60.5583	39.8225	31.3234	9.79654	48.7899	12.8956	14.3511	14.4278	21.9265	45.4525	25.2517	38.6275	38.7049	32.9104	26.3604	24.086	35.74	36.2419	13.8772	21.1702	25.1343	22.6289	18.4267	23.045	62.6849	38.7244	33.0267	34.539	12.8859	39.7699	18.1154	19.3305	19.7262	20.9572	20.7654	23.2821
GUCA1C	0.0849138	0.209559	0.400485	0.354062	0.45508	0.579502	0.503391	0.493193	0	0	0	0	0	0.0377948	0	0	0.110324	0	0.0592467	0	0	0	0	0	0.11032	0.048311	0	0	0	0	0	0	0	0	0	0	0	0	0	0	0	0	0	0
ACOT12	11.3737	0.21675	8.00839	3.66212	3.42935	3.39653	8.92567	5.99386	0	0	0.0862426	0	0.195927	0	0	0	0	0.795707	0.0612797	0.225339	0	0	0	0.22356	0	0.0499688	0.153301	0.0558946	0.0722973	0.0626873	0	0	0	0.198659	0.0647818	0.281416	77.2367	0	0.131002	0	0.0648176	0.126633	0	0
KIF2C	1.06381	9.06447	1.32035	4.35792	2.14334	4.84005	4.74176	4.39018	155.469	114.548	25.4006	56.2281	153.382	35.8363	35.964	26.621	43.1621	105.221	60.4738	91.8427	103.699	99.9899	52.8245	80.761	80.0162	102.319	29.9052	64.4242	41.8493	54.8295	61.9516	83.2226	74.8233	59.1432	62.8562	76.6049	36.3402	81.2155	60.3805	53.0547	60.9901	73.7051	59.9718	69.9618
LAMC2	33.8047	795.997	41.3679	125.987	31.832	356.387	129.584	86.6139	1458.14	9769.19	1119.24	2791.86	12440.9	2190.26	2375.78	1917.55	3111.52	3163.99	2566.81	2666.38	4028.12	3903.91	6730.89	2833.94	6310.7	8373.3	3091.66	4154.72	5707.42	3299.23	1892.98	2130.96	4663.48	3470.94	3743.9	4468.58	1528.27	3465.94	115.511	593.027	214.928	2428.27	173.051	147.215
NRK	28.6117	18.2896	56.8776	66.2489	62.8382	53.382	78.6025	76.6829	1.53064	1.43678	10.0743	1.23722	1.96173	12.8909	9.02795	7.77682	11.0528	1.40207	3.11229	4.33261	2.39166	2.45692	7.72413	1.78424	1.22113	1.86712	1.16789	2.6563	0.288503	4.98035	0.586065	1.72978	2.12465	1.26119	0.211511	3.01166	1.31068	0.113693	0.0950484	0.12991	0.141085	2.61853	1.74957	0.0259533
TNNT1	0.149141	2.03172	0.0468937	0.0829158	0	0.0678551	0.454704	0.433117	96.1993	241.833	9.25562	82.5161	184.772	44.3432	42.6762	48.203	86.4996	153.188	68.9292	136.275	87.4134	134.087	23.6741	146.335	360.167	281.269	146.666	283.607	242.886	264.976	309.615	339.327	270.552	247.274	50.2071	39.6637	47.3091	34.1132	5.69488	16.3943	3.69827	149.064	7.1583	9.57301
STIL	6.34691	11.7966	5.53475	10.7512	5.77042	12.1824	9.23857	9.86396	123.604	80.4969	39.7314	86.5788	85.8378	32.4873	40.5831	30.3246	54.6312	71.6212	41.1012	64.8828	80.8221	63.6114	44.3317	51.5805	70.4121	81.8123	37.7358	47.3351	43.7561	58.2548	53.3916	66.0632	79.1563	72.1175	85.3643	54.0193	30.2794	66.5286	46.2993	49.6544	41.9372	49.4022	55.2629	51.3765
KBTBD11	24.6586	17.1826	24.7968	15.6852	34.1258	18.4182	30.108	25.4211	2.32899	1.19984	3.97133	1.43715	3.69907	10.4337	8.64984	9.43882	13.3722	2.37562	4.91106	1.88906	1.28677	0.899614	3.52478	1.26702	3.53153	2.93817	2.63365	3.08368	3.04107	2.42034	1.52414	2.93859	3.0175	2.82353	1.93901	4.66639	5.29682	4.28089	4.94775	4.01469	5.37828	2.85394	4.74529	4.50439
FANCD2	7.78124	17.7852	6.49294	12.1462	6.41571	14.0249	7.40095	11.4725	77.9578	120.468	51.2523	52.4161	69.2205	32.6625	40.6794	24.8202	42.4611	63.5249	43.4335	58.1526	54.6497	47.7297	41.9609	49.466	60.9672	61.5704	36.5669	50.6637	54.593	42.2097	54.7108	62.1813	53.4606	52.2601	51.6552	69.8111	23.5284	71.6582	73.6559	77.9014	66.6146	49.3648	75.3929	80.9354
PNPLA3	82.7272	4.40073	57.1693	36.2914	74.4055	39.2613	28.5854	36.4346	1.35976	4.53452	2.37637	4.60484	7.50132	1.13384	1.38556	0.924576	1.54454	1.81337	1.06644	0.762523	0.0975608	0.781284	0.885044	1.83722	3.30959	6.30459	2.8902	2.59394	2.09696	3.09099	2.52309	2.2427	6.34871	6.33825	0.469745	3.36699	78.8854	0.795381	0.47496	0.830934	1.03401	2.02012	1.38156	0.622509
FGGY	102.81	37.9507	81.0023	85.5375	91.1314	98.9414	77.3721	95.9433	23.216	28.1185	34.198	27.0427	23.5912	29.5158	26.9781	27.3437	30.0278	23.4636	13.7031	14.4844	12.1807	15.7465	12.5847	16.6638	11.3116	9.63569	17.3484	10.9302	18.5885	9.87493	11.5317	12.0169	17.1384	18.3448	21.2895	19.5538	92.9296	17.1656	18.5015	20.3597	16.1373	10.6046	19.9981	16.6454
MYH1	0.0223105	0.0880961	0.105225	0.322495	0.24597	0.578588	0.400566	0.395228	0	0	0.0175263	0	0	0.0158885	0.00924558	0	0.00772984	0	0	0.0228969	0	0.0234602	0.00689005	0	0.0115943	0	0.0233655	0	0.0514231	0	0	0.00654727	0	0.0302787	0	0.0071487	0	0.00796117	0.0399336	0	0	0	0.0060499	0.0581546
CDT1	1.78854	8.45619	1.25792	4.84092	1.15313	3.74748	2.39164	2.32366	39.0921	32.172	20.1509	83.5681	52.6669	16.7594	20.1874	16.5276	22.7077	40.0836	19.1785	60.9435	43.1174	36.8718	21.7305	30.9899	46.1676	44.5592	17.4989	31.5117	25.9586	37.3568	28.4367	37.4314	44.8914	36.8357	39.8548	28.8803	16.1349	34.514	23.2376	33.392	36.0558	31.9634	35.7366	32.8182
PROC	33.0161	19.6848	46.319	18.3172	55.9966	33.5118	22.1469	14.8281	1.14175	0.491288	3.65872	3.14126	3.20163	3.16326	1.108	2.59822	5.02025	1.25025	1.011	3.24558	1.58552	2.05572	2.39723	1.17089	1.70323	2.15911	1.20437	1.22954	1.13597	1.57595	0.536961	1.21492	2.18437	4.29195	1.7304	1.76869	311.563	1.90816	1.95545	2.13813	2.2915	0.945114	1.77749	3.03503
POLQ	0.10388	0.322288	0.107319	0.396018	0.0454469	0.330838	0.0452444	0.137909	4.01452	9.14341	2.38401	2.71832	3.31847	1.50863	2.15549	1.07453	2.26229	3.21908	2.33178	3.81258	3.04631	3.26139	1.97526	2.57873	2.78404	3.34684	1.7873	2.65198	2.38454	2.86411	2.98585	3.40123	3.07471	3.10158	2.03596	2.44883	1.37016	2.98133	2.56324	2.65266	2.0327	2.8415	2.38631	2.78027
FRMD3	20.4111	7.48125	25.1722	19.5914	23.6966	17.0229	18.7423	21.6003	2.75352	1.76342	5.73247	6.75092	0.76718	5.54166	5.32229	5.42225	5.77823	2.74753	1.99958	3.23165	1.8943	2.73449	2.95834	2.4136	1.86164	1.85997	2.2047	2.344	2.49014	1.3864	1.65202	2.39066	2.20918	1.86066	2.19214	2.58476	1.22743	2.67968	2.49354	2.50146	3.02369	1.19371	1.85647	2.07503
MUC16	37.6406	43.1115	0	7.0038	1.51983	13.8949	0.775925	3.99108	87.9477	5409.45	4564.31	2089.84	4662.35	613.802	865.271	419.822	988.407	2517.28	742.712	8309.46	538.961	706.37	557.639	1107.25	470.376	1452.85	1102.65	262.776	1520.7	787.02	74.4327	484.189	1404.17	1773.78	1145.36	581.509	1411.19	651.822	0.797178	42.8356	2.70466	5.72438	1.86334	1.99014
NPR3	153.964	28.3931	144.813	52.7283	129.739	94.5427	63.1585	59.3126	1.69988	0.459896	6.4776	2.74125	2.02602	7.01973	5.4246	6.56273	13.0074	1.23215	8.69391	4.0061	5.54319	2.65031	10.6674	5.52564	2.88414	2.21927	1.33084	3.81752	1.9557	3.51175	0.655631	1.50814	2.12803	2.42015	1.80833	1.85589	1.05897	1.6309	0.559202	0.199235	0.248705	0.479816	0.428353	0.459792
RDH12	31.3471	0.289472	9.91162	3.42357	14.9971	15.5762	6.92872	5.30111	0.406965	0.347984	0.662275	0.746026	0	0.130519	0.136709	0.199556	0.126996	0.189764	0.26598	0.125393	0.134765	0.205566	0.158479	0.199045	0.0952432	0.233569	1.04927	0.0373241	0.410355	0.18837	0.165964	0.43027	0.335778	0.49746	0.346069	0.352345	1.2733	0.130797	0.174955	0.573902	0.151489	0.0845601	0.25843	0.0955442
KIF20A	1.34376	11.0984	1.33795	4.48243	1.44033	4.99289	3.48994	1.69103	169.516	117.791	42.2244	34.0667	161.675	41.5083	45.6162	27.5558	51.7557	111.192	63.5678	100.673	83.3706	79.7565	51.5968	66.6611	88.0469	82.8232	22.6732	59.008	33.4057	56.6518	58.6877	65.8551	72.5303	50.9619	55.1747	45.0659	53.8858	76.7202	44.0953	37.4761	43.7674	53.0224	42.5724	44.148
CDCA8	0.351384	1.57771	0.32076	0.535648	0.312417	0.97985	0.287986	0.427929	19.1435	10.8686	4.11826	11.3832	15.2527	3.72332	4.87342	3.46604	5.1348	11.2669	7.51328	13.339	13.8567	16.2894	6.42347	12.5028	7.81969	7.9064	3.30409	5.78541	4.25477	6.03543	5.18034	8.14963	7.68074	6.20459	8.41087	8.62585	5.9788	11.5274	7.77725	7.61648	10.2392	7.43614	7.73032	7.94043
GPRIN1	0.190424	1.71061	0.209559	0.529337	0.204109	0.519827	0.311787	0.322587	8.09772	2.77197	2.03194	4.04566	6.10582	1.859	1.82815	1.65873	1.8968	4.41985	3.57848	3.75658	4.084	2.7922	2.86198	2.45589	4.27175	5.88649	2.21588	2.98124	3.2082	3.34354	1.93995	3.15734	4.68593	3.80473	2.7717	5.5219	1.75237	3.86183	0.833166	1.27334	1.2086	2.57172	1.26511	1.26158
PMEPA1	7.04552	26.7251	6.69335	13.5949	9.85447	12.6318	8.34272	10.2725	55.7016	24.9518	48.4572	74.134	91.1421	38.1327	37.1642	53.1194	34.4573	57.0132	67.7845	75.2477	54.4997	59.3461	75.374	59.0604	56.2643	53.191	35.981	41.4675	34.6547	47.7672	33.3585	45.1699	60.7196	59.2918	58.7885	54.977	18.1486	48.0434	9.0535	10.0604	7.86166	36.9993	10.7497	9.39629
SLC22A24	4.32357	1.12384	3.13717	5.19145	0.352565	5.90714	6.34823	7.03952	0.0136559	0	0.125608	0.034256	0	0.193579	0.17228	0.266954	0.432108	0	0	0	0	0	0	0	0	0	0.0223275	0	0	0.0365204	0.0180993	0.0187693	0.0172322	0	0	0	0.210483	0	0	0	0	0.0553303	0	0
DDX25	12.5707	1.87209	7.32581	6.02477	6.38855	3.45131	7.98452	8.33978	0.11569	0	1.06412	0.145105	0.0483498	1.68819	0.617487	0.639141	1.12637	0	0.0756112	0.4634	0.166011	0.0949602	0.418334	0	0.351978	0.184965	0.283731	0.482768	0.535233	0.309392	0.229999	0.318018	0.0729936	0.245119	0.31973	0.954884	0.198129	0.386694	0.0808198	0.265111	0.399883	0.312497	0.661184	0.441362
HADH	203.261	45.523	136.59	56.4304	129.558	73.8544	74.5168	78.5537	13.6015	15.0295	12.6745	20.0418	15.127	20.6335	16.9507	20.8804	27.7268	15.9997	13.1916	12.464	14.3424	13.8327	13.2403	12.4427	10.6087	10.1706	9.96906	9.56422	10.201	11.2888	7.71678	9.49178	10.2247	8.84087	17.6107	17.8877	43.4303	18.9476	14.236	13.8858	13.998	10.725	13.8237	16.141
BUB1B	1.65292	6.94981	2.02113	7.48773	0.937408	4.87429	4.35508	3.91127	65.6168	178.716	43.0419	36.5598	53.8081	33.134	41.6695	25.1634	46.0796	57.6824	40.7494	53.1945	59.8334	57.1855	37.8121	42.6974	73.8091	77.9499	33.4462	51.5061	46.9672	59.9502	59.0755	71.5026	69.1108	64.1129	68.1847	41.6835	19.5313	53.3022	51.3182	51.3201	47.9816	60.6401	54.1183	63.2312
CRYL1	806.829	183.402	601.273	193.867	684.091	276.15	462.729	461.771	25.5314	14.2753	39.1869	57.5264	52.0948	89.7897	64.9836	80.4338	117.839	33.9806	18.3852	10.4513	10.6035	14.3058	19.5332	14.581	25.2414	21.6728	36.1616	30.9265	27.0348	22.828	19.3848	18.8416	19.6779	24.8341	49.4349	35.2559	176.558	12.094	30.9728	22.7333	26.0698	24.9842	25.6947	30.5627
PROZ	42.8159	4.35667	121.783	16.2964	90.3735	32.8164	54.5582	58.2488	0.984496	0.312674	6.46819	1.05841	0	0.4691	0.136486	0	1.1411	0.682034	0.0919195	0.338009	0.201817	0.577209	0.508563	0.11178	0.513473	0.449719	2.41449	0.586894	0.650675	0.752248	0.745619	0.38661	0.798636	0.595976	0.194345	1.05531	37.3337	0.117525	0.982516	1.07431	0.875038	0.854772	0.803792	0.751181
SH3PXD2B	1.94853	7.98735	1.16776	2.47775	1.79337	2.56999	3.04292	2.43805	18.9134	16.4322	15.0627	17.5697	31.4358	11.5453	12.5632	11.091	9.1001	22.3128	16.3579	18.071	13.8241	14.5618	22.6565	17.383	43.4578	46.4866	45.9392	40.7685	46.0092	48.3121	43.9659	39.8296	46.4114	43.7616	9.8976	20.4019	7.30818	20.8221	26.8378	16.932	12.3559	35.7061	28.7283	27.641
NUDT4	21.7269	28.6283	44.2561	81.5345	53.7365	60.9226	74.3215	73.6584	8.01735	9.41649	19.7579	17.9614	4.84687	22.4945	21.4328	22.7571	20.9465	7.2135	12.7208	10.1795	6.36734	5.13219	9.99179	9.53803	11.2296	8.86792	17.4779	10.3404	14.4635	10.8554	12.631	10.6036	11.3259	11.9656	10.6607	9.38316	5.22448	11.1238	16.9083	11.3238	14.0129	10.8962	14.9212	15.1587
RNF152	4207.88	477.368	4152.91	1537.79	5444.07	1931.65	2534.93	2548.85	59.8305	150.461	176.705	49.9236	80.6554	203.8	157.615	198.767	261.411	37.5999	257.024	139.618	96.5753	97.3955	253.896	151.089	216.985	296.44	254.156	157.115	132.835	99.3116	90.0323	342.655	192.432	163.613	59.2528	81.0255	193.211	150.461	81.5768	51.9843	34.5471	91.3203	69.6878	96.3804
NDC80	1.21607	8.94342	1.0515	6.08475	1.48967	4.28792	3.08966	2.29552	39.4664	93.5136	20.539	22.4709	94.1897	23.6535	25.0084	17.1031	29.967	50.9952	40.0486	32.8649	78.1497	61.6992	39.2454	44.368	35.9431	38.3299	23.9857	30.957	20.7215	29.5113	34.4132	34.3488	39.1536	26.4063	38.4804	40.8161	21.2886	62.27	51.6954	51.2693	48.2841	36.6456	45.9192	49.6275
CASR	55.4961	73.6191	95.48	128.763	146.83	125.692	186.21	202.724	2.51371	0.192706	17.8592	3.37029	0.543387	36.4644	26.7495	30.9794	41.1768	9.24765	0.283256	3.40256	0.746296	1.20952	3.8239	0.620024	1.84602	3.14124	1.91325	1.3435	1.2699	1.04315	0.57442	2.50187	1.96884	0.918271	0.778556	10.7316	0.482453	0	0.605538	0.397267	0.778986	0.117068	0.825647	0.992065
SALL3	2.93465	1.39019	2.52821	4.29351	2.64331	2.27354	1.93903	3.73352	0	0	0.695888	0.0243313	0.0810733	0.727913	0.77185	0.783178	0.991575	0.188147	0	0.0777033	0	0.111461	0.0140293	0.0616717	0.200668	0.0206767	0.0792937	0.0693865	0.0448742	0.142668	0	0.0933196	0.183594	0.287713	0.0402094	0.014556	0	0	0	0	0	0	0	0
TMEM116	11.1063	7.52376	12.5942	16.7489	12.4306	13.6402	16.4047	19.1091	2.83689	3.09571	6.2893	4.45751	1.79796	5.00837	3.98334	3.82434	5.70789	3.50231	3.54521	3.1967	2.49022	3.5483	1.81867	4.03039	2.36484	2.00476	3.27912	2.131	3.01276	2.15376	2.424	2.14239	2.04562	2.06962	2.55598	3.68032	2.10888	2.91764	5.03805	4.06408	3.52001	1.90871	3.89329	5.37576
ADHFE1	43.777	17.9917	33.9952	65.7521	38.0438	68.2652	44.624	52.7367	3.25071	6.70324	16.5535	2.59997	2.5596	7.97469	6.99505	9.32983	9.47955	1.94195	4.06438	5.8122	3.24498	3.17095	4.42926	3.74435	2.46535	3.16354	9.70555	4.32509	10.2441	6.74059	3.24693	2.5901	5.29102	6.58803	5.20808	5.72674	49.7815	4.01553	7.5039	6.26168	5.66691	2.67239	4.30801	6.25473
ACAA1	387.3	106.579	297.291	164.769	377.264	259.544	248.203	256.317	61.3462	58.1671	60.8024	76.5712	39.0993	48.7159	49.5789	54.5414	64.8901	45.5373	48.7735	51.765	45.437	45.636	45.9425	43.2432	53.912	55.7216	66.5168	51.7544	62.0513	56.4537	51.7529	57.1422	62.5299	62.0494	53.3413	76.0741	312.85	51.6768	57.2567	75.7025	68.8544	43.0998	62.1784	62.9902
TSPAN12	153.224	132.689	260.945	187.253	333.968	201.586	169.538	190.614	6.21018	2.02494	32.369	6.64676	11.4544	67.9403	47.4497	58.5538	97.2453	15.6602	15.1528	6.96504	7.60439	11.0105	21.9171	9.54243	12.4953	12.1353	9.54449	10.514	13.0248	8.47012	5.65186	8.36483	15.3596	14.0351	9.09638	22.3671	21.3065	13.5616	6.36296	5.62919	5.43794	9.33794	8.93875	5.49658
BARD1	5.0391	12.4087	8.29934	11.5447	8.30958	9.06985	8.84782	8.9787	36.6323	31.7175	27.1877	25.1111	32.5298	19.3069	23.9037	21.0193	22.0314	37.3639	25.2683	22.0375	32.4615	31.0228	22.5735	27.8461	28.801	30.4759	24.3894	23.5647	20.3604	23.2401	17.0545	24.0505	23.6227	19.4142	23.6082	29.7788	10.3267	30.9897	27.3944	26.6121	29.5606	19.2684	26.3279	29.0484
SLC25A34	28.6757	3.03449	27.6842	15.3809	37.2522	18.8807	40.835	38.8326	2.20339	3.12674	3.10473	0.705607	0.313483	2.93187	1.18288	2.66967	2.43434	0.682034	1.16431	3.00453	1.61454	1.84707	2.16987	2.01204	2.22505	1.54903	5.05894	1.73273	6.07297	3.38512	1.49124	2.38409	3.60865	5.36378	1.68433	0.914601	4.65668	1.567	0.982516	1.43241	2.46307	1.07638	2.44115	1.28774
PLA2G4F	54.4527	34.6186	54.3229	104.252	57.8568	65.9305	76.1326	115.372	2.49922	0	6.43664	1.37925	0.543135	18.0473	13.7275	12.1504	25.6306	4.72671	0.522692	1.76189	1.14761	0.328225	0.795272	0.317813	7.05623	5.22113	0.3269	0.83433	1.85	1.53726	0.132497	1.85492	7.25358	10.2728	0.345353	3.45053	0	0.0835368	0	0	0	0.135016	0	0
ANKS4B	25.9924	4.06268	18.3743	5.78924	28.6152	9.22083	8.49766	9.30687	0	0	0.0366277	0.149837	0.0110948	0.41506	0.212542	0.208714	1.28696	0.0965545	0.130129	1.14843	0.00952363	0.0108953	0	0.0210993	0	0.00707399	0	0.00791291	0.010235	0.0177491	0	0	0	0	1.73333	0.0597593	4.94997	0.0110919	0	0	0.00917612	0.0179272	0	0
LRP2	13119.2	4568.57	13020.2	5005.51	11180	8073.71	4164.16	2944.89	37.6981	14.6245	614.469	33.1299	15.3532	665.528	492.09	453.35	1373.96	34.7224	13.0963	30.8894	2.97707	26.333	47.2808	23.2455	4.4338	3.02033	2.97842	5.3091	2.10695	0.947275	2.61558	36.9305	27.4569	8.79143	75.5171	32.881	10.7458	4.82038	2.19169	1.93262	1.88897	11.1397	0.706921	3.01154
SLC22A2	690.068	420.258	823.023	278.367	929.135	544.396	432.304	313.061	10.2794	1.82825	43.9557	8.93919	1.98573	79.8104	51.3412	63.1776	161.355	9.52676	14.213	19.4711	8.32591	12.7501	18.1061	14.3064	4.22552	2.38609	1.64335	1.57965	0.986374	0.488722	1.21104	5.71419	7.03342	1.93597	0.883839	8.43306	0.0782421	7.48266	0.446826	0.279183	1.01066	1.54258	0.812325	1.11549
OGDHL	329.072	85.6603	209.407	164.541	223.034	164.943	175.127	208.985	13.2133	2.18715	9.95387	3.36138	3.1049	28.5632	17.2589	19.0011	47.5408	4.85307	6.71798	28.0734	20.3115	5.45767	2.2571	5.78335	2.66284	2.67571	0.818119	1.63808	2.07955	1.066	0.674429	2.52948	2.63269	3.01881	0.902388	17.4237	74.0236	9.62404	0.154043	0.22026	0.105532	0.641437	0.355446	0.168247
TROAP	0.146415	0.722673	0.102303	0.633111	0.174374	0.222049	0.192885	0.425199	19.3647	13.6683	3.67418	11.153	10.4665	3.54806	2.94948	3.43939	4.69232	9.81188	5.94784	13.4123	7.97494	7.66947	4.42117	6.84645	7.86248	8.86697	3.4927	7.35089	5.14238	6.59538	5.8467	8.16374	8.26224	7.5803	6.71974	5.73393	3.97074	6.61781	4.53765	3.90028	5.09061	7.06032	4.21293	4.45252
E2F8	0.114558	0.625747	0.240132	0.148608	0.0116943	0.138988	0.0388073	0.0998053	5.81321	1.63134	1.54487	1.718	3.60506	1.25093	1.58244	1.06718	1.90514	2.56998	1.97161	5.60409	3.48646	2.63676	1.65099	2.6568	1.3395	1.83364	1.22641	1.04985	1.65969	1.55901	1.14544	1.17664	1.90335	2.76395	1.84769	1.83532	1.43121	4.63286	2.31247	1.98046	2.35598	1.13419	2.51622	2.52571
E2F7	0.188598	1.81522	0.444749	0.786391	0.144394	1.60888	1.11806	1.3008	21.8454	102.057	28.983	37.1224	24.2339	6.67356	7.27827	6.16059	9.10717	24.0435	15.1986	33.7914	55.7609	22.7238	13.9057	14.722	26.2178	32.7806	13.7438	18.004	13.429	16.8939	22.7492	28.5033	22.9932	22.5028	25.1094	15.1076	15.4304	24.3957	13.3622	14.8413	10.7174	19.4428	11.7626	13.0581
RRAGD	153.749	65.9982	294.432	194.641	229.29	162.988	246.64	265.992	9.07048	13.7296	23.6092	35.0984	22.2877	52.3541	50.3485	46.7757	50.3409	19.1857	30.7761	7.11184	14.0774	12.9895	17.9115	15.0316	40.2006	29.2781	48.8034	47.5914	48.363	35.311	43.8244	35.367	32.8766	32.5074	37.2464	27.5137	15.6442	12.5788	40.0417	28.1074	29.8847	37.9243	29.4123	39.022
FER1L6	11.1614	0.999648	4.5526	0.765467	8.69154	3.06142	2.50512	2.08953	0.0142246	0	0.252955	0.0118942	0.0554852	0.268854	0.110434	0.104781	0.427021	0	0.130155	0.0531788	0.0204118	0.0544872	0.0274327	0.0452218	0.0230813	0.035377	0.0387623	0.0113064	0.0731217	0.00634022	0.0565591	0.0456188	0.0239331	0	0.0196562	0.0569249	0.0365414	0.00792433	0.0198744	0.050706	0.0786681	0.0320192	0.0180657	0.0361784
SLC25A42	223.782	32.5549	200.875	62.6032	182.37	82.4098	120.845	112.356	4.11505	11.0121	11.7757	17.5868	20.8922	13.9795	13.7551	14.6703	19.5069	7.48336	11.0069	5.43328	5.41287	6.88052	11.3529	9.02434	13.8645	12.5491	15.3875	13.9919	16.7465	18.4436	10.5545	14.6635	13.8473	15.5809	12.531	14.4666	105.939	14.3914	27.3633	29.8615	32.6619	16.2615	27.9701	31.282
PKP3	1.46592	7.34269	1.53641	3.01847	3.65797	4.32285	5.2418	4.65133	490.703	179.63	42.2244	378.18	274.309	80.7619	111.316	98.9714	91.7969	195.492	191.759	184.063	249.353	340.264	140.509	295.197	148.341	173.539	47.5735	123.493	65.6985	114.629	117.998	138.06	129.24	154.614	162.911	120.385	106.61	169.133	31.3405	25.9449	17.5502	114.918	37.9844	51.1246
DNMT1	65.6217	159.344	67.3945	102.971	48.6421	109.897	112.825	99.435	485.107	391.061	266.601	292.303	362.419	236.452	267.726	223.56	257.871	334.749	234.912	367.754	337.869	269.117	236.687	229.523	315.174	358.716	319.641	313.954	301.669	316.489	329.797	304.668	316.663	325.205	347.413	359.95	152.633	353.595	437.018	545.79	531.67	303.103	432.196	457.082
ASB9	33.7609	6.42656	25.8493	19.6048	29.3305	17.8476	25.3051	27.753	1.6484	1.38664	3.27829	5.36437	4.39412	2.97194	2.81025	2.65062	6.00034	2.91665	2.09645	1.14209	1.21466	0.731371	3.60859	1.20389	2.06027	3.18155	2.98651	1.59352	3.16042	2.85948	4.25142	2.2044	2.92337	2.17106	4.61721	3.87777	10.1858	2.08479	3.98377	1.83767	1.84791	3.55005	3.45148	1.56368
EXO1	0.202069	0.881014	0.172076	0.351067	0.193384	0.478834	0.413567	0.281187	4.60207	5.87498	2.9102	2.34495	5.35676	2.21103	2.34642	1.47445	2.93897	5.60114	3.3485	4.76686	4.48853	4.35294	2.67818	2.58607	12.1419	13.6234	2.60122	8.27325	5.39213	8.96617	21.7295	14.8867	11.8187	9.94115	2.96852	4.78856	1.51626	4.50659	5.262	5.03955	5.14496	11.7633	5.73063	6.7211
SAT2	364.346	80.374	223.616	97.403	219.594	150.307	151.48	158.84	26.3505	33.1936	18.1131	27.1287	49.4808	46.7714	34.0696	48.6685	50.5839	28.6685	31.2263	13.1248	21.1933	19.3436	38.0551	24.5671	40.711	32.9035	30.6136	35.4103	35.2847	37.879	37.2778	37.7703	32.4367	37.1919	33.7357	41.1793	173.082	32.9783	29.2616	27.3101	28.4541	33.5176	30.1861	31.2209
EHHADH	1899.44	356.711	2117.16	435.552	1729.05	780.875	766.853	649.647	44.14	48.248	83.3999	75.6628	113.22	82.8141	72.2849	77.3777	147.355	84.5067	28.9688	25.1947	24.808	15.3982	37.6415	19.7335	75.2041	84.4895	43.6024	57.8897	47.224	45.3736	37.4172	37.7911	66.3755	46.956	74.4642	45.8166	975.87	20.7476	33.534	23.1803	30.1327	37.2593	28.964	36.6263
PC	263.231	41.0044	177.714	70.5398	228.437	66.9601	124.826	100.4	5.75772	9.7197	11.346	16.4997	43.3461	28.302	38.0143	27.1229	33.4607	11.4999	11.1489	7.12992	8.31815	5.7033	11.4616	5.92571	19.002	15.6649	16.4026	16.0799	16.7352	17.0162	14.8743	16.4175	15.4178	15.1767	7.87535	7.90835	293.429	6.88263	10.7443	12.0165	10.4433	17.0024	13.336	15.0114
DMRTA1	3.41112	0.983126	4.26596	1.91248	3.23412	2.45163	1.99653	2.61975	0.179768	0.159863	0.604717	0.038653	0.0343451	0.535358	0.413708	0.353606	0.779281	0.22417	0.214841	0.164587	0.0884439	0.151773	0.401169	0.122466	0.181269	0.218982	0.0923758	0.171466	0.158417	0.10302	0.0340374	0.204725	0.265735	0.195885	0.0496823	0.169575	2.56851	0.240351	0.100468	0.282482	0.284056	0.110991	0.260928	0.180274
MAP7D2	29.6616	10.0708	55.6755	17.7398	18.3052	17.278	18.4976	20.7518	0.623718	3.19994	2.91263	0.601772	0.72185	2.16037	1.76929	2.36517	4.55447	0.814335	1.94414	1.22995	1.44579	0.472578	0.34698	1.67782	1.9852	2.86376	1.5689	1.08686	1.92374	1.53972	0.572306	2.24208	1.39249	1.62648	1.65746	2.73604	1.60226	0.240552	0.603311	0.732972	1.1277	0.583189	0.243736	0.585728
UGT2B7	811.554	107.056	844.803	105.136	455.898	233.176	255.446	153.268	1.36713	1.16579	13.1951	1.7852	2.86463	20.348	15.9389	22.9213	38.382	5.99407	9.66955	9.932	12.0932	7.04044	8.01804	7.85904	3.32752	2.51514	1.68411	1.33972	1.76175	1.30219	0.0496431	1.77608	4.0884	4.80126	7.06494	14.5302	213.831	11.0799	0.104665	0.0858324	0.207146	0.632338	0.023785	0.0285791
ZNF469	0.250371	1.08508	0.172806	0.88836	0.152727	0.365815	0.382703	0.487687	6.55397	8.13564	7.0278	14.293	8.50786	1.29741	1.79041	1.74724	2.03111	3.3564	5.14699	11.2843	9.64484	5.4367	8.01184	6.05181	5.26268	8.02334	5.53911	5.59373	7.59718	9.41464	4.3519	7.6939	9.35901	10.4838	6.58222	1.8458	2.49346	9.74401	2.12532	3.51238	2.25337	6.08994	2.82335	2.49043
GTSE1	0.894647	3.56797	0.506339	2.08901	0.767152	2.0352	1.15166	1.09121	20.6682	33.464	10.0501	25.3004	34.4554	12.7744	13.8288	9.80623	17.3271	37.9796	11.1361	16.2208	12.6637	10.5364	11.2726	7.22655	20.4569	20.8895	10.4314	16.3522	15.1414	18.5949	15.9499	18.9032	21.4047	20.2362	20.6943	21.385	13.2163	16.2175	15.9066	23.1123	18.276	16.7692	18.6317	18.3644
LYPLAL1	89.2491	36.3653	129.189	135.45	129.482	105.515	102.316	108.197	17.876	16.6915	38.6399	17.9369	10.1977	26.719	23.376	27.4624	32.6695	17.3377	32.1289	21.839	29.6275	25.1642	31.1564	26.4971	21.4283	24.2456	44.9373	24.7232	35.4932	26.2935	21.0864	26.5352	30.9602	27.3648	22.2317	33.1308	18.1773	30.9211	32.7811	26.0123	29.0407	19.4352	27.1303	33.2124
SLC30A8	4.32577	0.879452	2.63778	2.83419	8.66242	3.83939	1.71018	1.16425	0.0052838	0.305419	0.0194403	0	0.00441648	0.0616827	0.0358934	0.00449092	0.107175	0	0.02072	0.0507948	0.0151641	0.00867408	0.0076425	0	0.00643023	0	0.0431953	0.0188992	0.0244453	0	0	0	0.00666755	0.0447805	0.197137	0.00792939	0	0.0264918	0.0295298	0.0322886	0.0146108	0.00713622	0	0.0241896
MST1R	0.809574	4.54615	0.229513	1.4388	0.467408	2.86818	1.12397	0.693757	161.166	112.767	24.4224	118.709	51.2671	17.0954	19.8408	15.7875	27.9916	48.1304	65.024	138.18	132.214	104.784	44.8596	109.703	26.088	28.8895	11.6522	22.8219	19.359	22.6778	13.652	27.6721	25.6741	35.4831	73.1845	126.342	20.9526	89.8857	5.40427	6.64511	4.89733	22.1208	7.52164	6.81071
GJB3	0.254245	2.36217	0.0705362	0.498879	0.0229005	1.36088	0.253316	0.217161	62.587	30.3842	9.54571	12.6161	54.3687	4.73955	4.13695	3.50112	2.27991	13.5496	35.604	45.0995	41.4685	46.7857	31.4531	41.9516	27.8047	33.3207	4.77716	19.3405	6.91881	15.158	3.13185	13.452	23.3105	21.4472	36.2047	45.812	16.6111	28.7114	0.156153	0.512224	0.706393	10.6308	0.932762	0.243646
KIF15	0.933437	5.29835	1.16175	1.5136	0.833764	2.21192	2.30569	3.04962	82.7514	85.1089	22.6093	12.6029	49.2471	16.2725	20.2678	12.9869	24.1206	39.8679	35.9835	40.4476	53.5635	49.077	29.0071	35.3102	34.7141	35.7588	17.2434	32.8214	20.3621	31.258	33.569	36.5237	34.2138	27.6236	40.5071	66.7969	12.6573	50.5176	34.6335	33.6826	37.4869	32.6372	29.636	29.8435
UBE2C	0.304967	3.38683	0.479446	0.635806	0.116744	0.953918	0.387412	0.885648	100.154	71.6569	9.80743	42.4685	50.9904	12.2166	11.9666	13.905	12.3821	43.418	33.0879	34.4932	47.536	79.1685	24.4283	52.9808	48.4369	34.1378	9.71472	38.623	17.6984	38.9632	34.8442	59.8505	44.062	42.5096	30.0863	45.5606	15.612	35.5715	17.0013	18.5896	23.1821	41.8826	20.7261	20.3079
LNX1	39.0869	35.9786	51.072	71.8237	48.2275	58.3488	89.4446	91.6718	3.62413	4.25237	13.797	6.18706	4.50179	26.3585	19.4413	23.0167	26.6681	9.64181	14.8697	9.43579	11.6289	10.1637	13.9785	10.8015	17.4581	15.6123	11.4395	12.3027	10.1688	10.4325	6.80476	12.9372	13.4657	16.6371	4.31242	13.5213	7.97383	9.5059	16.105	8.99704	7.93367	8.15782	12.274	16.2843
LOXL2	10.455	107.957	9.7813	32.6287	9.52688	28.7448	31.6148	22.4457	355.043	192.422	201.548	140.165	962.293	182.257	202.942	264.983	123.226	354.147	952.526	1171.28	1506.71	972.019	304.654	901.022	659.907	1300.75	281.237	469.108	604.87	743.487	400.504	650.994	608.051	565.241	211.29	250.735	143.186	569.336	60.9432	101.367	48.3784	584.389	58.093	43.7831
SULT1C2	28.7032	9.25179	29.4351	54.6397	22.7417	37.7235	23.5041	31.8824	0.374074	0.480947	4.71757	0.994899	0.278767	2.51793	1.78448	2.07619	3.66765	0.262272	0.595008	0.736548	0.252224	0.244158	0.338978	0.250741	1.14632	0.821447	4.18551	1.87534	4.46212	2.39854	3.48248	0.848647	0.927016	1.27958	0.585418	0.68988	0.270148	0.0903866	0.535244	0.530167	0.523428	0.20087	0.417847	0.921605
BCL2L10	3.84397	1.38278	3.27767	1.35831	2.84324	2.00086	3.91756	4.58826	0.173885	0.309263	0.447834	0.0872387	0.581369	0.376986	0.539987	0.502493	1.07222	0.0843243	0.0454584	0.222881	0.0499038	0.285456	0.201206	0.442242	0.253936	0.407745	0.227443	0.0829273	0.160894	0.0465026	0	0.286794	0.131654	0.221053	0.240282	0.10438	3.7522	0.290607	0.194359	0.478165	0.144249	0.187877	0.176672	0.106141
CEP55	0.454229	5.1192	1.3687	1.26266	0.521648	2.06662	2.24399	1.6489	74.1117	57.4968	15.0164	19.8683	63.0274	32.247	33.5293	23.8705	37.7373	98.9622	49.388	59.3716	65.7571	76.3555	28.9907	58.3888	53.5053	64.0906	19.2926	33.0512	23.2447	31.07	35.7236	34.9909	55.939	39.1279	100.065	46.6345	19.7928	59.4987	38.7881	35.868	42.1267	30.3448	34.0264	37.9865
UNC5D	15.765	8.80003	13.9802	11.3526	14.2217	7.1427	13.0352	15.3194	0.164083	0.625348	3.47126	0.176402	0.0881672	3.78212	3.20741	3.40682	5.75304	0.255763	0.199159	0.319231	0.184999	0.115442	0.440755	0.27945	0.570526	0.299813	0.0766505	0.433184	0.307263	0.188062	0.0310675	0.692676	1.06485	0.74497	0.226736	0.263827	0.110395	1.07731	0.0163753	0	0.0486132	0.0158291	0	0.125197
CYP3A4	21.2047	1.03486	4.79446	4.2387	5.83719	6.28719	5.56905	4.42824	0.203482	0	1.68448	0.510439	0.0425203	0.424186	0.444304	0.562081	0.536559	0	0.199485	0.326023	0.145995	0.167022	0.147159	0	0	0	0.166348	0.181955	0.549152	0.544179	0	0.0699188	0.128386	0.323349	0.210886	0.381707	2155.45	0.255054	0.142151	0.0777159	0.070334	0.206115	0.193822	0
KLHL32	2.89021	1.55624	3.74714	2.39981	2.91686	2.62567	2.62254	2.68425	0.140249	0.534516	0.737157	0.100519	0.108854	0.51791	0.466643	0.715223	1.17855	0.170032	0.157136	0.0963043	0.143752	0.0822281	0.231837	0.143316	0.0975312	0.106777	0.393102	0.11944	0.262633	0.241119	0.119497	0.220303	0.265468	0.169803	0.0692152	0.466046	0.205877	0.535755	0.979771	0.902959	1.0942	0.0811795	0.788824	1.33
GJB1	53.7227	10.7381	54.7935	12.3805	50.3302	21.8731	27.4019	20.8718	0.222181	0	1.0082	0.780284	0.297138	4.43405	2.0124	3.96566	7.36689	2.47814	0.348506	1.49513	0.488862	0.389057	0.792697	0.54153	0.901295	0.852539	0.217961	0.671082	0.296953	0.336706	0	0.285018	0.691574	0.47075	0.163744	1.68937	80.6926	0.247548	0.103476	0.0452574	0.0409586	0	0	0
FOXI1	19.9591	9.09869	13.5019	23.2414	13.1507	15.9767	18.58	30.3605	0	0.0634998	2.18058	0.0358247	0.0954962	3.14383	1.52451	2.29412	5.7356	0.17314	0.0186676	0.160172	0	0.0468893	0.0413128	0.0454019	3.09362	3.33361	0.21015	3.67786	0.352382	9.24265	1.13569	3.0032	2.82935	2.57198	0.0789377	0	0.0366869	0	0.119721	0.0436354	0.0197453	7.71521	0.0181377	0.108967
IHH	3.04289	1.23371	1.82809	1.11774	4.60945	1.90359	1.27009	1.05726	0.116017	0	0.0853707	0	0.0969732	0.309572	0.213918	0.236658	0.225913	0	0.015165	0.0371769	0.0832403	0.0761832	0.0839037	0.11065	0	0.0247318	0	0	0.0536748	0	0.0307534	0	0	0.0491626	0.0160317	0.0348213	1.1822	0	0.0162097	0	0	0	0.0294691	0
TMEM37	226.374	100.912	193.634	151.692	196.376	174.093	196.295	187.219	7.06779	2.17804	20.8547	12.9023	3.45099	20.5397	12.5973	24.5641	38.4094	10.0958	12.5773	9.36203	11.0458	6.95016	8.45157	8.23137	15.1587	13.1274	27.86	17.5209	27.5728	14.5973	11.2689	6.63649	10.1992	14.7526	25.9636	22.2634	72.6853	13.157	10.6083	6.20059	6.19214	8.26974	10.8427	8.64984
MAPT	1568.79	174.314	889.953	447.191	1219.5	647.11	487.266	486.424	18.1844	7.1871	153.509	11.6574	22.2926	45.9949	34.9019	47.5693	48.6879	46.0517	16.3746	12.6254	5.21881	12.2726	25.133	13.4892	9.83554	8.39897	9.24989	8.43143	14.3332	10.5368	6.15923	12.7745	11.2184	10.7024	17.3104	36.6891	13.8411	36.8068	7.62211	9.87758	8.93935	8.73232	7.9549	5.54998
ATAD2	21.3171	61.7746	18.4014	51.6225	19.4246	44.3284	36.6604	29.8138	335.985	300.149	180.044	104.018	194.536	126.373	146.193	110.952	142.219	195.669	286.612	188.575	270.464	298.76	188.915	240.126	169.654	181.7	129.203	151.395	137.475	152.992	162.746	167.428	182.345	168.022	157.814	198.312	107.896	258.767	220.135	199.642	203.554	172.158	209.411	232.977
FN3K	25.2723	5.35877	11.5246	22.6349	29.1911	22.1456	21.1043	32.6776	4.7343	4.10865	2.62328	3.83469	1.46845	1.04638	1.21779	1.33806	1.65679	2.51715	1.58065	6.30592	1.81707	1.70422	1.05603	2.17604	0.971822	0.863317	1.43621	0.897693	2.11114	1.5712	0.937435	1.08189	1.42516	2.10286	3.24739	1.48943	3.85859	1.58245	0.557866	0.83655	0.331227	0.600889	0.550563	0.974893
CLDN1	28.4927	206.346	31.9818	78.1658	28.959	111.802	34.7729	45.3472	2293.49	2107.88	357.979	2154.33	1024.99	548.316	657.47	487.375	1135.31	1242.55	447.52	457.671	515.967	907.989	1202.79	801.593	773.329	828.728	485.824	692.227	583.186	497.053	539.414	1510.09	871.346	666.997	1933.87	583.457	515.701	732.238	51.129	43.223	25.2519	492.444	43.3551	59.2897
ENPEP	1253.95	516.506	1676.36	594.647	1419.57	687.477	486.395	510.747	18.2423	86.2533	95.0836	8.8085	35.149	179.645	143.828	161.783	237.961	19.6243	72.7113	41.9898	15.6694	26.9245	46.3919	38.9355	44.0361	27.1576	29.5464	44.8782	54.68	35.5589	17.4809	36.1382	41.8787	45.0931	15.8586	30.0111	120.603	23.6172	7.83784	3.40187	4.73652	26.3151	9.51754	7.31897
COL5A1	2.47505	40.5515	1.43725	8.30571	1.20964	7.32606	6.57698	4.61145	52.1451	101.186	126.324	70.7521	304.275	55.8701	77.8464	70.576	46.8576	75.9825	154.889	76.5736	37.623	58.6004	203.854	106.726	131.322	134.22	122.755	141.225	117.944	247.986	169.508	167.552	167.176	181.821	43.0204	39.9691	50.3503	106.409	11.6834	18.313	8.11046	227.221	38.0409	9.05554
KIF4B	0.0183783	0.175376	0.028893	0.0170292	0.018761	0.0418082	0.0518816	0.00889534	1.85082	1.51213	0.445151	0.656229	1.49782	0.850731	1.1678	0.633683	1.07716	2.20421	0.889065	1.11072	1.1637	1.20247	0.851353	0.95641	1.00284	1.05956	0.534649	0.64719	0.463942	0.865763	0.918809	0.764055	1.02334	0.665124	1.80745	1.89422	0.526417	1.27882	0.621357	0.689398	0.967521	0.759624	0.672789	0.708594
SFXN2	537.714	53.4322	407.441	140.57	364.985	180.556	169.675	165.821	26.6353	39.3443	28.2811	35.3133	24.5418	20.7193	22.4219	22.7524	23.641	26.44	11.508	14.9651	22.8298	13.7192	13.3804	9.44802	16.6423	17.4816	24.1858	16.8906	19.0216	14.4017	12.8532	16.3388	20.2454	19.7897	27.2338	28.7044	43.8168	26.6638	22.1039	25.6027	23.7887	10.2005	24.7464	22.9145
MYOM2	315.115	39.6066	220.667	104.802	195.034	115.611	152.096	147.958	8.15858	1.2092	12.7574	3.06989	9.54713	19.1619	9.89682	16.1801	13.4596	16.4852	17.4185	13.2897	6.04877	10.0451	29.6982	8.86187	6.28822	5.21759	11.5608	10.0515	10.2751	6.54563	4.86596	5.23298	10.1236	9.50737	9.0191	15.7126	28.1775	15.4531	17.4785	23.2661	24.2522	6.06037	25.2134	24.9004
PNPLA1	8.06106	0.668079	4.37407	4.64046	4.78996	4.89237	3.71911	3.64689	0.240831	0.499719	0.0295358	0.563854	0.362339	0.133878	0.0934854	0.122815	0.156318	0.233579	0.146907	0.0771728	0.299507	0.0527143	0.0464452	0.0765633	0.293085	0.513389	0.157505	0.153139	0.0742797	0.128812	0.404312	0.507547	0.648324	0.782406	0.909628	0.0963774	0.206223	0.0536655	0.179459	0.0490562	0.0887932	0.26021	0.101955	0.171506
MMP14	124.14	533.51	122.933	171.502	113.008	209.143	142.817	136.346	1600.36	509.841	480.991	1237.67	1810.79	759.205	750.31	874.916	719.647	1001.29	1714.77	2127.3	1994.74	1461.26	1725.12	1346.61	1833.68	2026.95	1118.01	1490.44	1363.31	1833.63	2084.91	1656.92	1633.62	1570.91	1751.27	1053.88	318.572	1629.05	647.312	577.131	516.655	2470.68	644.804	725.962
MYO7B	32.2863	14.397	25.8478	15.698	27.9149	16.1334	18.8795	17.783	0.170907	0.512944	3.08115	0.632367	0.171424	3.06399	1.501	1.89929	5.57434	0.372961	0.184304	0.4039	0.0919672	0.147298	0.512941	0.183376	2.91185	1.09754	0.99898	1.24298	0.955422	1.66256	0.311461	2.03778	2.45319	2.97837	0.442812	0.237244	0.574412	0.849749	2.7401	4.39949	4.40694	0.496273	4.59077	2.36031
ENPP7	9.07475	0.927627	13.3169	3.05993	8.90055	3.72566	4.8204	3.64509	0	0	0.0263639	0.46735	0	0.0717006	0.0139076	0.0121807	0.0465103	0	0	0	0	0.0470532	0.0207286	0.0227803	0.0697626	0.152752	0.492064	0.239213	0.26521	0.229958	0.0949715	0.315159	0.180843	0.0910932	0	0.0430136	2.77341	0	0.700815	0.875759	0.515174	0.135488	0.50963	0.349915
FARP1	86.4978	74.6878	104.158	119.988	112.296	108.305	104.574	103.199	21.5899	31.849	59.4207	14.7526	26.4863	34.5711	28.4651	33.9909	40.841	30.8371	28.0373	38.7356	24.4136	23.5086	29.0646	27.446	17.7899	18.4516	25.0776	16.3898	23.4886	20.2461	11.6099	14.3193	22.7034	24.9686	23.8361	22.3678	24.1251	19.5916	7.83194	7.2151	6.15664	13.8885	7.89038	8.51124
CCNB2	0.246956	1.6429	0.270083	0.925258	0.246617	1.24571	0.509223	0.623633	8.70015	11.0599	3.75346	7.21732	7.13791	6.3753	6.10701	4.90052	7.24486	10.3392	4.7497	4.71998	6.84258	6.9813	4.27754	4.90135	7.23991	7.09848	3.31726	6.35497	4.20716	5.64051	5.5908	5.82927	6.21977	4.78448	8.77513	5.24661	2.29681	6.22604	6.5343	7.24984	7.90832	5.80548	6.94415	7.39923
PDZD3	101.993	20.671	62.0331	85.6624	82.4498	81.4446	69.2465	80.5987	0.861744	1.80312	0.652762	1.52591	0.16948	3.63511	1.57417	2.71431	6.3337	0.614554	10.6679	39.147	12.3657	0.998592	7.84517	2.25614	0.493515	0.432239	0.0828801	0.0604373	0.234519	0.33891	0.268739	0.139344	0.639661	1.18142	17.4416	2.89073	0.303845	34.5647	0.0708245	0.309765	0.0700855	0.136925	0.515033	0.232066
SCIN	116.432	145.957	117.074	152.961	134.074	157.355	184.104	218.598	6.04021	8.5574	38.7819	10.8441	4.75175	83.6479	62.3236	74.7173	115.671	19.6713	25.0021	17.8374	16.5702	12.006	26.8093	12.1428	10.9901	11.0773	5.90613	6.60145	9.36059	7.00778	3.10021	5.45323	8.63087	7.52812	13.1337	28.9266	0.50708	9.79785	2.2753	2.62357	2.16968	1.35964	1.88022	1.85254
ASS1	895.988	119.127	574.097	137.318	473.528	253.899	247.055	242.685	10.7107	2.86891	12.9775	5.3952	8.73688	16.1048	12.6066	17.7317	56.0846	41.6154	12.1449	10.6825	30.5539	13.6287	14.3099	16.957	17.0655	18.7978	8.15828	14.9241	10.6801	14.0344	12.5995	15.9629	18.2924	27.7062	2.91256	6.64892	258.609	9.27371	2.2237	1.24858	1.9626	9.87622	2.18522	2.56003
SLC22A10	0.922754	0.189772	0.483561	0.74814	0.883094	0.699714	0.911721	1.00491	0	0	0.151017	0	0.0343083	0.102678	0	0.0697731	0	0	0	0.197293	0	0	0	0	0.0999032	0	0	0	0.253196	0	0	0.0564152	0	0	0.0567188	0	170.184	0.0685981	0	0	0.170251	0	0.0521296	0.18791
TFCP2L1	1062.04	1022.44	833.462	1549.77	1193.48	1163.74	1309.61	1471.71	31.3079	16.0786	144.424	93.4561	48.3607	446.345	419.908	402.101	629.366	38.6486	14.1803	29.5789	15.4305	22.6519	35.2361	20.9501	170.354	96.2562	52.2002	50.432	53.9316	107.014	13.7476	44.2736	233.98	240.033	21.4998	53.1246	12.2229	8.74712	8.64223	7.48702	4.27603	16.1296	7.85574	9.22132
RGS7	1.87501	0.0957383	2.21929	1.61756	1.00653	0.563818	1.00387	2.17495	0.023008	0	0.0846519	0	0	0.134297	0.178624	0.0782219	0.102671	0.0836819	0.0150373	0.0368639	0.0165079	0	0.0499183	0.0182864	0	0.0367853	0.0376184	0.0685796	0.0532228	0.0461483	0.0304944	0.0316233	0.0290335	0.0974973	0.0317935	0.172641	0.187166	0.0384524	0.257172	0.333923	0.508977	0.0466115	0.277599	0.421329
GPR84	0.0131677	0.441952	0.0414024	0.146413	0.0201628	0.419365	0.0223033	0.0573599	2.13671	1.18758	1.65505	3.38525	3.19596	2.16852	2.04628	1.147	2.52059	1.63608	1.76399	0.765779	2.66268	1.36155	3.21254	1.47477	3.42148	3.10154	2.32137	3.43584	2.79653	2.96992	8.90578	8.6365	3.7961	2.8295	1.53458	3.92383	0.56575	1.50358	5.89221	7.81713	6.25831	11.847	5.49881	5.74908
ZNF697	12.7512	7.89389	13.2002	16.5912	13.6166	15.1666	16.7756	17.5989	2.84904	2.3095	6.4994	2.77361	3.86437	4.24536	3.6432	4.44966	5.32829	3.11738	6.52053	4.53183	4.1178	4.60956	6.26312	4.80668	4.08054	4.62084	3.85943	3.61144	4.59193	5.06119	5.1461	4.60855	4.65945	4.09695	2.62225	3.2414	1.54128	5.21701	1.72447	1.46918	1.23008	5.15366	1.61978	1.8364
RHCG	364.566	22.49	273.882	169.766	296.839	123.309	221.751	460.561	0.388372	0.431713	2.5006	0.730679	2.11005	11.7799	6.50143	7.75721	16.5824	5.0616	2.98248	0.388911	1.88089	17.4534	1.75545	6.17343	16.3651	21.4221	1.34936	2.89404	3.29411	3.31066	3.66754	5.87176	22.1762	16.9717	7.91588	1.38422	1.20554	1.78494	0.678285	0.296662	0.134242	1.04906	0.184967	0.148166
SKA1	0.144103	1.92041	0.113274	0.701005	0.496474	0.491722	0.24408	0.209243	35.7292	12.1415	5.5186	13.6997	18.9344	5.86878	6.56887	5.32824	7.05217	18.0913	10.8588	15.4669	26.1042	19.5094	7.67671	14.1832	11.0459	11.6011	4.5904	8.29968	4.38901	5.81127	10.8575	9.7264	9.56079	8.88212	11.9577	13.852	7.37699	22.7538	13.004	14.6302	12.3897	11.1678	12.8463	14.3205
GPT	31.0065	4.86192	18.0977	17.3281	37.2801	22.8764	23.632	21.2411	2.02469	2.30298	1.90564	6.53574	0.997042	0.837605	0.837729	1.49409	1.69367	0.875302	1.74386	1.20707	1.14863	2.4993	0.930771	1.946	0.783131	0.97029	1.84766	0.991794	1.76693	1.17528	1.14413	0.906038	1.30718	2.19481	0.780784	0.753726	36.8923	1.28531	0.789453	1.58255	1.41053	0.826716	1.61462	0.958055
MORN4	48.3625	27.4166	39.7302	55.2726	50.0898	52.9664	61.4913	56.6265	11.5723	8.52504	18.3913	21.1278	13.6219	19.813	14.0212	19.2059	24.334	10.7921	14.7685	14.8111	18.4727	12.1404	17.4315	12.8438	11.8332	9.19616	10.7479	12.4094	11.4047	11.0791	10.7092	11.8585	9.15921	6.23855	13.8148	20.141	7.91571	18.7681	7.17541	4.49825	5.96446	8.8782	5.13097	7.4191
TBC1D24	20.6506	11.7402	19.0573	32.4046	20.7665	23.9726	25.2771	32.8177	3.38898	5.34394	8.11117	9.78089	4.98787	9.63722	8.73401	8.04739	12.1438	7.59042	6.51236	9.00129	17.7377	5.1964	6.25614	5.0871	6.16518	6.96374	5.86091	6.40662	6.37934	6.8862	6.13093	9.38315	6.64843	8.14278	7.95633	4.77125	10.112	9.71614	4.46167	4.31272	4.27019	5.64352	5.13832	5.19298
SCGB1D2	1.47666	0.233232	2.97151	0.985149	3.97955	1.20931	5.90271	3.51644	0	0	0	0	0	0.262902	0	0	0.204645	0	0	0	0	0	0.091206	0	0	0	0	0	0	0	0	0	0	0	0	0	0	0	0	0	0	0	0	0
DCXR	531.733	95.9553	330.893	166.558	540.177	217.263	263.255	266.266	52.3687	27.9313	24.2235	44.5468	43.0152	52.633	37.8079	67.8179	56.5543	52.5784	34.1871	80.8091	54.692	49.6784	29.1802	38.2132	33.3725	27.555	25.8746	27.5101	24.0325	25.2803	23.5364	25.487	23.9333	24.9557	47.5758	42.4221	775.883	41.7923	44.1375	43.1858	60.63	30.1839	42.9592	40.7414
ABAT	141.088	27.746	144.869	31.0009	130.293	61.6847	59.6596	49.8871	0.83207	2.16958	3.77948	2.87321	3.61482	4.47131	3.62369	4.62743	9.30136	2.52814	1.12791	1.70348	1.96051	1.36596	2.47388	1.15118	3.56287	4.65885	7.35648	3.2946	5.83767	3.0906	2.4575	2.48493	3.18234	2.93827	8.93572	3.09089	112.65	3.33058	4.76504	5.13175	5.76633	2.80252	5.1468	4.49118
AUH	106.956	45.1964	143.957	86.8281	114.725	91.1816	79.8924	100.512	22.5142	30.4499	34.5831	12.3509	14.2916	26.8353	23.6297	27.3911	32.2484	25.7215	29.8387	37.2917	22.3516	27.6282	24.9899	30.3804	20.3178	17.3657	27.5167	21.88	31.476	25.8557	21.5346	19.6863	26.264	27.9765	20.0397	21.1589	24.2997	25.4338	25.3903	21.9501	17.0184	15.113	18.3614	22.9503
SERPINB8	1.597	12.9723	1.57814	4.37589	1.7467	5.39754	3.3619	3.01458	11.0088	22.6336	14.7409	25.3551	18.5459	11.4746	11.8416	11.5718	14.6429	18.4844	21.1075	23.57	34.2506	15.7934	15.5004	21.2932	13.3085	11.2147	14.8137	11.993	11.5685	12.3106	12.5572	12.6203	13.7996	9.49514	22.3474	31.2508	8.57169	22.9981	12.4207	11.2742	10.9105	13.9144	12.0018	10.1095
GPRC6A	0.360663	0.0229698	0.475554	0.776178	0.908555	1.27039	0.177354	0.405443	0	0	0.068546	0	0	0	0.108479	0.0105566	0.0201545	0	0	0	0	0	0	0.019743	0.0151152	0	0	0.0148085	0	0	0	0	0	0	0	0	0	0	0	0	0.0343449	0.0167747	0	0
HJURP	0.805681	6.70355	0.904736	5.75901	0.440602	4.58204	2.92426	1.58769	122.382	62.8294	28.4811	34.5219	100.599	25.3073	24.7428	19.2683	31.5031	67.7799	44.811	87.5089	75.6411	69.5914	40.7879	52.5399	39.4022	40.5344	16.6747	24.9048	21.7914	27.6028	30.1281	36.901	37.3677	28.3771	37.0147	57.4395	32.5644	60.4767	37.769	35.4784	44.3402	33.2733	37.1408	41.9081
SPAG4	6.46666	15.7541	6.1558	9.40024	6.26822	8.50256	8.34048	9.73443	36.8613	19.713	22.1375	28.4392	44.3631	25.931	28.8265	31.2223	28.4171	27.9499	44.0434	32.9801	32.5366	33.1677	19.7875	50.338	36.6119	25.3153	36.7618	34.8116	42.4878	35.3158	22.6648	29.5104	30.3705	51.6644	31.8572	28.1341	6.99619	17.8887	16.7249	10.5467	8.05627	28.1427	15.1224	15.3676
COL11A1	0.0806953	0.561235	0.0634316	0.509807	0.101097	0.150194	0.0497021	0.133151	7.3382	12.8494	7.26839	3.53622	14.8137	3.27499	4.33967	3.11852	2.50671	22.3505	15.5193	7.74833	3.41637	5.70192	9.38494	9.4611	18.0895	21.7451	15.7498	12.4561	12.935	59.3927	14.3761	9.06336	26.3272	35.6756	6.99103	1.35158	0.764502	0.863848	0.114893	0.131609	0.059554	29.2513	0.556997	0.0956094
KIF4A	0.400525	3.71659	0.50374	1.44738	0.306648	1.54894	0.881926	0.988682	31	32.8909	7.78728	14.0511	21.8013	12.6573	17.0544	10.1032	16.6869	28.5113	13.8052	20.347	21.9045	20.7775	12.5548	14.2052	17.1719	18.3212	6.29197	11.1646	8.70412	14.4082	12.1844	16.1028	16.0251	12.9552	24.4024	31.1856	8.78736	23.4391	11.3509	13.0646	10.8186	14.495	11.0782	11.8756
STK32B	43.699	30.13	53.8136	36.9702	67.0542	49.0076	74.8474	70.7502	3.10792	12.6553	13.7819	4.18537	2.46104	18.059	15.2391	14.5146	21.0222	3.41095	6.88484	4.71748	2.48808	1.7186	3.54892	1.45607	4.73777	5.05613	5.77685	3.97853	8.12268	5.51191	3.64223	4.36159	5.82084	6.86222	1.71786	4.71315	0.588287	3.93661	3.79383	3.29863	2.9853	5.52304	3.32393	3.94398
AQP6	44.2517	37.251	17.9402	46.7708	18.2678	30.6794	61.2254	74.8938	2.14577	0.307771	1.9737	1.04181	0.0867846	10.4469	4.97078	5.47134	23.2222	0.839174	4.84058	6.54327	3.82405	3.06805	7.00823	6.16152	0.379066	0.627111	1.2449	0.784008	0.960708	1.11068	1.05502	0.856231	0.698766	0.806617	3.58683	0.467442	0.385264	3.8175	0.580265	0.740223	0.0478509	1.68274	0.263729	0.739402
SOX6	9.77997	7.31711	16.7909	17.8151	15.1286	18.593	11.5279	12.9155	0.734671	1.12245	8.377	0.893053	0.270519	4.64718	4.41594	4.15368	5.19136	1.16142	1.69219	2.61867	2.34531	1.20075	1.17966	1.65654	1.02799	0.772715	1.10595	0.960821	1.05312	0.809271	0.596243	1.03645	1.2007	1.50174	1.22092	1.4765	0.751035	1.89312	0.578803	0.415326	0.299806	0.454593	0.448032	0.52846
CCNF	1.97562	8.40626	2.89172	7.29081	2.66003	5.88904	5.1925	4.50085	34.8001	51.2548	21.6741	47.3427	65.0448	17.4958	25.4081	18.2661	23.839	57.8407	33.8431	56.1652	51.1894	51.279	31.1372	37.1092	35.8012	39.0691	15.5178	24.9294	20.4126	29.6123	27.9054	34.936	33.5893	33.6692	35.5261	27.5038	25.2219	48.254	30.5858	40.8874	44.3441	29.4674	43.7817	40.2871
PAIP2B	11.2193	4.60277	21.803	6.75922	17.0292	8.05462	8.38163	8.33128	1.65315	0.911222	1.80962	0.77684	0.955453	1.69367	1.7192	1.79603	2.30567	0.982779	1.17867	0.68589	1.06521	0.904624	1.13957	0.998993	1.11399	0.529098	1.54878	1.39002	1.15882	0.876906	0.676028	1.73385	0.885007	0.742983	0.61043	2.30319	5.51415	1.918	1.93434	1.83676	2.2038	0.854953	1.84506	1.80692
NEK2	3.30333	0.986326	0.128228	0.113364	0.187339	0.417479	0.172689	0.325692	8.83805	4.5492	3.60413	3.38563	10.7716	4.41089	4.79543	3.34887	7.5593	5.1727	11.581	11.0215	15.3375	16.1885	5.76197	11.3843	5.85468	5.5686	2.09992	4.0748	2.55136	4.2498	4.41431	5.32571	5.08186	4.56614	3.85034	8.49371	4.92106	10.9143	5.71797	4.02401	4.24373	5.40966	5.19761	7.47436
VAV1	1.10488	6.01902	1.75309	3.35571	0.313302	4.95709	2.01006	1.30723	16.2841	26.7088	21.8596	21.5066	8.09729	15.3726	16.7991	14.7595	14.3995	8.76545	18.6873	16.9038	22.6775	30.677	25.9071	29.5824	24.3629	18.3462	29.6782	31.7595	27.8579	27.1196	55.7009	35.7715	21.7615	22.7238	26.9844	29.4365	7.23854	33.0193	57.0857	69.9272	74.2631	36.5371	60.4905	64.7497
SLC5A3	26.6243	14.0748	61.4041	58.7206	58.7467	44.7404	75.7475	67.2542	15.8835	21.6185	27.5858	19.0166	13.3426	16.7133	18.9432	15.5157	18.9089	19.7587	23.1938	11.8123	16.5131	15.4992	13.4083	19.2937	15.2724	14.997	16.0774	18.7275	23.7259	20.7048	30.3792	24.7154	18.5281	15.7519	19.6896	12.4412	6.70597	12.1762	16.7334	13.9499	9.1574	17.6796	15.1161	18.7875
HAGH	171.303	37.2856	103.915	61.5504	107.598	71.105	87.0335	98.1891	15.3336	24.4687	19.5108	28.6758	19.6117	31.2035	21.0704	31.4229	30.0164	23.4722	15.5636	14.0272	17.6599	16.056	18.0178	14.155	21.9177	18.7431	23.0256	21.115	23.0295	20.4032	19.9913	19.4249	19.3177	21.4115	29.5534	22.8234	92.1889	15.3842	27.9243	27.0939	32.5094	21.1485	27.1621	26.6058
CLDN19	13.6748	17.631	37.3494	25.2478	39.0764	28.8726	101.776	88.1605	0.741697	0	1.66395	1.5429	0.635071	10.5743	8.23354	13.346	11.7566	2.32477	0.709391	4.26071	8.09914	0.653345	1.36061	0.402577	2.92803	14.2107	2.18875	0.388232	1.47858	0.725687	0.0479528	0.472415	2.10015	0.804906	0.349969	4.588	0.123924	1.60237	0.0505506	0.24873	0.200093	0.122162	0.0689254	0.027606
SLC23A1	247.685	43.4177	217.232	79.4039	263.649	119.032	112.863	69.7676	1.97286	7.76955	12.547	5.79734	1.17787	5.07623	2.84448	4.55136	8.14058	0.956724	1.39992	6.86378	0.889739	2.03577	1.79366	1.79199	1.50915	1.32177	6.17481	2.08337	4.95485	3.39177	1.27004	2.55664	4.83679	4.29946	18.6159	3.89117	40.8341	2.1667	2.67769	3.44454	2.33802	1.37032	3.29307	3.18266
GRM1	0.354145	0.113914	1.50137	0.796404	1.67558	0.651747	2.29829	2.49605	0.038232	0	0.0937764	0.0213124	0.0213042	0.0531331	0.0742042	0.0686005	0.0379127	0	0.272084	0.0408374	0.115819	0.0836842	0.129031	0.0675248	0.0310182	0.0362225	0.104183	0.0709069	0.18343	0.0170409	0.0337814	0.0467092	0.0482445	0.0450026	0.0234803	0.14025	0.0109126	0.0354976	0.0356115	0	0	0.0688475	0.0647413	0.0324127
PCCA	89.973	33.0255	107.498	56.0767	98.1322	60.1514	50.2839	56.7766	5.39885	15.0891	19.4489	8.6021	6.00033	15.4052	13.507	14.1594	19.5238	17.4063	9.53864	13.1558	10.5395	8.59025	8.83865	8.50637	7.20561	5.96947	9.15698	6.76228	10.4119	9.2659	6.66802	7.63243	9.02875	9.88019	9.0672	10.8621	19.7926	8.50728	6.74742	6.16327	4.65915	6.57045	4.85245	5.39594
CDCA5	1.79483	9.1853	1.4851	1.96943	0.57859	2.90108	2.40005	1.44025	62.1723	50.6697	12.1516	96.6372	50.0281	26.573	33.5683	23.0571	30.356	57.219	29.528	43.7071	51.2281	56.0402	25.1618	42.6406	39.5185	44.0171	15.4993	30.3599	23.4838	30.8805	34.2172	42.6915	38.75	30.6619	38.9497	35.7165	18.9118	51.658	50.4429	42.137	48.8709	43.5849	53.345	57.9415
PTTG1	0.601684	1.74228	0.378369	0.780523	0.122842	1.00375	0.475592	0.407712	14.2599	5.52173	4.25395	16.6502	17.3239	6.96298	7.06466	6.66057	7.92161	12.1484	8.95598	19.1424	15.0549	15.8876	8.60944	13.6138	9.17201	8.99169	4.69101	7.76051	5.08498	6.01237	8.68368	6.82742	7.34904	5.89749	11.8939	9.89659	4.69359	11.5939	9.45327	11.1215	10.6572	9.08014	9.02806	11.4359
COL1A2	51.748	448.883	19.7664	80.323	20.517	104.203	77.6966	42.6821	402.721	761.788	1269.32	602.508	1938.69	622.777	794.503	810.766	474.539	1026.47	1540.33	340.252	302.349	567.244	2800.83	991.943	1179.24	1113.1	1005.37	1268.11	837.082	1967.41	1242.32	1248.97	1209.15	1257.43	548.503	404.435	329.406	1642.97	214.437	206.251	130.205	2710.51	522.74	155.55
HAS3	1.14634	0.930441	0.410497	2.01816	1.04343	1.78197	0.755087	1.4056	13.8492	20.0426	5.76583	52.9556	123.118	8.42445	10.2993	3.95834	1.10324	33.0528	15.4101	24.88	23.8926	21.3179	37.8897	19.5177	38.0189	64.1401	14.162	24.7721	21.085	31.4736	5.92025	37.5559	46.929	34.385	43.6205	41.8833	32.5381	39.8486	0.436963	2.52396	0.592206	21.8908	0.863473	0.66401
ORC6	0.396237	1.19046	0.352093	1.24512	0.448453	0.58786	0.525242	0.450275	4.96575	13.4931	3.55253	3.13724	5.61105	2.83715	3.26621	3.12637	2.53675	6.33243	5.1687	7.249	7.20486	5.58561	4.89472	4.32674	4.78978	5.74372	3.21755	4.53908	3.37517	4.77099	4.7777	6.0668	5.84847	5.14373	4.90498	5.90648	1.62212	6.05524	4.34272	4.0741	3.96684	5.04242	3.57378	3.95732
MTHFD1L	2.93887	14.3454	2.07912	6.85801	2.49874	6.40404	3.20939	3.54864	43.6846	38.2897	24.7726	20.235	35.0923	15.3252	15.7764	12.7577	12.1785	38.7776	23.6243	37.0797	27.2615	25.2783	44.5201	25.5657	13.1827	13.4644	14.5658	13.2794	15.1773	15.7985	12.4092	12.7438	16.3885	18.8229	19.7947	28.1262	10.414	34.8138	9.06708	9.61145	7.62546	12.3218	11.8596	10.4954
IGF1R	867.952	529.102	642.017	751.57	944.999	800.142	731.907	729.419	138.272	145.031	452.101	131.73	121.395	316.645	322.685	320.44	316.255	211.242	242.812	306.937	177.605	149.552	207.342	212.468	145.718	151.119	181.82	146.381	192.486	206.805	103.116	136.581	196.021	212.763	140.065	201.062	37.0313	207.2	139.864	150.052	113.938	125.512	143.959	138.141
RAB40B	97.4301	40.8835	76.914	62.6149	82.8519	66.1532	49.6592	53.2144	15.9677	11.5974	18.6077	5.5854	10.6348	19.6273	12.9029	22.9799	24.8785	6.47857	15.2175	17.7354	11.5935	9.08586	19.9672	11.6291	14.7871	10.7135	10.2973	8.79839	8.14282	10.4631	4.80602	6.47036	10.9176	14.5571	7.29636	17.1845	18.6848	16.5858	9.24393	8.45535	4.30987	4.29597	7.27155	6.89269
SLC13A2	97.6227	8.91962	74.5356	19.2037	183.218	44.6074	54.9034	28.8703	0	0.799819	0.124092	0	0.150354	0.993712	0.174565	0.573331	2.37162	0.05452	0	0.0360261	0	0.110737	0	0.0357416	4.56975	3.28337	2.13228	5.52253	3.71028	3.78836	31.0531	32.8206	5.22076	3.57305	0.0310709	0.269947	1.30927	0.0375785	0.0314159	0.0687018	0.0310881	1.79172	0.228455	0.24019
GGACT	53.7404	2.37761	19.3586	12.0513	51.0791	11.5974	20.0408	19.0602	1.34991	1.28619	1.37962	4.16566	4.01184	2.01005	1.91304	1.86672	1.76457	2.02624	1.3304	2.36884	2.38292	1.82914	1.93702	1.82221	1.52546	1.37032	1.26121	1.64779	1.33828	1.48989	1.32056	1.53143	1.44657	1.67977	3.15336	1.65602	2.44029	2.27396	1.66155	1.17845	1.18501	1.24439	1.95936	2.01095
TRHDE	98.7402	45.2679	168.646	96.7768	149.098	90.5125	86.8685	100.177	1.85103	0	21.8649	2.07729	0.692165	36.2314	32.3339	28.029	50.7857	3.89767	10.6333	6.94612	5.10264	3.35859	4.57966	5.03294	3.97179	3.99784	2.70789	2.43925	1.20193	1.43298	0	3.61536	5.96242	3.40587	3.70213	6.1405	3.87916	0.162819	0.204176	0	0.269395	0.526311	0.309326	0
RORC	170.448	33.8898	93.1351	115.411	166.249	117.096	101.477	113.182	2.95489	4.66207	22.7955	4.66263	2.66903	16.2541	12.164	15.798	25.0185	4.96911	7.91179	9.39239	8.34355	3.99022	9.03046	3.56062	23.3161	17.0684	16.2861	11.4783	18.0071	14.6576	14.6548	11.9875	18.8241	29.7889	7.37609	21.8859	209.563	5.7349	9.72201	17.4016	20.6908	12.3587	12.5295	7.20022
GLIS1	4.28931	2.06986	2.18255	4.25833	3.44523	4.72634	2.85418	5.22728	0.122655	0.499922	1.24101	0.512803	0.0768911	0.741502	0.337251	0.764496	0.655146	0.297403	0.120245	0.39304	0.0293343	0.117457	0.206976	0.0649893	0.136829	0.174312	0.568203	0.231544	0.283729	0.177677	0.0677353	0.323116	0.296655	0.887913	0.098869	0.444831	0	0	0.0428429	0.0468455	0.0847917	0.0690233	0.0129813	0
ZFAT	168.49	64.1815	132.017	144.258	141.816	134.832	116.178	143.81	41.5875	59.4902	69.3965	25.4446	27.5747	41.5651	43.2177	40.6018	46.6744	35.4865	47.7944	51.6187	51.0821	41.3911	45.9001	45.3759	30.6839	35.0084	41.54	35.7624	37.691	34.1019	33.6093	28.0819	32.7916	44.927	41.9158	53.0596	20.5974	54.4888	62.357	81.834	93.2941	30.0082	65.8225	55.8714
TOX3	33.4959	29.8706	39.0901	77.0247	46.1085	53.5511	46.7669	79.4007	0.994761	0.465588	12.8099	0.919349	1.40038	14.0139	8.28179	11.9703	17.7986	1.90422	1.71091	2.34879	2.02848	1.28924	0.454366	1.66446	9.11134	5.46884	1.45524	4.24473	5.40963	4.55055	0.346958	5.2531	11.2314	13.5334	0.361738	1.80712	8.6526	0.262501	0.292603	0	0.0723875	0	0	0.239689
PLK1	0.865673	3.88435	0.742334	4.594	0.903782	2.32734	2.1994	2.2283	50.1568	21.293	18.7784	62.9096	53.3351	14.6067	15.328	12.9248	19.0522	45.0203	19.383	49.8729	31.4657	33.2391	18.7139	25.9748	30.1107	28.8347	12.5689	19.3826	14.3168	22.4121	20.2103	23.7875	30.4269	24.476	29.8364	18.5339	18.0933	28.9947	20.8944	33.8846	35.022	19.3465	29.2896	28.0776
GCGR	1.13267	1.21978	1.21411	3.29169	1.81322	2.34243	1.8313	2.84082	0	0	0.101112	0	0	0.412484	0.320035	0.0467159	0.178379	0	0.215535	0	0	0	0	0	0.200668	0.0585841	0.179732	0	0.169525	0.146991	0	0.302178	0.624221	0.116455	0	0	4.51825	0	0.153589	0	0	0	0.0698057	0
NEU4	6.7055	1.36591	4.26695	3.99424	22.7356	8.95876	13.3408	12.364	0.0568139	0	0.209032	0.855112	0.189952	0.994863	1.81945	1.20721	0.737534	0.55103	0	0.364113	0.081526	0	0	0	0.483987	0.121112	0.0928914	0.677377	1.57708	0.455818	0.677701	0.468525	0.430156	0.842628	0.157016	0.0852606	43.444	0.379803	0.238138	0.520773	0.235654	1.38118	0.721556	0
CHST11	22.4664	107.417	29.9371	32.5947	10.1983	33.823	35.8289	28.1952	103.848	81.7078	225.307	184.012	633.061	211.392	200.83	221.982	155.961	259.087	249.17	194.707	200.033	230.323	222.341	224.927	274.942	233.866	343.189	322.494	326.092	284.755	374.824	293.245	246.799	255.252	204.944	182.521	85.838	157.24	352.245	286.016	291.801	335.56	335.324	290.436
SPACA1	0.55084	0	0.455784	0.967083	0.221964	0.791424	0.392845	0.926133	0	0	0	0	0	0	0	0	0	0.0750459	0	0	0	0	0	0	0	0	0	0	0	0	0	0	0	0	0	0	0	0	0	0	0.0427922	0	0	0
BIRC5	0.935416	6.78348	0.848417	2.00019	0.60599	3.02823	1.5844	0.888093	65.4478	48.6717	11.0224	62.8189	73.036	22.8352	25.2712	21.1538	29.9472	79.253	33.6876	42.3385	56.4374	60.026	32.0546	44.9957	32.4389	35.9438	10.9897	25.461	15.4002	24.1384	29.6271	31.3573	29.5164	24.0066	45.6439	34.0649	26.4098	49.8758	33.2714	34.4434	36.4291	31.7986	36.6825	38.2736
TGFBR3L	7.68665	1.27389	5.82167	3.89912	5.67024	4.97779	4.94173	8.7987	0.0598977	0	0.881511	0.150255	0.70092	0.299675	0	0.407277	0.0485979	1.30711	0.548063	0.863723	0.68761	0.786643	0.346545	0.571268	0.291576	0.510745	0.2938	0.428487	0.184743	0.160186	0.0793874	0	0.151168	0.507637	0.0827693	0.179777	2.15419	0.200209	0	0	0.082815	0	0	0.0914053
CDKN1C	81.1096	78.1009	70.359	59.3542	109.027	48.3789	52.513	95.3687	7.53747	2.02708	11.0705	5.41314	5.81754	39.6876	24.7461	46.0073	34.597	7.29575	5.68109	4.52875	3.31459	6.1869	8.74815	8.93766	15.5347	14.2862	6.90732	8.84178	8.24924	10.6478	3.78654	8.48003	15.2643	20.2847	5.50179	16.2831	4.3983	4.26675	3.09992	2.36803	4.58035	7.42975	4.40042	3.29301
CYFIP2	1162.38	388.379	1068.98	936.15	1653.72	826.827	2089.11	1953.61	112.989	54.7986	284.126	110.555	185.424	177.951	169.977	165.169	217.585	122.879	68.2403	134.59	149.473	50.9039	195.943	59.9463	91.9699	104.721	152.256	102.975	123.767	89.7812	114.602	92.0809	112.596	114.79	152.932	272.248	117.774	305.167	474.496	615	655.823	96.8076	471.886	452.727
LPA	5.9333	0.447218	4.43419	1.34059	5.05731	1.76198	1.48519	1.59151	0	0.277479	0.0861019	0	0.0391215	0	0.0151403	0.106082	0.0632909	0	0.0815729	0.199975	0	0	0.0451319	0	0.075946	0	0.0255085	0	0.0240598	0	0	0	0.0590617	0	0.0646761	0.0234131	59.1957	0.026074	0	0	0	0	0.0792574	0.0238081
CDKL2	23.394	18.6398	26.7518	35.302	42.0904	35.2253	33.4921	28.5905	5.41116	0.396594	6.56337	2.0883	7.45538	8.13171	7.04011	8.94563	11.0723	1.36972	2.68157	2.71528	1.96254	5.07609	1.67715	4.77329	2.20714	2.63027	1.55557	0.99255	2.75104	1.39146	0.866927	0.858154	1.68831	1.70085	5.25881	4.37259	2.6732	1.09316	0.581568	0.817587	0.452178	0.562171	0.944004	0.862051
SHC1	74.2175	198.631	68.8719	93.7078	68.2698	107.344	107.29	100.718	920.31	467.699	224.698	701.414	827.811	374.972	423.48	411.209	452.079	618.568	551.437	629.686	707.159	566.156	659.602	556.435	519.656	493.89	329.862	431.598	392.075	443.467	367.792	479.137	477.83	402.16	818.539	536.901	279.266	561.751	130.397	138.336	130.814	407.487	152.6	139.258
BHMT2	1193.74	311.312	1029.32	447.59	1126.51	398.997	631.484	577.99	6.72132	3.12237	44.1067	4.78135	4.61182	51.9052	33.0515	58.0226	95.2706	8.63513	77.2355	192.476	62.6917	108.446	8.63348	71.6783	8.48487	12.0827	8.61113	8.07345	9.12766	5.83518	2.85864	9.85855	12.0894	12.2217	2.21798	17.3882	303.578	79.3021	2.94342	1.99235	4.64647	5.96149	3.82223	2.83213
TCEA3	58.7377	23.0113	58.1537	34.0724	61.3572	38.8022	40.2512	48.5358	3.78875	16.9946	6.41717	4.98235	13.4207	13.152	9.66975	12.7957	15.5325	3.76369	6.7414	5.21466	2.49084	2.57558	4.17643	5.0143	6.94667	4.83886	3.16555	4.39783	6.79519	5.69109	4.77821	4.17512	5.18114	6.33004	1.91429	5.88616	51.9515	2.51048	4.61731	5.27817	6.89985	3.80959	3.37041	5.09402
LYG1	4.86757	23.6675	8.75145	7.19722	14.1535	13.3701	8.11308	8.04538	2.01777	2.45802	4.11871	1.17873	0.39276	5.76206	3.91627	4.72208	12.0877	1.20637	1.04778	1.68288	1.42788	1.36128	1.71912	1.8014	0.840948	0.88384	2.21445	1.12048	2.34444	1.03488	0.805958	0.68383	1.39518	1.99118	1.68058	2.03254	0.828401	0.877699	1.622	1.39349	1.10827	0.634628	1.64992	1.64503
SLC26A1	84.287	16.9672	59.5194	32.7241	51.2359	32.7956	40.7837	33.1906	4.153	7.60357	13.8318	10.486	2.72259	5.0021	5.18929	6.66742	4.88913	3.55406	5.28663	8.04571	7.40059	4.58971	4.94687	6.47203	5.21926	6.30713	8.83171	5.24278	9.96266	7.11398	3.92138	6.305	5.6859	14.0328	5.55126	5.62139	24.3821	7.93876	4.70269	7.38132	6.22985	2.5662	6.72235	5.92336
INPP5J	10.8128	2.34934	7.44689	11.7634	8.61243	5.60543	13.3115	18.4786	0.343116	0.871784	0.601144	1.94685	0.805756	1.57359	0.721446	1.22206	1.71672	0.0792341	0.213571	0.589014	0.0820599	0.160935	0.236325	0.220759	0.914661	0.888169	0.788069	0.623372	1.14646	1.16885	3.73553	1.25758	1.25768	1.73091	0.237066	0.637512	0.237845	0.232105	0.205455	0.299534	0.293672	0.40824	0.332014	0.299201
CRY2	267.069	132.064	179.431	184.085	229.71	172.829	264.491	272.52	65.4662	84.8124	103.422	86.4193	48.5371	118.739	113.526	115.462	107.089	59.9587	77.3546	70.2661	65.6607	68.959	80.2462	81.9736	67.839	60.0917	75.9374	75.4707	80.6694	77.8598	68.1397	62.964	63.3418	62.6927	66.9536	83.2586	159.081	73.8237	110.367	112.445	120.32	68.0795	110.524	107.805
ORC1	0.6108	0.801073	0.809357	0.8732	0.454278	0.813843	0.443386	0.519473	6.37164	6.13004	2.84466	4.90718	7.91077	2.95167	3.7335	1.81309	3.93768	6.07586	2.73968	3.37307	3.98339	5.39818	2.9103	3.19836	4.7613	5.12329	2.37597	3.3319	2.61453	3.88629	3.96316	4.34032	4.1612	3.80922	4.18348	3.14537	1.6033	4.37467	5.19304	5.7209	6.1692	4.64241	5.35931	5.50132
SYTL1	1.26259	4.9974	1.13426	4.98048	1.19682	3.03636	1.83306	1.71111	26.958	23.8589	10.3908	40.2205	27.0395	9.32344	12.1837	10.8563	15.3106	14.7228	22.1663	37.6187	37.947	52.8535	22.4855	47.7692	18.7469	22.9459	17.4418	14.9074	18.0349	15.8437	16.6909	23.1312	19.131	26.0566	14.4217	21.5379	11.0913	33.3827	27.8365	38.6543	42.0112	15.6906	34.0419	32.617
MOCS2	118.217	57.3986	138.339	87.1114	115.33	91.5909	114.747	134.546	35.4758	37.0678	35.3861	25.2581	39.6373	43.6953	34.6725	41.8698	51.3296	42.4406	48.2588	58.4012	50.1816	45.7376	43.1169	41.9348	30.2607	26.9266	36.938	32.9597	33.5045	27.2654	26.0207	33.0355	33.0625	25.2334	39.048	38.8863	49.1669	46.8644	40.7926	35.3962	41.4148	28.3677	38.6386	37.2294
ADAMDEC1	0.127572	10.8723	0.0668531	2.83698	0.195343	2.70862	0.504188	0.37048	38.1336	17.5612	23.8013	78.0075	17.3031	86.7627	83.4411	57.8388	111.125	47.3323	29.2548	12.0015	85.9242	52.6152	58.5054	39.8333	196.348	141.872	363.702	399.719	341.576	151.88	431.71	223.565	108.213	111.287	75.78	187.964	4.62594	73.5943	502.352	295.726	348.918	310.365	354.527	510.503
SELENBP1	620.482	149.821	342.604	182.706	436.737	230.117	448.327	401.107	6.4688	23.3486	50.9604	5.15449	17.1751	99.9481	75.7006	93.403	93.6694	9.78005	26.4611	13.7786	12.8863	10.8693	29.9407	16.4521	36.9537	32.2032	24.7616	33.9353	27.3456	29.1042	19.4672	28.5558	33.6119	61.757	5.99429	36.8893	377.448	24.0386	95.2722	65.922	47.8756	51.5977	125.844	128.33
ELOVL7	9.98603	7.59787	17.0904	15.5583	19.8718	18.4515	13.8692	15.4178	4.55068	1.8334	4.70294	2.52005	4.33634	5.36995	4.67082	4.28836	7.16539	2.16319	1.48954	2.17414	4.84107	1.6738	3.87119	1.3347	2.09844	1.86985	1.51995	1.71619	1.66486	1.29319	1.37122	1.52502	2.38401	1.8267	1.00489	4.17403	1.1427	9.39707	2.38823	1.99287	1.71029	0.799901	1.97094	2.17371
FAP	0.115075	4.4716	0.0822327	0.756086	0.192225	2.6178	0.53158	0.774705	8.7335	22.8426	39.7138	14.4	26.6419	13.7082	17.8178	22.6011	9.15189	8.04264	46.4227	13.3846	13.0291	12.3572	66.1654	20.8237	36.0986	62.6973	38.9853	49.3473	58.7649	56.8675	47.6775	61.0317	33.048	40.0137	10.4016	21.6205	4.99202	22.7338	7.24025	6.48348	2.74853	64.9347	8.25506	4.78905
SLC2A2	273.748	63.6723	839.158	113.906	405.906	162.554	152.843	110.46	0.337541	1.20067	4.34663	0	0.394989	9.90739	5.69964	7.68866	27.222	35.684	0.441214	0.865304	0.0968721	0.775769	0.781153	0.214618	0.0821557	0	0.220754	0.241465	0.416432	0.902698	0.447371	0.927864	1.27782	1.00124	0.279857	1.41834	1621.2	0.112824	0.188643	0	0	0.729405	0	0
RBP4	150.191	47.2914	142.585	70.21	467.436	102.972	55.6988	29.1001	1.79759	0	3.1772	0.442088	0.618687	14.0782	6.97787	8.14853	19.5607	1.62381	0.921453	2.99308	0.809251	2.54596	6.21971	0.280136	0.900786	3.2309	1.15258	1.97513	1.41326	4.66597	0.700735	1.79246	0.711643	0.29872	0.974115	3.49108	2948.58	0.0589068	0	0	0	0.999684	0.134294	0.215151
SLC17A4	12.302	6.14598	4.89396	34.2288	8.08568	21.7955	6.69828	13.6274	0.0246169	0	3.55493	0.185256	0	1.20082	0.453898	1.06707	1.71767	0.208911	0.0160889	0.157767	0.0176622	0.0606181	0.17803	0.0586953	0.0149791	0.0524768	0.0402489	0.0293501	0.189815	0	0.0163134	0.0845865	0.186383	0.0521575	0.0340167	0.166242	14.9664	0	0	0	0	0.0332472	0	0
KIF11	0.755463	1.71896	0.968677	1.59363	0.762989	1.65764	1.3522	1.09696	19.7737	16.8874	6.16614	4.83543	14.453	5.35621	6.35572	4.14207	7.9451	15.0757	10.7291	11.8222	16.1367	17.0523	7.95889	12.1835	9.69662	10.1449	4.96597	8.0745	5.86594	8.13796	7.79333	9.89786	9.57811	7.06545	11.9825	11.0045	4.89793	14.6259	11.6839	11.7706	11.91	9.52519	11.1364	12.3336
PDE1A	25.9149	41.5924	59.4871	68.2931	55.0398	60.5913	93.798	104.987	12.1599	5.44472	28.3417	4.39332	8.98562	34.4554	33.4117	32.6635	37.153	8.00976	15.1874	10.2889	7.82549	7.26957	19.9771	7.96694	7.71102	5.60017	9.63811	8.89565	8.2124	7.95852	2.77415	6.20379	7.02535	8.68853	8.26378	11.4319	3.04814	8.92372	4.37671	1.84898	2.0474	5.8461	5.38893	3.93288
ADORA2A-AS1	20.5453	2.4952	10.2911	7.86707	17.4004	10.9104	11.1607	12.2028	0.46127	1.74333	3.39424	1.56209	0.346999	0.538484	1.09671	0.705695	0.617514	0.279612	0.602945	0.554292	0.264763	0.340758	0.567105	0.366609	0.224541	0.737481	1.28211	0.714948	1.70724	0.462596	0.703064	1.29968	1.6589	1.12392	0.637403	0.934508	14.1009	0.732357	0.934496	0.810394	0.669643	0.685283	0.585829	1.09106
KRT18	1.53302	9.08004	2.26133	3.4723	2.11557	5.33877	5.06501	3.32527	40.3493	78.1597	22.9335	27.6737	36.0735	25.2888	23.745	20.35	20.4096	62.9537	38.0578	56.199	36.0388	42.3571	45.9993	45.1566	33.3179	42.8348	12.6856	21.0545	16.1716	18.2637	17.0316	17.3011	21.4934	28.1259	36.2402	28.9874	12.8896	49.1657	2.28663	1.91378	1.14535	12.5527	2.41213	2.31249
QDPR	196.916	46.8366	143.611	53.0881	142.342	77.7828	83.559	87.0686	7.86055	13.9804	13.7374	29.0845	16.5899	12.8633	10.8702	16.3267	21.7637	14.0565	12.5225	16.7662	12.5486	10.404	16.9122	8.66831	15.7242	15.2904	13.575	12.1835	17.8044	16.0291	16.7994	16.4084	15.6226	13.1156	13.1023	12.0912	91.9197	18.556	20.0433	18.9137	14.1964	12.806	22.8989	21.5167
ACY1	23.4569	7.67978	12.5086	31.9471	20.3956	29.6302	23.7587	20.71	5.41102	3.35713	3.81964	4.73499	4.36505	3.56763	3.23615	2.51344	4.13498	2.59353	7.31969	7.05668	9.3898	8.46979	4.18628	10.4014	3.3691	3.01785	1.44022	3.75083	4.07528	5.13211	2.91871	3.89153	4.20802	6.13228	4.08637	5.4765	5.71098	5.57315	1.31864	1.92245	1.39187	2.6343	3.11646	3.0725
MRO	369.615	10.2389	182.702	101.361	256.372	41.7371	63.7137	73.0275	8.07089	1.96936	8.14793	0.246902	2.2624	6.52475	4.87134	6.56699	5.47023	4.53442	16.3393	3.46938	4.9433	6.78632	7.68759	5.31942	2.09617	2.62272	2.33344	1.8776	1.29019	4.86961	0.195677	1.0146	2.35983	2.08541	2.72017	5.02204	16.6456	4.03011	0.343796	0.451099	0.136084	3.98796	1.56255	0.150199
AMDHD1	56.5978	7.49551	49.5548	10.4146	38.0161	24.4323	20.6452	20.0197	1.22657	1.65985	2.0602	2.40798	0.401177	1.28959	1.81135	1.81306	2.4663	4.26715	1.04563	0.427224	0.535678	0.525282	0.539947	0.678159	1.7523	1.19368	1.13352	2.09823	1.9738	1.4975	0.918858	1.02617	1.3459	1.58188	0.736923	0.160062	160.514	0.53476	3.42748	2.85151	2.43319	1.22443	1.42232	2.03453
SLC28A1	58.4505	13.2651	41.3536	44.1271	51.893	47.3839	35.5222	40.8596	0.250339	1.1615	2.56294	1.91124	2.67472	2.09653	2.15477	2.248	4.21237	3.08778	0.284546	0.592927	0.0937116	0.250153	1.25945	0.328725	0.410623	0.348037	0.0711838	0.311449	0.335705	0.145541	0.0577035	0.224398	0.357104	1.49898	1.11299	6.90931	14.7539	0.582095	0.167281	0.332563	0.165536	0.147002	0.152058	0.298974
KCTD16	0.109813	0.758819	0.39071	0.953253	0.755195	1.19645	0.936524	0.763693	0.0102835	0.00914488	0.223229	0.056752	0.0275056	0.234953	0.163665	0.155579	0.37379	0.0249346	0.188188	0.0823822	0.0265617	0.0405164	0.0624712	0.0555775	0.050059	0.0569966	0.0437155	0.0858253	0.117355	0.189761	0.0981331	0.065017	0.0415252	0.0392191	0.204627	0.0493839	0.0105669	0.0103118	0.0316095	0.0188524	0.00568722	0.0833326	0.0391813	0.00627715
ANO5	47.63	29.2979	58.9689	29.6547	59.7388	36.0136	43.0306	42.8965	0.912564	0.324608	9.2668	4.39523	17.5742	15.5233	12.9297	15.7607	20.2575	2.56674	1.90856	1.93001	1.93806	2.03742	1.79511	1.33453	4.08688	5.48588	3.87934	3.78633	4.10935	3.61194	2.85441	4.21434	4.83652	4.4084	0.807053	4.65625	21.9112	2.56222	4.02906	3.34594	4.13843	2.61289	3.6624	3.28652
CDCA7	0.385627	2.43047	0.419714	0.164916	0.136266	1.41709	0.65317	1.46447	9.78535	24.3596	7.57336	30.8224	19.8257	10.5361	14.1367	7.96707	21.2486	32.7106	20.6143	21.4117	18.3132	16.22	10.8556	14.145	16.0321	15.4592	7.30058	13.1016	9.32778	15.0325	18.0899	15.4081	11.7486	10.4671	22.7114	9.40972	5.01665	24.8219	28.804	27.4311	32.0499	22.3687	27.7914	24.2112
CDK1	0.941488	3.59086	1.41286	2.06198	1.39795	2.17421	2.10208	2.56845	32.6048	18.8919	7.59209	19.6356	33.3755	11.7843	12.2072	9.91477	14.7282	27.3987	27.3112	17.0067	38.745	39.1502	20.6172	28.7096	17.7361	17.1246	7.66896	14.9613	9.32358	12.5642	13.9269	14.7983	15.5081	12.358	17.319	17.506	9.81938	30.7705	13.9154	12.4469	14.6756	16.8656	14.3124	17.2669
PRR11	0.612682	1.91252	0.911147	0.966636	0.354979	1.28076	0.785327	0.553018	26.552	21.1439	7.34959	5.3214	16.9924	5.38034	6.07298	4.14692	7.41524	19.4172	7.5792	17.8439	12.8103	14.22	6.64798	11.1276	7.40059	8.78046	5.1448	7.90377	5.86129	7.84785	8.78618	8.67407	8.47679	6.10517	15.1453	12.6809	4.94993	11.9949	8.81758	9.45232	9.77655	8.97712	10.7093	9.76555
UGT2A3	99.2831	42.6418	130.786	33.4706	106.921	64.2594	51.3321	33.022	3.01735	0.775508	4.74864	0	0.349882	16.9287	9.81701	11.7407	33.2124	3.21406	0.273579	0.279448	0.0500555	0.372221	1.31181	1.05352	0.849025	0.836559	0.285168	1.06054	0.0806917	0	0	1.58216	2.79514	1.29339	0.747137	0.209394	12.1123	0.058298	0.0243688	0	0	0.141336	0.0221511	0
CCDC148	48.1759	29.1368	84.7791	117.607	74.5771	65.1421	69.7723	96.5372	1.75404	12.8128	15.788	1.57144	3.14168	19.8497	13.3744	16.6653	19.2123	11.6958	7.36961	13.2488	12.5849	6.99305	7.79234	7.56784	3.50686	5.54195	2.66302	4.18258	4.73373	2.59673	6.39311	3.96064	4.42679	5.84004	3.54914	15.4176	1.18012	11.2023	3.15092	1.81835	1.47241	1.69212	3.26197	2.6767
COQ9	107.188	59.1826	107.706	68.2922	82.7461	82.5739	108.346	114.244	22.2753	30.4664	31.1112	27.939	33.3124	38.0474	29.9848	40.7228	49.7841	37.5839	29.9556	41.1174	37.2303	39.2643	34.2606	35.3673	37.6333	33.8633	32.2665	35.9822	33.2438	28.825	35.0674	32.3092	30.4729	30.8298	32.8023	35.3927	34.9622	32.8531	40.2659	31.5212	33.4946	27.8665	38.5571	39.3187
AHNAK2	6.03867	43.9634	1.9531	12.5459	3.05812	11.8769	5.80665	5.4574	319.345	440.266	386.82	291.257	432.326	134.207	183.383	113.367	189.483	499.714	357.454	394.034	302.793	471.637	237.046	559.897	70.3431	52.1074	28.6292	62.2101	44.8673	69.2988	47.2829	68.0927	68.2786	74.0217	444.138	252.772	173.845	251.394	2.72092	6.66838	3.92274	34.6684	5.47964	4.58583
FGF1	42.4565	35.5385	68.3792	57.979	46.5274	38.948	37.9002	73.6274	2.46569	4.45912	15.9382	1.74019	7.15978	26.0996	23.116	28.936	24.6488	4.75363	9.16634	5.61779	4.1874	7.38998	7.00189	9.91231	5.29478	4.17122	3.90815	6.3021	5.32579	3.36762	1.22924	4.40461	4.8622	3.91418	1.55252	2.97605	0.329295	1.18458	0.316058	0.115195	0.145955	1.58869	0.153224	0.218628
TRAF2	51.4435	102.477	39.7125	56.4312	43.4482	86.5896	61.7365	58.787	236.054	177.942	150.413	214.371	204.614	119.518	130.014	137.837	159.852	203.328	160.797	231.425	237.836	209.222	149.431	188.493	181.474	165.242	176.165	192.619	189.707	183.426	210.37	177.539	183.355	212.111	204.528	126.952	82.772	200.238	250.326	256.971	252.141	183.271	260.856	292.389
HMGN5	1.90366	1.58444	5.9269	7.36696	6.11567	4.84005	6.82814	6.61238	0.637578	2.12618	1.61274	1.29949	0.499614	1.56171	1.39215	1.08381	1.55189	0.966216	1.66681	1.66	1.48672	1.11209	1.90203	1.39352	1.06688	1.14678	2.2152	1.28278	2.3352	2.29122	1.10911	1.53355	2.16223	2.11075	1.32155	1.37542	0.648322	2.06452	1.67028	1.03492	1.1019	0.699647	1.21462	1.15539
PIK3C2G	99.7972	26.703	90.8332	298.829	93.6983	126.457	121.29	194.229	0.747649	2.90879	20.287	1.64105	1.24985	17.3781	14.4203	13.9006	24.0367	0.906417	2.19888	1.94658	2.95034	0.460263	0.946226	1.33699	9.09868	14.3441	3.05603	6.57408	8.50329	5.74845	0	2.69745	14.6234	22.3753	10.977	14.5859	90.0293	0.156189	0	0	0.129213	0.252441	0	0.142616
NUF2	2.84561	8.32318	2.81675	8.78908	1.61381	4.55534	2.14216	1.37731	66.1581	77.5432	18.8354	22.2972	46.3642	25.8943	30.136	21.708	40.8057	34.1017	55.1517	61.6529	66.8418	68.5263	37.1048	50.2563	38.6132	50.3685	24.8348	38.5002	31.0589	48.1439	45.9301	56.1358	47.9891	49.5852	39.0246	50.3171	19.7507	48.1381	45.2743	40.0502	36.7127	48.627	45.441	57.0039
INHBA	1.51693	29.0877	1.62505	5.26159	2.13778	9.65007	2.93317	2.28062	52.3088	46.7081	98.4427	34.9434	78.2812	58.4479	78.3973	83.3279	31.22	19.9459	189.839	69.5968	104.469	82.3196	220.822	140.258	77.6109	112.715	124.961	106.399	87.8067	115.765	142.552	132.465	87.3654	73.3301	30.7943	73.7468	10.9587	56.2851	8.52993	14.6471	5.76598	248.35	17.8371	6.97643
CALML3	5.92115	0.26369	3.52288	0.495023	5.77176	0.810215	1.63383	1.46528	0	0	0	0	0	0.0396313	0	0.0134653	0.0514156	0	0	0	0	0	0	0	0.0192801	0	0	0	0.0244318	0	0	0	0	0.0671337	0	0	0	0	0	0	0	0	0	0
SLC9A3	461.64	130.527	293.815	153.996	452.464	186.329	685.838	516.086	4.1057	6.95447	6.74367	7.23397	4.04458	35.6212	16.1272	22.267	46.0413	2.72581	8.68898	9.86734	10.3102	1.68502	7.14033	2.25312	20.4619	30.112	12.0672	15.2681	19.4471	13.3329	6.02465	16.7948	21.5255	37.2815	68.2163	3.66751	3.39013	3.6759	6.69249	6.27235	5.94688	4.62091	6.02136	7.60797
CDKL1	382.412	108.608	376.08	386.376	345.936	334.346	365.116	401.011	35.5649	95.0139	164.389	57.7275	32.2251	78.2517	68.8826	88.0171	88.7489	42.3927	29.104	30.6462	13.7235	20.1157	38.9051	17.3399	33.4613	41.2523	64.0128	33.1385	51.6202	35.3674	31.6888	36.3534	50.3473	43.6925	56.3723	50.2327	28.0229	36.4621	68.4814	68.4871	67.9734	25.0258	60.1616	61.7981
FOXM1	0.685946	1.33906	0.521021	1.84251	0.389453	1.5955	0.809377	0.951255	17.6655	14.9998	5.40368	12.1983	9.0369	5.00848	5.86884	4.68552	7.07632	15.4617	6.30251	16.0701	9.7643	11.7649	5.06982	7.48115	8.19083	7.93682	4.41254	5.85658	5.20242	6.72234	6.33595	7.71269	9.08495	7.23478	10.1873	9.06325	4.24145	9.77704	7.00108	8.10768	7.3717	7.12318	7.15814	7.94801
FAM184A	3.91709	2.37906	6.17903	8.45254	4.60522	6.91724	6.40982	7.94359	0.389824	0.819379	1.70806	0.568948	0.610201	1.8144	1.36189	1.33736	1.41465	0.773354	0.296468	0.329325	0.16273	0.0930835	0.6151	0.180262	0.707294	1.02742	1.44856	1.23377	1.11489	1.15625	0.95818	1.0521	1.36841	1.42663	0.626822	0.659464	1.24418	0.687032	3.06988	3.2484	2.67526	0.842384	3.44762	3.55846
TAGLN3	5.12941	1.06976	3.23699	0.853509	1.16155	3.82109	3.4569	2.51767	0.0578448	0	0.248295	0.0483682	0.0161166	0.40195	0.299388	0.442482	0.672696	0	0	0.37072	0	0.0949602	0.0836668	0	0	0.0205517	0	0.0229889	0	0.154696	0.0766665	0.0265015	0	0.163413	0.293086	0.0578718	0	0	0	0.0294568	0.106635	0.0260414	0.0489766	0.0588483
BRCA2	3.4429	22.8271	5.81661	25.8547	6.45216	19.2881	11.2279	8.28231	62.7582	161.232	85.6799	40.7336	69.6976	43.8684	70.0602	43.6424	56.3934	114.66	91.2123	110.045	145.554	149.136	74.0312	121.82	86.3892	103.437	96.4214	92.3538	95.3445	84.9451	85.5053	89.9522	95.3232	80.8978	82.3252	64.5437	29.5474	117.904	114.051	117.164	89.1211	60.6806	94.6149	99.7887
FANCA	1.21037	7.63229	0.737842	4.32587	0.983417	3.93348	3.05425	2.15205	31.6445	84.0703	26.1477	72.6996	32.8423	14.5348	18.1696	13.8738	18.7853	29.093	22.819	49.6029	34.0188	28.3987	17.431	28.6296	23.3309	25.8307	22.7221	21.1911	27.247	23.9426	23.487	32.4752	23.4599	36.429	23.1393	18.7185	14.7453	32.6572	18.3853	23.1648	19.7977	23.3281	21.7359	24.7487
IL9	0.533062	0	0.20951	0.86438	1.42842	0.909483	0.526689	0.838529	0	0	0	0	0	0	0	0	0	0	0	0	0	0	0	0	0	0	0	0	0	0.317063	0.0628538	0	0	0	0	0	0.203041	0	0	0	0	0	0	0
ALDH8A1	581.417	132.217	658.306	124.054	494.752	266.304	234.773	215.07	3.28568	9.13085	9.60626	2.94364	1.12796	55.2847	48.1133	25.6823	44.0814	64.7305	1.30379	2.35017	1.17871	2.40799	2.54594	1.11917	1.14245	1.31329	2.30234	1.74885	2.35254	1.80447	0.77764	2.49992	1.48077	2.48628	0.810766	2.81761	399.82	1.76503	2.4593	1.97198	1.05458	1.42637	1.04323	1.16397
PAQR4	1.0515	5.09843	0.632066	1.20357	0.520914	1.26637	1.57149	1.12267	15.7817	6.6061	7.59213	35.282	28.8661	9.77336	10.9898	10.439	9.75068	23.456	12.3428	25.127	26.5785	29.5393	14.3741	18.7358	14.8665	15.3432	9.44681	10.5103	11.2015	9.53598	6.91392	9.89259	11.9572	10.7029	13.3219	12.1391	9.81024	12.5807	6.08911	5.69964	7.34938	8.56149	6.08008	5.94524
ADAM7	0.344922	0.141872	0.338913	1.11861	0.286085	0.686571	0.681597	0.521709	0	0	0.141124	0	0	0.0511745	0.0595573	0	0.0622417	0	0	0	0	0	0	0.0243884	0	0.0163534	0.0250856	0	0.118305	0	0	0.0210878	0.0580826	0.0650156	0	0	0	0	0	0	0.0636391	0	0	0.0936538
CDCP1	20.7173	110.032	18.1613	33.8372	29.6764	53.536	38.0823	44.569	646.083	400.161	255.277	811.889	391.754	192.54	224.822	188.285	270.162	831.845	251.398	341.218	335.508	302.68	185.897	283.439	324.354	344.7	143.647	262.359	226.574	269.984	260.918	352.947	331.502	280.517	489.419	458.863	151.161	212.411	79.5325	61.271	43.6845	210.542	75.6602	96.8206
SALL1	28.5124	17.1413	20.9285	22.8118	34.5011	24.6971	38.6317	34.1505	0.901203	0.242854	5.34537	1.46602	0.447399	6.22582	5.05129	9.44696	12.9	3.64193	2.89859	5.52191	1.99857	1.25529	1.185	1.04183	2.71858	2.70122	1.73245	1.80382	2.44266	1.15393	0.36919	1.55395	2.9223	2.49963	0.739645	3.12289	6.32791	0.0182563	0	0.0333765	0.00755156	0.04426	0	0.00833488
SLC27A2	1088.71	196.458	1329.66	191.106	1202.62	314.347	262.422	145.704	26.0089	12.6487	24.0727	31.8063	19.7694	49.8814	33.5221	38.6164	106.764	21.4812	4.46213	14.9758	10.2635	12.6757	8.22921	5.81382	11.1771	10.9156	9.03651	11.5317	15.6678	9.67267	14.435	14.7459	10.4614	4.82183	14.4884	15.2467	604.735	9.64436	12.4916	8.56768	6.63012	13.0629	10.3225	9.30237
ACAT1	515.824	114.78	514.805	129.752	474.581	214.549	237.217	227.644	35.7091	35.663	30.1378	16.1067	45.021	63.59	51.815	51.7629	84.8234	48.8266	21.5817	20.9169	18.8558	17.7545	28.2006	17.5982	18.0162	18.6896	18.3106	18.617	15.6259	15.7737	22.3636	16.0962	16.6623	13.8754	49.9339	32.7806	310.233	32.0143	24.4394	22.2581	20.0849	18.7266	22.5404	24.0563
ARHGAP11A	2.16129	8.67332	4.949	5.22428	2.08639	7.80251	4.69534	2.66072	89.534	113.297	38.2012	27.4299	64.859	24.0496	28.3298	21.4014	35.7722	67.3783	37.7654	24.2705	42.6102	43.3125	31.0515	31.6533	42.1802	41.5943	25.9974	39.5898	26.8415	42.5231	39.6221	43.5707	46.4586	34.6458	50.6671	25.9695	19.8434	43.0042	40.367	42.7589	41.7489	39.0206	45.2297	45.7733
ITIH5	21.1518	40.1595	26.6431	37.7591	36.5009	20.711	57.1483	53.1283	1.00767	4.68412	10.8695	1.08004	1.14854	20.3721	16.4551	16.9034	21.6433	1.66589	3.20908	3.3611	0.907016	1.98507	4.96872	3.33455	1.86175	2.55817	2.3515	2.35914	3.02319	3.09906	1.71192	2.51815	3.38698	3.08606	3.15197	3.91799	2.94942	10.5943	13.9894	14.1488	17.6304	3.48895	19.4991	12.847
CYP4X1	17.5442	16.3595	15.9683	21.6151	13.5438	12.6034	20.0029	27.0979	1.29706	1.84551	5.15397	0.911037	1.04079	9.90708	6.79713	8.77532	9.26085	0.754801	1.55981	2.49381	0.744496	0.596206	4.50258	1.07212	1.38907	1.0507	2.88417	1.9176	3.36045	1.73439	1.85663	1.78274	2.09503	2.52832	3.87145	2.7251	5.86433	2.94811	3.04456	1.42671	0.860796	1.75179	2.50392	3.95869
ZNF385B	24.7387	16.845	20.5068	33.6026	22.341	49.3704	23.0938	24.8593	0.840323	0	9.93774	1.35512	0	9.88495	6.23265	6.47904	10.373	1.01877	1.92223	3.79871	0.602917	1.47804	1.73635	1.47886	0.511325	0.255907	0.981384	0.357819	0.277694	0.481565	0.159107	0.701236	1.09826	0.381524	0.456183	1.30611	8.89177	1.50471	0.0838633	0.137547	0.497929	0.121599	0.304925	0.228991
DUSP15	12.5506	5.4505	10.2839	9.92397	11.4085	8.37362	12.0563	17.1293	0.236725	0	0.783868	1.90025	0.890401	3.88865	3.00944	3.76248	8.31646	0.688787	0.402262	0.227571	0.135877	0.23317	1.06144	0.376289	0.662601	0.681257	0.73539	0.564481	0.657118	0.917966	0.470626	0.488047	1.04552	1.00313	1.21033	1.95389	0.0608119	0.197814	0.165374	0.433978	0.229108	0.863235	0.601296	0.180623
PCP4	3.1591	10.3047	19.794	5.34532	9.18388	5.72838	11.5547	12.6312	0.195509	0	0.80924	0	0.163417	3.91263	1.99218	3.98812	4.67948	0.474055	0.255558	0.0783122	0	0.160478	0.424178	0.0776937	0.118965	0.468872	0.47949	0.174826	0.226129	0.0653572	0.194344	0.201538	0.185033	0	1.89114	0.806853	0	0	0	0	0	0	0.186228	0
ENTPD5	976.07	143.568	1154.62	308.25	739.01	377.51	430.133	298.895	84.4227	115.153	84.1918	53.342	51.9422	50.3888	56.4869	49.0951	78.3844	65.4119	59.2417	102.922	62.2114	73.3597	57.6576	70.3264	45.6537	46.8185	59.0528	44.273	55.7969	46.1734	40.0457	41.0046	48.8605	50.9718	73.153	56.2975	631.376	62.6958	46.2948	47.0319	43.0911	40.9786	41.3562	46.011
COL1A1	93.8429	1756.89	23.6268	220.175	33.1316	308.471	179.596	117.853	4400.44	7175.81	10398.5	4758.8	11352.1	2822.26	4233.62	3563.69	2006.18	1311.14	8001.9	5420.52	1568.76	3049.59	14717.5	6116.72	8550.71	10236.6	11270.8	9719.42	9543.02	23697.7	11010.7	11836.7	16034.2	16031.2	2750.27	1798.5	3081.61	10114.1	1141.19	1939.38	703.987	18879.9	3755.96	863.301
NPHS2	39.3633	38.4449	64.8948	55.2028	43.5918	35.5476	32.8187	77.6972	1.03081	0	6.63706	1.07742	1.56526	25.5429	18.6065	26.6928	21.6057	0.708172	0.202113	2.53244	0	1.01534	0.869734	1.93895	4.57883	1.8495	1.34832	4.83412	3.15285	1.6081	0.819735	2.69192	3.8156	3.38529	0	0.154694	0.10298	0.114851	0.024004	0	0.118768	0.162424	0	0
CYP3A7	57.5286	2.4982	5.4355	11.6916	12.2256	9.48685	8.51254	8.5397	0.951294	2.36869	2.94003	0.381814	0.286251	0.571132	0.553907	0.258734	0.895323	0.645852	0.895301	1.95095	0.273015	0.312336	1.04572	0.120971	0.509387	0.486698	1.67981	1.1342	2.93408	1.42468	0.857363	1.2029	0.432153	1.53183	0.368071	0.456834	21.2771	0.699537	0.584818	0.75572	0.420885	1.18202	0.869886	0.52261
FHL3	3.00241	18.3253	1.92836	5.08904	2.1305	6.74678	4.5583	3.56212	16.6517	19.7266	22.5791	32.8482	24.2429	16.5578	15.6665	19.7677	12.8761	11.326	26.8756	20.4795	16.1822	13.4114	26.7707	18.7955	17.6008	19.186	20.1637	17.8028	18.2349	21.273	13.9103	16.5205	18.8176	19.4626	19.3911	15.3983	6.66081	19.5001	8.02825	9.49489	7.91746	22.4632	8.98553	8.20188
RASA3	11.8527	53.0875	10.1403	34.0971	10.0032	22.0722	19.609	16.41	48.5835	126.524	101.555	58.2419	100.821	69.9319	72.8203	74.3326	65.4422	100.534	78.1989	89.6754	71.7847	62.4139	97.9796	58.2824	70.1905	66.9956	75.7298	69.1869	78.0544	74.2897	63.7286	62.2049	67.0625	79.307	112.189	80.019	31.699	113.064	153.069	167.19	191.222	80.0031	133.384	147.695
TMEM213	334.833	89.4928	281.762	341.004	313.41	213.934	336.133	508.16	0.401585	1.3888	11.3277	1.34318	0.969702	49.4853	28.2328	29.2401	73.9986	2.16384	0.408277	1.35834	1.28058	0.87901	0.0645393	1.41854	30.1919	14.5533	21.2299	65.5955	34.1994	46.0614	129.219	121.86	34.7972	25.5259	0.123317	4.4195	0.152834	0.671152	26.6829	21.0638	13.8808	70.9306	38.082	45.8259
NUSAP1	19.9486	23.084	16.2035	13.4011	13.4911	19.5388	10.6998	9.65539	110.564	145.457	51.4746	50.8997	69.3238	58.7003	59.5325	48.4194	85.0982	105.57	67.583	84.5455	89.1323	87.4997	57.9271	67.8921	106.404	98.048	49.4249	73.4228	58.2039	66.6833	74.4066	81.9581	85.6225	74.3262	115.833	68.9793	36.5734	92.2422	103.564	91.0074	112.707	89.1642	96.2429	111.218
CLEC18A	1.47634	0.325436	0.878825	0.796876	1.07544	0.423887	0.437001	0.312191	0.0153019	0	0.0281496	0	0	0.0127595	0.0296993	0.0390171	0.0496606	0.0371027	0	0	0.0439154	0	0	0.14594	0.018622	0	0.0750562	0	0	0	0.0202808	0	0	0	0	0	0	0.0255734	0.0213795	0	0.0634694	0.0206665	0	0.046702
FGF9	30.3717	7.8846	79.221	77.6611	63.1455	45.6972	52.2562	61.0246	0.402552	0	10.3003	0.275403	0	7.68988	5.64674	6.90513	6.35406	0.798607	1.48291	2.11083	1.41787	1.14146	1.53503	0.523541	0.489895	0.468075	1.19669	1.04717	0.225745	0.929756	1.64911	0.855079	0.923592	0.852915	10.569	2.85579	0	0.366965	0.766964	0.670894	0.607169	0.0988512	0.604211	0.390921
COBLL1	32.0679	22.6884	44.5805	87.4865	49.4017	70.2795	57.6959	64.7912	8.78536	7.00616	24.952	2.66031	2.58123	18.7489	17.2327	18.6394	22.0269	11.7322	12.1335	14.8388	8.46067	9.4616	10.0054	9.70742	8.10299	8.25937	8.16728	6.82139	7.89857	6.43775	4.68394	7.75185	10.4854	11.7455	5.37057	11.0727	18.2706	7.68873	11.0456	10.5909	9.38078	3.83712	10.4613	11.2228
MT1G	307.054	42.2455	250.009	81.131	385.114	91.6089	87.1277	82.9568	1.05079	0	14.876	3.32354	1.06924	11.8478	5.05431	11.8045	18.126	1.10776	0.895776	1.09799	0.524467	0.525003	1.12337	1.30718	11.3978	3.21391	4.63126	6.26412	8.94782	15.3947	27.3694	9.23062	8.4747	4.83993	0.189394	1.37123	153.041	0	0.255329	0.139592	0.0631662	7.77461	0.522209	0.278873
SORCS1	7.65629	0.178161	5.11983	2.02906	1.65812	1.73349	3.4781	6.15553	0	0	0.275678	0	0	0.0535534	0.0623259	0.0618649	0.0694774	0.0207633	0.01679	0.0343003	0	0.00702884	0.0557363	0	0.0104212	0.0182545	0.0490033	0.0459436	0.0528231	0.0572521	0.0113495	0.0529634	0.0486261	0	0.094664	0.623264	0.0586611	0.300538	0.19143	0.399006	0.301908	0.034696	0.483962	0.267887
XYLB	124.581	27.0646	76.8414	106.588	117.125	111.414	80.7872	91.6989	25.1703	24.0656	37.3137	21.4861	14.3186	10.2094	12.3917	9.73641	12.6198	8.7915	11.7455	31.2355	11.386	8.28137	9.57663	10.9422	11.7027	17.5868	17.1832	15.7881	21.7178	17.2852	13.7899	25.9284	18.3013	25.9413	14.3773	18.5317	76.8088	12.4705	6.90136	7.30529	5.44895	16.607	7.47458	7.05662
MAOB	838.176	256.975	674.459	228.719	762.772	400.686	448.626	377.391	29.6621	10.2057	87.372	36.3181	23.8339	160.917	133.818	172.501	180.569	36.3892	32.195	57.992	26.8559	21.8835	52.863	29.188	26.4289	31.4277	38.6828	28.6291	19.0598	17.3526	13.3386	26.0872	41.6634	29.7401	16.7125	82.2712	516.23	9.29494	10.9776	13.6216	8.66601	8.823	15.0239	8.08304
NPHS1	225.502	192.378	155.26	236.337	200.661	116.698	171.742	368.477	4.59254	0.878286	24.1645	9.04294	13.3735	97.2199	84.871	99.7253	87.4243	1.9158	0.645493	8.22858	0.283447	2.43203	3.35704	3.9248	9.37508	7.31625	5.57108	11.3044	7.53932	4.88638	1.89806	14.9321	21.2493	17.4731	26.067	3.18663	0.507429	0.990364	3.51879	5.5827	4.8476	1.40059	5.45638	3.08969
RACGAP1	15.0603	19.9727	11.3998	13.2499	14.4421	16.7263	11.8526	13.327	112.003	107.593	43.6186	49.5656	96.5594	42.1606	51.5359	36.2565	54.9898	91.4878	67.4349	65.9182	99.8194	99.7993	58.02	78.4771	69.3053	67.0471	36.9085	52.8603	42.9102	49.295	59.9815	60.4906	64.144	54.3665	66.5762	69.053	39.6333	82.239	50.8268	43.0874	52.018	50.0821	46.4764	51.8789
PRC1	7.20567	30.0547	6.93981	21.8347	6.8587	17.5733	16.2732	9.80309	98.2702	198.752	79.0432	59.2812	181.078	72.5813	88.506	64.6162	99.861	182.657	80.2604	73.6174	76.1756	99.7752	64.5536	73.036	100.616	104.669	51.8958	67.1756	64.1245	64.5898	62.9184	80.964	85.1775	82.2274	114.055	71.033	69.2533	79.5694	58.6776	62.9949	59.2151	82.46	64.6917	69.6934
CLDN10	195.066	83.4507	245.672	148.135	251.492	155.068	253.58	229.411	6.34395	2.3658	23.4914	11.6017	5.37103	70.2706	42.2611	79.0708	83.4503	20.4435	18.7248	31.6735	38.0579	13.0349	10.7151	9.36847	35.7131	32.544	11.7777	19.8121	13.0024	11.8213	1.24766	12.2634	30.7818	36.942	3.28031	32.0621	2.27806	1.43645	0.171555	0.25011	0.0565883	0.497499	0.727732	0.437207
HOXD4	38.3256	22.63	42.5487	74.7072	32.3856	66.5193	39.911	37.6154	1.54063	4.60424	17.4696	4.49824	1.4144	9.18213	7.23037	12.4719	14.8974	2.93947	8.97963	10.2379	6.12486	2.57061	6.64857	4.77741	9.89701	8.88353	5.36824	5.81167	9.42563	5.97759	2.7114	5.76239	9.593	13.7526	3.00141	5.76109	0.0648803	2.70141	1.79966	0.887439	1.29202	1.53498	1.70004	1.00208
EPB41L5	293.509	209.584	283.131	365.439	359.964	275.57	270.285	348.011	67.6524	142.444	131.128	54.4812	65.3682	138.87	130.209	132.62	159.165	52.6611	45.2008	66.5007	41.4411	42.4598	48.6537	41.6372	53.8363	57.4459	40.3627	44.1496	46.4982	47.3731	33.4684	46.8807	63.1949	62.187	55.4009	48.2177	131.836	47.5564	30.608	32.244	26.9667	25.7058	26.8054	31.7769
ARHGAP6	45.2181	45.1107	51.6962	72.131	57.4467	62.3006	69.8782	78.1869	5.42434	15.0173	24.9781	4.45011	4.07771	21.5061	18.6062	22.6459	22.0328	3.39152	13.1551	12.7905	4.5038	5.43249	15.4942	5.42286	5.85396	4.3635	9.37087	6.10122	11.9953	9.35167	5.38069	6.93967	6.50051	5.20434	4.05422	8.70347	2.54152	6.44276	17.5886	4.32584	3.2546	7.41819	9.7054	17.7007
MICAL2	6.25087	47.8048	5.02461	19.3394	4.75873	13.6977	13.5187	12.7302	87.3455	58.2535	119.051	43.0318	138.744	51.8172	63.8909	52.2482	39.2689	45.9136	88.1275	59.9382	37.4783	48.4929	167.576	67.1508	61.7915	65.1702	76.4678	77.3827	64.1159	82.2244	60.3378	73.1424	70.9467	69.6564	65.5912	59.0684	33.2443	110.613	26.1143	25.4293	20.8376	84.2716	33.1227	24.9409
GPC5	8.34251	1.43705	16.1083	11.673	6.30143	5.85901	4.69435	7.56087	0.0597729	0.531546	0.934654	0.599766	0	0.523339	0.145016	0.381026	0.484967	0.144932	0.703184	1.05346	0.77195	0.0981256	0.691646	0.285039	0.36371	0.286696	0.439783	0.285063	0.460895	0.399632	0.475332	0.369696	0.22628	0.379935	2.35401	0.224253	1.79142	0.199792	0.208785	0.867503	1.15699	0.121093	0.151827	0.820934
UBE2T	3.64063	5.4514	2.70099	1.81935	1.69119	3.07083	1.03929	2.31648	24.2367	12.0387	6.34651	20.047	32.8513	11.6525	11.4	10.9123	17.0779	20.2243	22.2051	13.7838	24.6899	25.3065	17.8754	21.3801	30.3457	25.9728	10.9243	19.7331	12.1222	17.9269	23.2674	25.089	21.9874	11.8433	16.112	27.1316	9.0494	23.7926	18.6095	18.0798	17.2077	26.246	16.6386	19.7257
ABCB1	58.5504	37.1915	49.9748	25.8106	66.9133	48.2721	28.0431	27.767	1.43328	1.35354	9.46175	1.35226	0.540696	13.3	10.0134	10.3008	20.9989	2.44501	0.845562	1.03644	0.536929	1.14523	2.92619	0.715747	1.0728	1.57501	3.22481	1.67862	2.01473	1.10243	1.47097	1.7259	2.15276	0.940599	4.8375	7.16658	16.2538	2.96773	9.09127	10.7739	10.3555	2.03855	9.78622	8.4779
HPCAL4	2.81605	13.2535	2.91166	3.67039	2.95222	3.17649	1.22709	2.70622	0.0623718	0.0554657	0.493383	0.187753	0.271095	4.61839	2.79036	1.97206	6.98858	0.211727	0.0163057	0.1499	0.0447507	0.0409568	0.126301	0.0099144	0.16699	0.119664	0.132572	0.111546	0.125043	0.133442	0.0413332	0.0942992	0.1338	0.0925058	0.939449	0.168482	0.0854539	0.416957	0.888878	1.04815	0.810615	0.0758145	0.60995	0.352169
DMGDH	1231.96	189.473	836.189	225.072	815.263	376.385	383.866	288.28	7.56399	3.94311	27.062	3.27145	2.61616	39.3225	30.3236	32.8098	63.3596	7.4627	52.7772	85.7536	85.9344	103.364	7.84704	74.7113	4.38039	6.28298	7.33504	3.98051	3.94191	2.99942	0.483975	3.51323	4.93702	4.75264	2.16254	13.1518	502.438	65.5609	1.60347	2.6299	1.58673	2.46589	2.31882	1.75133
PCDHB1	0.148314	0.0964975	0.22257	0.337321	0.227104	0.260714	0.37111	0.376877	0.00359852	0.0160004	0.0794388	0.0631887	0.00300784	0.159034	0.153655	0.0734048	0.25693	0	0.00470377	0.0288281	0.0154913	0.0295374	0.057254	0.0457607	0.0175172	0.0153422	0.0176509	0.0343234	0.0443958	0.0192473	0.00953884	0.0296758	0.00908186	0	0.0198904	0.0216012	0.0246512	0.0541265	0	0.00549752	0.00497534	0	0	0.0219657
FAM3B	9.69184	5.81801	9.38915	10.9221	8.70373	7.15058	13.3546	19.0555	0.167784	0	1.38896	0.631333	0.444101	5.45637	2.52379	3.70776	6.33009	0.542437	0.475186	0.134413	1.00318	0.459067	0.242683	0.355604	2.55235	2.59312	0.137164	1.00022	1.16437	0.860026	0.185315	0.576524	2.36425	4.85842	0.115925	1.97238	0.383127	0.514085	0.273496	1.06803	1.0439	0.188838	0.745819	0.640104
CGNL1	1433.93	501.231	1342.2	884.647	1004.56	931.762	967.133	989.329	103.225	26.6296	164.802	18.4846	27.179	225.566	184.282	185.358	265.145	38.6993	98.4919	177.848	86.0309	195.505	138.057	201.415	39.9151	46.7904	69.7244	58.0219	38.2498	51.069	15.7093	40.7271	49.381	43.7818	29.8973	40.7508	213.406	149.982	40.2619	27.4966	23.1941	21.4288	44.3635	29.3323
ITPRIPL2	4.2536	11.2315	5.12471	9.32937	4.61663	7.30579	8.0841	7.85647	25.7217	29.1687	27.2241	36.5371	30.4575	17.4404	20.0784	17.0367	14.1688	41.9402	28.064	19.5371	24.3036	23.3324	29.9029	24.776	20.2019	21.6771	21.2122	22.709	19.7876	21.8584	21.3667	20.9931	20.7927	20.2408	32.0695	15.2454	14.0384	23.6012	9.62478	10.3183	7.89317	23.0135	12.4747	10.1377
SFXN5	121.519	61.4424	107.548	102.875	102.237	83.0048	94.9766	105.556	19.9255	23.9552	37.2059	30.1402	103.038	35.797	32.3245	32.599	42.3938	26.4377	22.8596	21.0321	17.6095	11.2311	24.5529	11.5545	27.7352	29.2136	36.9828	28.5488	37.3881	35.9061	31.056	29.9724	29.3523	41.5833	20.9163	34.779	122.803	19.6517	24.733	25.9986	23.3517	25.7561	24.1657	25.513
CYP4F2	11.2598	1.4632	27.6769	3.57814	13.0206	5.11697	2.35643	1.92571	0.055522	0	0.0766044	0.208917	0.0232041	0.0694458	0.0404108	0.0589881	0.168929	0	0	0.0667188	0	0.0911471	0.0602304	0	0.0675688	0.0443844	0	0	0.0214059	0	0	0	0.0175156	0.0588191	0.0191807	0.0833219	28.633	0	0	0.0212055	0	0	0	0
TTR	2.26869	0.8183	1.50897	1.33406	1.00208	1.48874	1.25626	1.71046	0	0	0.257048	0	0.350379	0.34954	0.406798	0.395872	0.453476	0	0	0	0	0.152923	0	0	0	0	0.152306	0	0	0	0	0.19205	0.0587741	0	0.193083	0	3267.7	0	0	0	0	0	0	0
CAT	1318.31	440.306	1227.7	377.065	1131.2	577.557	903.071	885.795	93.98	120.288	205.615	141.535	92.2437	273.149	229.87	264.882	362.373	169.126	164.408	86.9615	131.941	181.911	137.158	196.969	218.845	179.693	171.481	173.327	154.687	139.034	177.482	133.129	153.443	145.512	138.372	196.721	1390.7	147.343	285.499	209.409	282.442	161.711	255.572	267.353
B4GALNT4	0.398833	2.87713	0.24116	0.852821	0.0939548	0.977083	0.987326	0.490026	36.093	12.6697	5.42265	18.6503	29.0187	5.32557	5.84831	8.57396	2.23218	4.60607	27.7421	27.1827	28.7631	12.7966	27.8553	20.148	29.9338	22.2026	9.26422	20.1496	18.4358	19.7955	9.20278	22.148	27.6496	48.3679	11.5409	22.3147	8.27347	27.0951	2.33381	3.75272	3.034	14.509	4.24285	4.49827
SPATA4	4.46809	1.2508	5.55661	6.11746	5.00362	6.37165	3.84048	5.90684	0.213581	0	0.654844	0	0.476059	0.534285	0.690895	1.33123	2.19499	0.172624	0.55836	0.570338	0.306481	0.233748	1.02975	0.565834	0.346562	0.379415	0.465609	0.169764	0.988122	0	0	0.0978516	0.808544	0.150843	0.196757	1.49576	0	1.54678	0	0.326291	0.0984327	0	0.271255	0.217286
CPN1	0.321378	0.515533	0.568402	0.670019	0.123026	0.365546	0.816519	0.69998	0	0	0	0	0	0	0	0	0.104387	0	0	0	0	0	0	0	0.156575	0	0	0	0	0	0	0.11789	0	0	0	0	94.9302	0	0	0	0	0	0	0
LIN52	36.9347	10.4911	30.6427	20.8997	30.7154	18.8717	16.4564	22.2683	6.06373	9.72038	7.80845	6.00433	6.77563	7.98357	8.39318	8.46311	10.3316	6.07458	5.44401	3.96287	6.15957	4.95103	6.62411	3.39891	4.44705	4.96642	5.97465	6.03103	4.42951	4.52353	5.51999	4.78123	4.36955	5.84905	6.46074	6.36989	5.02838	7.14718	7.781	7.7766	9.531	5.73271	7.29582	7.81668
MGST1	100.501	87.7473	106.081	35.8655	80.0345	80.1844	39.9412	32.5664	1.52394	0.52123	9.8121	2.20547	1.64122	13.245	6.65503	13.6251	30.7208	2.41603	3.94568	5.63464	2.10269	2.64608	2.62811	3.49384	8.63096	7.40313	4.02498	7.86179	6.14652	6.9362	17.2848	17.401	8.06195	9.25193	0.485963	0.703683	248.742	0.244893	5.48683	3.71607	1.82337	12.8638	4.91307	6.88723
MYO3B	19.2606	15.1285	31.0848	40.1106	36.5471	31.0782	48.0679	57.746	1.40039	3.18928	10.3048	2.57043	1.74151	9.19938	8.38606	11.1768	12.2489	1.82201	3.03597	4.7611	4.21509	2.13073	1.72911	3.04041	7.10793	7.17194	3.85333	3.29858	6.11015	6.25709	0.226349	2.91062	7.58577	13.9671	0.943964	10.4566	0.380219	8.04877	4.81994	7.09657	4.43908	0.738089	5.20551	6.46322
HIP1R	293.566	269.052	231.841	302.424	244.747	272.039	341.031	354.618	145.138	96.3018	83.8138	98.8126	71.2953	131.529	110.535	152.878	146.566	133.486	88.3721	98.5055	79.9887	111.907	73.2625	115.147	89.6794	113.356	71.4586	69.1867	73.6545	69.5756	87.8328	85.8065	98.2702	128.161	94.4361	115.184	71.1179	105.995	153.776	197.342	205.739	53.0841	172.933	162.689
EMX2	22.4125	13.4511	32.0236	26.1337	25.405	20.3265	20.5768	22.7375	0.370548	0.0470742	4.40162	0.557716	0.619448	5.36747	3.43158	7.27071	11.6564	0.872803	1.64682	3.3756	1.57998	0.938529	0.857539	1.41362	5.17945	3.46433	1.00398	2.46143	3.02048	1.91115	0.112256	2.05174	3.74072	6.37057	0.526669	2.9234	0	0.0353875	0.0295842	0.0323482	0.0292755	0.0714938	0.0268919	0.0969368
FXYD2	200.818	160.501	155.739	120.523	192.157	147.284	231.062	243.308	1.55631	0.732699	8.48799	7.2569	2.35683	62.2454	23.0989	48.9892	85.062	10.6549	2.44118	7.01126	2.91636	4.26818	2.99257	1.74625	2.47332	4.97647	2.12548	1.76823	2.56948	1.32207	1.86857	1.03178	2.31045	1.66812	3.46622	47.8926	0.752562	0.489599	1.33025	0.95104	0.987279	0.766585	0.62785	0.614696
ATP1B2	11.6765	9.90713	10.3163	24.813	18.6182	12.5129	19.1237	26.6231	2.11191	2.06129	5.59075	1.03371	0.301383	7.21588	6.39841	5.47255	4.17925	0.874278	1.7506	7.01506	0.813065	0.591924	2.38413	0.98254	0.188058	0.219611	2.02126	0.429897	1.82703	1.44642	0.341352	0.56638	1.10499	0.654825	5.40957	2.93743	3.17576	1.37738	0.431813	1.18039	0.640961	0.347843	0.850451	0.628842
TRIM54	1.94416	2.5213	2.69688	5.72225	2.15976	2.25472	2.2599	5.59065	0.325572	0	0.524061	0.102088	0.884423	0.916242	1.38228	1.07228	1.15567	0	0	0.391228	0	0.0668089	0.117727	0.194069	0.792424	0.60728	0.199618	0.339649	1.19244	0.217672	0.269692	0.503415	0.718961	1.29339	0.112472	0.18322	0	0.0680143	0.0568605	0.124345	0.168802	0.0549641	0.25843	0.310519
FADS6	1.31483	0.324488	1.07488	0.511693	3.48304	1.07679	0.913091	0.40093	0	0	0	0	0	0	0.0136218	0	0.0227773	0	0.0183479	0.0449797	0	0	0.0406054	0	0	0.0149613	0	0	0.108234	0	0	0	0	0.0297405	0.0193965	0	5.1564	0	0	0	0	0.0189578	0	0
E2F2	0.103446	0.587176	0.121972	0.115023	0.0237599	0.294156	0.131411	0.0450622	3.92596	2.16056	1.41195	9.46051	2.50615	2.32058	2.49173	1.76463	3.28389	3.22667	2.07148	2.21176	6.12489	2.09395	1.24592	1.49212	1.96219	2.38361	1.17366	1.9092	1.65198	2.29627	2.10771	1.98082	2.04854	2.17607	3.04445	2.6351	0.780162	3.26681	4.85268	7.61741	7.90924	2.63253	5.79959	5.65406
APOBEC3B	0.0593272	0.390436	0.15545	0.549722	0.181687	0.539845	0.133984	0.258436	5.61575	2.53452	2.6798	4.55451	9.91728	3.46802	2.86831	3.49905	3.75127	3.99284	1.60058	2.67224	3.81715	2.84196	1.86271	2.18131	3.21157	4.74802	1.41524	2.31574	1.36742	1.6938	2.71419	2.32137	2.55751	2.86279	2.188	3.29499	3.6156	2.18757	2.94972	2.51573	2.56867	2.16702	2.94941	3.76941
UBE2QL1	1.1443	0.243024	1.41196	1.49541	0.788838	1.19267	1.0193	1.48946	0.0973402	0.0649217	0.304417	0.268597	0.207473	0.300319	0.136972	0.264747	0.288265	0.153414	0.0827042	0.11697	0.013968	0.0639189	0.422379	0.054155	0.0769992	0.12969	0.206898	0.272732	0.120091	0.52064	0.225773	0.24082	0.147399	0.185617	0.215214	0.306765	0.183374	0.146413	0.115602	0.133837	0.107666	0.368105	0.160713	0.089126
CD40	5.47393	13.1605	3.33124	6.62646	4.62354	9.39959	6.31072	6.23048	36.5707	26.9056	12.831	44.2613	39.2811	23.8455	20.6719	23.2161	23.8902	24.1795	22.9405	23.7699	39.0066	25.7164	28.8474	28.2567	40.9038	34.298	32.7631	46.4117	35.6409	35.5919	56.1654	32.6978	30.924	30.3548	45.2991	46.027	11.8643	33.1429	48.1461	65.69	71.3614	40.3791	56.0225	51.8666
ACAD8	75.9808	33.3456	53.1336	36.4241	54.2146	44.3216	43.0719	46.2408	18.1755	18.0161	19.6285	16.0206	13.289	16.7324	15.9906	18.5312	22.0417	12.4445	17.9319	13.8495	21.0145	17.9912	19.2005	17.0525	13.4311	11.8663	19.0227	13.5266	21.6915	14.6802	14.602	13.9757	12.6607	18.4781	13.3044	16.7941	22.9654	24.0234	20.6499	21.1053	22.0884	12.5865	18.3786	19.9335
GGT1	38.7642	15.9279	30.2355	19.1628	54.8441	28.296	16.7531	13.4915	1.17324	0.948484	1.56968	3.21064	1.69386	5.3807	5.69282	4.35135	8.30754	2.45685	1.60329	5.04124	4.05584	3.41433	2.08265	1.27155	1.7523	1.70525	1.3079	1.39882	1.64483	2.2106	1.9084	2.41883	1.74968	2.03385	4.56892	5.20201	4.93187	3.20856	1.49021	1.38502	2.43319	1.22443	1.42232	2.92973
CLEC18B	0.810541	0.217179	0.436893	0.321875	0.443259	0.52682	0.313802	0.336268	0.0741689	0	0.0682212	0.031009	0	0.123692	0.0119961	0.0105065	0.150442	0	0.0484746	0.0396116	0	0	0	0	0.0150436	0	0	0.0147383	0	0	0	0	0.0311976	0	0	0	0	0	0.0172713	0	0	0	0	0
KRT8	31.4371	147.188	29.1549	32.1158	49.656	82.3438	58.8749	49.8958	416.655	588.192	242.186	450.422	767.363	366.542	383.638	349.228	414.845	1122.45	375.585	388.194	451.054	630.9	548.289	523.63	537.207	683.838	177.514	375.399	197.882	317.464	261.555	283.897	382.288	286.451	598.428	266.601	355.194	536.033	70.0407	72.7833	47.7923	231.855	96.8782	118.101
KLKB1	27.2111	2.8741	9.62388	28.949	20.176	30.0593	14.984	28.5633	1.315	0.88591	7.77046	2.19914	0.899305	1.66139	1.77886	1.38863	1.48723	0.483108	0.468789	0.638462	0.571815	0.130834	0.979832	0.253368	0.0484947	0.552155	2.08489	0.522615	1.29051	0.37299	0.105629	1.36924	0.955405	1.51974	0.440516	2.21263	250.15	0.599376	1.00217	0.791407	0.606045	0.484371	0.354264	0.790529
ZHX3	1265.22	707.471	1031.06	913.28	1034.23	749.053	1547.89	1415.3	191.941	221.519	489.549	134.738	226.43	528.37	473.008	537.619	580.697	181.199	251.765	368.289	265.375	175.074	318.961	182.071	211.662	213.236	218.005	202.328	233.92	220.522	137.367	196.254	228.175	245.043	202.842	435.573	398.516	239.936	184.43	140.669	122.849	173.623	184.029	149.847
TMSB10	220.132	1414.9	225.828	282.461	176.749	574.109	536.673	508.665	3859.28	1369.24	1092.93	2523.54	4055.11	2294.79	1457.74	2291.46	2469.99	3689.49	2046.4	2621.74	1990.48	2784.33	2214.83	2423.86	2964.24	2556.46	1942.14	2676.72	1964.19	2243.38	2786.75	2519.85	2354.96	1850.85	3764.7	3000.61	1123.73	2119.79	3633.28	3486.76	4025.61	2602.11	3483.16	3581.19
AFP	8.8643	0.334414	6.74599	3.9237	12.8817	1.79816	3.06023	3.3613	0	0	0	0	0	0.0502607	0	0.153691	0.195617	0	0.472729	0	0.259479	0.494751	0.174364	0	0	0	0	0.0718646	0.278861	0	0	0.082845	0	0	0	0	9.9614	0	0	0	0	0	0	0
FAM167A	15.9666	36.4417	29.8488	40.2915	38.3779	36.9229	68.6011	72.1284	3.66697	3.40428	6.59756	8.99649	8.25205	18.8503	11.5752	15.8233	22.9188	4.20141	15.3278	17.0448	32.9596	10.3197	11.1324	13.3232	11.7695	13.5724	6.25908	6.7262	8.6379	10.1839	10.2009	7.86469	12.8141	21.3446	5.12286	12.5783	5.48639	26.7362	9.28974	9.60359	6.85282	5.22467	8.90493	8.54755
CNDP1	2.39153	0.539201	2.06556	1.16954	2.28309	1.07465	1.57529	1.75773	0.0315199	0	0.0579846	0.632546	0	0.361391	0.642356	0.589382	0.377211	0.0191067	0.0309007	0.0378763	0.04523	0.0905526	0.0341929	0	0	0	0.0515354	0.0375804	0.0972171	0.0421474	0.010444	0.0433224	0.0596619	0.116871	0.0435556	0.13008	12.2806	0.0395085	2.37811	2.5401	1.9175	0.28735	3.27257	2.12843
CA12	2539.66	903.554	3056.06	2324.25	3203.06	1585.48	1998.18	2717.96	58.182	29.403	216.616	69.9653	117.233	576.757	403.931	400.551	754.342	59.9987	164.024	137.822	83.5657	208.449	17.124	175.135	343.515	215.885	202.289	268.51	391.798	410.53	784.139	501.284	309.491	262.932	40.236	30.3317	2.6486	15.4189	32.263	28.3521	19.5393	440.579	31.562	22.9495
NR1H4	129.714	117.852	180.645	102.659	136.754	114.165	74.1651	86.6754	3.4156	1.73566	35.9051	3.18243	6.444	61.4377	40.0599	46.283	70.7854	4.96911	2.93392	7.66154	3.64094	6.88881	7.05761	10.2381	9.85729	6.8651	1.43602	5.5849	3.76241	3.65378	0	3.88977	12.684	10.1316	0.539408	7.7619	218.856	1.14167	0.818095	0.298175	0.809559	0.263603	0.495763	0
GAS2	18.701	2.99153	14.5434	18.2888	9.64696	9.88722	12.292	11.8693	1.66016	0.567824	3.52392	1.49497	0.85394	2.83965	1.94158	2.06229	3.28108	2.06432	2.83778	2.65994	4.82564	3.14468	3.44797	5.4132	1.03609	1.04356	2.29679	1.57334	1.9694	2.16299	0.902708	1.22866	1.07433	1.71365	3.8823	2.81082	20.1939	5.26455	3.44959	2.40619	1.82451	0.919873	2.32472	3.50785
LRRC2	29.6538	26.1518	46.2428	50.2043	42.6193	27.1359	55.5015	66.8484	1.48314	3.63839	17.4053	1.41121	1.83815	19.5316	20.448	21.9515	21.0792	4.34022	2.07237	1.9666	1.90809	0.839577	3.77261	2.9266	4.10778	4.57896	7.44207	4.93905	4.25897	2.4619	3.05026	4.28786	3.7431	6.60992	1.76678	5.98648	23.1228	1.45303	4.50171	5.07854	4.38403	1.86496	3.50746	5.229
OAS2	20.4788	70.3736	24.8966	33.2669	14.6916	38.8417	62.8206	48.6113	727.298	333.252	117.718	732.152	260.712	268.262	361.586	233.84	368.031	444.645	245.39	727.126	730.72	387.741	234.337	333.337	805.485	1051.78	468.921	569.71	569.592	442.924	280.784	413.643	683.166	520.62	340.001	253.877	260.534	264.416	660.006	1046.91	1173.53	318.699	449.642	637.251
SH3BP1	2.92312	16.6675	2.88076	8.85328	1.00208	8.33693	4.65555	2.59737	27.9458	26.9225	41.556	93.47	38.3859	22.992	26.2611	24.1482	22.8249	27.443	30.4409	48.6558	55.0056	32.802	28.7662	26.5049	65.9213	74.5161	56.6577	53.1438	64.2141	52.3154	76.3618	69.7781	65.0041	75.8883	35.2699	30.8246	17.0301	42.2677	62.7981	92.7155	109.152	53.4066	66.9618	64.8929
KCNK6	4.73274	48.4439	4.96031	18.0112	1.72546	14.3551	5.53504	5.07228	27.7888	58.0355	68.9355	37.872	100.551	38.9707	48.8567	42.4832	55.0971	58.4834	62.1121	71.5077	51.9596	74.1558	44.7177	73.6201	66.758	75.4585	61.6617	46.3272	60.1077	40.2949	41.4545	53.323	68.9182	74.5532	81.0384	40.4389	30.0276	42.6223	33.2795	36.0211	35.7597	33.7943	35.9802	30.6574
SKA3	1.01544	3.74229	2.12852	2.82269	1.65853	4.15797	2.86656	2.26083	38.0861	66.8382	12.2312	21.7547	37.6938	11.6306	13.1851	11.3636	17.7666	58.1774	36.3696	54.6536	53.8226	54.5746	26.1327	41.9302	32.4536	29.6565	12.9978	25.8495	15.7145	20.9701	21.4558	31.4878	28.5444	22.2027	34.6532	38.1761	10.5822	48.1917	26.5561	24.2896	30.9753	25.3776	26.2505	29.9975
MAP7D1	35.4786	130.327	38.3741	50.5578	35.6166	39.0795	63.0838	58.4341	255.437	109.214	102.754	144.394	170.346	158.563	149.638	163.351	150.836	144.068	184.113	205.208	189.883	191.053	175.472	179.001	160.964	184.059	155.161	153.381	148.102	148.018	167.372	163.165	160.411	172.67	194.016	152.292	69.9637	171.15	155.749	176.744	194.826	167.08	155.519	166.504
PTPN4	119.036	82.793	226.557	225.569	244.521	195.44	282.42	243.39	74.1434	113.312	126.484	60.066	47.3911	78.9744	90.9568	82.0246	89.922	71.7447	107.2	84.8136	100.012	110.486	87.4504	109.02	54.95	57.5613	87.8779	67.8033	88.294	66.7808	59.2217	63.0595	75.9708	64.051	78.4067	99.3318	57.0446	120.911	153.178	144.625	124.858	55.8434	123.055	134.547
NR1I3	7.62245	0.831956	3.94541	6.24729	9.06209	5.58119	7.23259	8.94693	0.619806	0	1.65514	1.1034	0.384372	0.616858	0.853725	0.356864	0.437991	0.387833	0.470423	0.352378	0.286903	0.229757	0.665137	0.381376	0.754287	0.468836	0.55573	0.214542	0.555001	0.641639	0.582986	0.549606	0.681206	1.18614	0.580192	0.870133	33.933	0.300732	0.614569	0.610895	0.387008	0.945114	0.609426	0.122044
SNTA1	36.0524	12.4431	33.3844	12.806	22.5956	16.7845	22.2972	23.5979	1.42741	3.3465	4.01046	3.6458	6.74649	5.74568	4.38235	6.09918	7.56996	5.66357	2.13722	1.78804	0.800695	0.937319	2.89046	1.46451	4.31122	4.61964	3.37346	4.36297	5.44319	3.71327	3.28497	4.26268	3.63522	4.97644	3.06628	3.40792	6.96705	2.55907	2.28445	3.2512	4.09063	5.0825	3.19723	2.57431
FANCI	1.09265	3.32683	0.827846	2.50671	0.776076	2.77013	1.63889	1.29984	10.182	26.9327	10.1347	11.2462	15.6705	7.73446	11.0199	7.43575	9.17909	13.767	7.62371	7.89235	8.93392	9.5977	7.11465	7.13749	9.50938	11.6841	6.21562	8.19372	8.53926	10.1009	8.55901	10.1797	10.4012	9.42439	11.322	6.40102	5.66815	10.6752	11.4674	11.0572	11.202	8.2852	11.4055	12.7607
ASAH2B	11.324	2.13216	9.8958	2.65892	11.2448	6.31731	5.27855	3.58428	0.131761	0	0.545378	0.826314	0.0275333	0.439478	0.319668	0.41996	1.28285	0.159742	0.344461	0.42222	0.519951	0	0.476449	0.471247	0.360787	0.245771	0.0538578	0.274917	0.355593	0.484513	0.436585	0.407472	0.207835	0.209378	0.227592	0	28.4605	0.330311	0.184095	0.100647	0.13663	0.222444	0.167341	0
ETFDH	170.277	58.8277	204.795	84.3396	134.871	93.127	147.96	149.192	23.5292	36.1483	33.3933	24.1705	23.8736	48.0275	43.2465	39.9604	55.9101	33.48	40.3707	36.6651	45.368	52.6789	34.0327	46.4267	26.5405	24.208	26.0221	25.9505	28.5244	24.8479	27.3655	24.6538	26.7058	22.8758	37.0906	30.0815	206.673	40.6893	29.8697	24.3802	26.9412	26.7239	27.9162	30.4578
CHDH	715.832	138.285	406.658	219.494	468.188	264.568	333.713	300.173	48.4447	7.45105	25.5962	34.1389	11.9271	35.1028	28.4344	33.9673	57.7222	23.6406	28.0776	26.1984	26.8156	62.6892	21.3737	60.7007	13.6575	15.6964	19.1792	16.4075	18.873	16.9076	20.7968	14.7966	13.0081	21.1957	76.2054	20.0423	186.021	35.4746	27.1738	23.3511	16.0078	12.8251	32.9559	34.7165
KLC4	116.175	77.0638	109.54	77.0788	101.247	87.7436	90.7408	98.7469	27.6663	34.5927	25.5524	22.5626	20.3652	46.3608	40.2914	46.836	62.3221	40.1209	36.4118	37.9429	30.17	33.2692	32.2219	38.2465	29.0044	31.9562	32.1421	24.7507	31.1945	28.7735	21.7295	26.3416	26.9621	38.2749	37.6012	48.695	117.38	26.8927	31.2846	30.2648	34.9459	20.5537	29.7871	29.5942
CHAF1A	16.7075	22.619	13.0581	21.8946	8.99062	18.3521	16.1708	15.8729	65.281	59.5936	35.2495	52.7964	52.0522	33.8677	34.6184	29.3668	37.6672	61.165	45.0304	69.8929	61.7925	61.8243	35.4545	48.3604	55.3821	59.0977	38.9946	56.4455	40.0021	46.2693	48.7659	55.404	50.9311	48.6964	54.5051	50.9337	27.3608	59.6182	58.9551	69.29	77.0821	48.6608	64.981	65.0137
TFAP2B	8.85112	11.2475	18.7727	33.3722	19.2208	30.825	24.7503	28.8356	0.343605	0	2.84446	0.861939	0.114881	5.95953	4.76833	4.52668	7.10898	0.916458	2.64992	1.21117	0.443755	0.394853	0.745487	0.382328	0.585421	1.13534	0.337079	3.3593	0.953804	12.5891	3.91651	1.08621	0.737104	1.60164	0.0949616	10.7255	0.0294228	0	0	0	0	0	0	0
NR3C2	14.4951	8.95712	17.4396	29.0029	15.8578	21.9553	20.3762	22.7645	0.606935	0.885161	8.63745	1.25455	0.466724	6.1622	5.97478	5.73222	6.95713	1.10668	1.2757	1.73484	0.850029	0.717384	2.00857	0.964762	1.1818	1.07129	3.19932	1.39516	1.62487	0.818065	0.843033	0.907608	1.59916	1.54314	0.791722	3.11138	4.3573	2.51557	5.94278	7.63291	7.00859	0.741024	4.98263	5.49049
PAPPA2	205.374	857.307	343.454	364.101	167.791	388.57	193.347	202.059	1.92259	4.27429	56.0452	2.22594	3.02859	544.273	344.522	280.058	703.212	25.9982	2.31978	3.79128	1.59165	1.69949	10.3747	0.587709	1.52983	12.5319	1.81354	1.76327	2.05265	1.38429	0.392027	2.54086	3.2659	1.09672	2.7589	24.5245	18.236	2.8424	1.13648	0.112968	0.817905	2.79637	6.19831	0.677059
NT5C1A	2.18498	4.45764	1.75569	3.37431	1.85873	1.71207	1.52148	3.41943	0.0259178	0	0.0953576	0.0650153	0.173308	1.77215	1.50911	1.27766	2.46032	0.125687	0.338782	0.539838	0	0.127643	0.637289	0.164792	0.25233	0.221	0.339007	0.216308	0.199846	0.0693128	0.171755	0.106868	0.196232	0.219655	0	0	0.06658	0.519784	0.108636	0.23757	0.358341	0.280034	0.296249	0.276858
PLAC8	0.155072	1.2011	0.337559	1.69111	0.109593	1.76384	0.444501	0.519625	47.1689	44.1091	32.3055	8.24179	2.7675	2.86707	2.90418	1.71014	2.20076	49.5587	44.9272	57.4157	64.5793	54.1036	15.067	58.1565	8.66318	2.41607	6.12143	11.357	4.83111	8.48007	3.7132	7.10621	7.87411	6.17879	53.4427	33.3101	18.1016	56.0163	36.3502	55.563	48.2605	29.2557	29.1606	34.5718
IDH2	265.959	139.735	269.064	158.258	242.098	210.931	350.759	365.207	53.65	42.1432	47.8766	99.3638	96.1405	102.612	94.3751	98.6336	195.84	52.9537	49.4794	26.9551	39.0455	42.1406	63.5191	39.3601	103.042	95.3837	66.0229	83.7884	74.5146	69.8907	102.381	104.407	85.0178	74.2612	71.7347	70.0818	209.564	54.4843	125.502	130.56	133.12	73.739	125.642	149.911
HLF	199.486	72.4337	211.474	118.607	155.558	129.523	151.111	144.764	7.296	7.23341	49.6064	16.1999	5.60392	53.2743	42.5779	41.0618	68.5153	11.9532	4.38181	7.81951	4.17366	3.31806	11.5512	4.2315	15.4183	17.2871	19.1832	15.5168	18.7019	14.3043	28.7486	17.1424	20.5285	19.3231	4.29163	17.1635	191.352	3.37793	19.9744	30.878	31.4893	20.0406	22.7271	19.409
NEIL3	0.281416	0.972309	0.553026	0.537813	0.0269321	0.600172	0.268121	0.255392	2.77897	5.67725	4.1796	3.95657	4.56715	2.53645	3.86304	2.64923	3.67153	5.64553	2.11078	3.76057	2.82913	3.69897	1.92828	1.82067	4.04461	4.18286	1.87272	3.62671	2.92463	2.71164	3.16059	4.30989	3.43567	4.13751	6.43477	3.18416	1.09334	4.23643	6.97843	4.99131	6.04891	5.68058	5.1987	5.30097
THBS2	3.18634	140.012	3.48092	14.7858	2.79804	22.2666	6.65571	5.55055	93.9305	114.959	191.789	93.5635	199.196	131.134	172.959	162.604	99.9384	46.6682	320.709	121.34	85.5538	125.61	455.441	273.525	278.06	211.037	278.795	362.023	279.135	534.526	316.009	349.433	237.594	248.074	78.6472	72.764	34.5534	188.458	63.1365	58.4506	40.2694	395.599	91.8418	46.644
CHEK2	2.89604	7.69984	2.79246	4.07884	2.60158	5.09479	2.87776	2.91558	13.4798	19.9788	14.3326	9.82375	16.0566	8.62779	8.36092	6.79716	9.13076	10.1952	9.21414	11.6905	10.4701	13.5346	8.40707	12.6466	14.0467	11.4239	11.9971	11.9431	12.8415	13.4497	14.3692	12.7481	13.5768	12.3151	8.14576	12.0014	7.58925	11.7808	17.3363	14.5476	18.9223	11.0236	16.701	17.8655
FAM111B	0.173643	1.55051	0.186129	0.614332	0.0604291	1.25686	0.441172	0.171911	10.44	3.52179	4.66576	2.0503	6.19081	3.70279	3.73694	2.43499	4.65568	7.53903	4.16335	3.49663	4.32866	6.28004	6.5813	4.94235	5.53737	5.55036	3.34777	4.25962	3.40453	3.8083	4.71284	4.63251	4.75288	3.67772	4.89031	2.92102	3.49941	8.11138	6.21608	5.92147	7.61912	5.81529	7.09509	7.38077
CDC42SE1	18.7983	57.3471	19.2063	28.5583	16.7921	31.4048	26.245	26.5475	54.8836	41.7483	55.2195	64.5055	58.3818	63.424	62.2771	59.9561	54.5114	46.0357	55.2467	42.501	50.5929	58.7384	54.9099	53.5346	66.715	70.8619	61.1557	61.5112	57.3903	51.3177	68.4024	58.5997	62.4508	60.3691	60.8095	67.8267	23.3941	64.5766	106.007	102.297	115.401	68.1682	104.459	108.515
ARL4C	1.74793	36.6054	2.6532	9.32676	3.56864	13.7875	3.13077	3.46187	43.7979	13.7013	42.4295	44.7112	92.4599	93.4428	93.763	86.07	67.5555	39.7504	70.8196	30.6309	59.0013	54.6471	70.4227	60.9598	46.6709	38.4452	30.989	49.4488	37.3549	51.6149	40.1965	34.5799	40.9233	42.5966	53.2604	59.408	20.2458	57.2462	51.8339	54.8962	54.4859	48.9561	53.1642	57.8575
PLAUR	4.3093	39.7495	9.39725	7.85713	1.98666	13.0708	10.7524	8.61216	119.463	70.604	53.0535	619.827	491.662	210.903	214.824	201.897	126.305	338.362	184.606	144.645	152.686	123.76	153.617	135.796	278.125	263.206	105.063	212.617	188.655	229.989	345.386	309.831	243.509	208.466	240.135	127.165	52.6094	65.4767	57.9183	68.7705	57.9979	449.563	79.3481	66.5051
TUBA1B	9.50465	32.5849	17.2243	16.269	10.0371	20.6632	19.8262	19.172	64.2799	50.0061	44.8726	76.862	49.0492	38.2619	37.0594	38.4053	36.337	55.145	68.9953	75.3607	72.5148	88.8669	58.7778	73.256	84.0665	84.9232	60.7217	76.3412	56.348	68.9093	77.5106	77.4257	71.4004	58.8833	48.2112	40.7312	21.2295	66.2447	82.4779	75.2929	90.325	83.9126	81.8281	69.336
SCD	6.50231	4.76986	4.83331	1.56678	5.51573	2.79752	3.62779	2.75287	147.536	52.8769	18.4656	98.5789	62.5759	37.0059	43.6146	32.6475	38.0798	91.3596	92.0168	95.3391	74.7587	104.851	64.4279	92.1428	30.7422	29.3098	26.5988	31.5792	32.0899	26.8297	26.9412	26.6679	26.7757	21.3836	136.537	51.8321	48.7379	106.295	10.3484	13.6468	10.3085	20.6271	11.866	13.256
BDH2	74.3297	32.1887	58.28	66.8707	76.6208	67.3367	44.8843	50.0078	3.66162	10.4822	20.6693	6.5429	4.36027	17.5248	13.4348	16.3282	21.8133	3.52702	11.605	5.78634	6.33395	5.51699	19.8062	5.50145	7.87445	5.98786	11.3175	8.43227	11.3709	11.0667	7.44576	6.41151	7.15235	11.1589	4.71322	9.4845	10.523	9.97563	6.16718	3.4483	5.75607	5.62277	5.60593	3.75065
GBA2	215.002	137.316	168.044	180.155	149.497	179.098	188.945	189.331	69.8743	115.211	92.4921	78.7731	44.5206	101.219	89.4242	101.393	106.312	61.0796	83.1709	71.8682	74.2648	68.5658	78.381	67.3728	56.9267	62.6981	75.247	64.6915	75.525	58.0518	67.3198	72.4061	62.4923	93.4385	71.0886	70.9713	60.3033	76.7431	83.7216	80.9524	83.8445	64.1502	84.5584	77.4061
PEPD	945.119	191.51	734.778	197.633	803.212	320.945	391.355	336.169	53.7278	28.9834	38.2454	84.855	39.1711	62.5897	54.536	68.9179	82.8968	60.9464	39.1814	28.3253	42.7296	32.8324	58.5697	29.122	56.8515	54.1087	64.0271	59.4069	54.146	53.6181	61.4578	45.0677	47.0476	49.2803	71.5138	75.664	86.6857	60.0821	66.8571	72.4242	75.5133	52.8223	66.2291	70.6107
TTLL6	19.7496	8.08643	22.14	9.35789	6.44346	21.0599	10.6437	18.575	0.119795	0	0.9917	0.450764	0	3.94573	2.15072	2.39275	5.15138	3.77611	0.234884	0.671784	0.0859512	0.393322	0	0.285634	0.0728939	0.0638432	0	0	0.277114	0	0.158775	0	0.226753	0	1.32431	0.269666	0.205161	0.200209	0	0	0	0.242691	0.152144	0
SCD5	35.874	50.6533	62.1378	42.5775	70.1753	54.3036	52.5715	55.0442	4.51578	2.1102	9.73594	6.13294	10.8067	23.8761	18.0875	22.9555	34.6784	5.78858	4.92523	8.11087	4.33375	3.51776	12.1688	5.44074	10.7811	9.76442	7.24227	9.36206	6.76441	10.9806	8.95864	7.07642	9.21907	10.0554	3.93484	19.8557	1.52703	6.153	3.27525	2.72438	2.8434	4.46738	3.50687	2.91888
DCLRE1B	2.32711	4.69399	1.74341	2.33533	1.71092	3.24894	2.29099	1.70783	9.01359	5.02468	4.75173	10.5967	6.55199	6.16238	6.04906	4.91678	6.20709	6.78495	6.04927	7.34301	7.34868	8.34819	6.42134	7.9123	8.31701	8.15426	8.34382	7.41038	6.72195	7.71131	6.96579	6.4717	7.51485	4.9787	8.05571	10.0272	2.81084	6.5952	6.81686	7.83737	8.40736	6.27456	8.04177	7.24016
RCC2	4.0845	8.71423	4.41337	7.89603	4.97086	6.21968	6.64786	6.0854	43.697	21.946	13.6524	28.0762	30.6357	14.0761	14.5969	13.3397	14.2379	27.7237	21.2765	30.3238	38.2051	33.8912	19.9071	27.9846	38.9091	37.1664	20.0645	26.0367	20.6006	24.3673	24.4443	25.1832	32.9159	31.2224	21.2069	19.3542	11.1833	28.3547	20.3013	21.4493	22.554	22.3386	22.0976	22.5527
TNNI3	0	0.18585	0	0.130836	0.216211	0	0	0.136686	14.6721	12.7348	2.12601	10.0836	15.2877	4.81834	3.94972	4.61235	7.37897	7.18824	13.9241	21.3342	12.7622	16.9924	4.7967	19.3287	15.1038	12.4787	4.27203	9.46548	8.36876	5.91259	5.79389	10.9117	11.7301	10.0074	7.01277	2.7146	3.70026	5.96227	0.49143	0.307053	0.208415	5.22544	0.638154	0.613424
SPTLC3	206.173	229.002	218.882	220.346	315.401	275.229	173.703	183.144	15.0188	35.0014	100.226	40.5329	15.6702	175.501	143.236	145.082	214.044	38.1742	40.8879	39.497	29.5775	15.1333	33.2589	16.4643	45.2524	43.4977	32.854	37.9123	45.3641	33.5171	8.64864	22.2084	39.9952	57.4977	20.4673	47.8752	65.899	17.4836	20.8393	12.1843	10.8837	10.4918	15.7857	24.1835
PTGFR	3.52095	1.38314	7.40582	7.31962	3.93951	6.18244	2.97676	5.57734	0.0257897	0.114671	2.11122	0.113214	0.220953	1.19352	1.13875	0.991867	1.8675	0.29703	0.842767	0.361556	0.777154	0.24344	0.410325	0.204972	0.886635	0.481048	0.358415	0.753334	0.517031	1.50872	0.991255	0.717791	0.650873	0.72401	0.0980025	0.290269	0.391984	1.82103	0.909832	0.906184	1.15885	1.33229	1.40841	0.678885
MOGAT1	1.96536	0.63167	0.68263	4.44685	2.37955	2.23547	2.47733	3.18562	0.219574	0	0.179525	0	0	0.0406872	0.142056	0	0.158357	0.0591561	0.191343	0.156358	0.175045	0.120154	0.105864	0.155123	0.0296906	0.0260041	0.438785	0.116352	0.150496	0	0.194013	0.234727	0.0307864	0	0	0.256289	2.52783	0.122322	0.852182	0.521807	0.371048	0.131802	0.867585	2.27106
GPD1L	265.085	121.394	302.629	173.712	302.065	203.639	196.123	229.548	50.5713	69.3891	75.7671	65.5146	44.9597	106.831	104.659	102.283	158.772	43.9511	45.6347	41.8449	55.0994	45.6036	68.9577	44.7538	40.5941	39.5551	51.1189	46.4199	37.3816	40.3008	43.7839	34.0535	47.1678	32.9513	66.0281	114.683	25.6701	64.3517	69.8332	54.4005	57.3894	36.0698	64.9083	64.2425
INSRR	1.69521	0.306117	0.755646	3.63479	1.7648	2.4455	1.13802	2.32642	0.0717275	0.269862	0.588705	0.0415223	0.0968483	0.151826	0.139215	0.0937911	0.192495	0	0.050485	0.0530414	0.0475046	0.00905774	0.0718248	0.0350817	0.0671465	0.0588094	0.0631483	0.052627	0.127632	0.309868	0.0438768	0.091002	0.0696247	0.151974	0.0838675	0.0331205	0	0.0276635	0.0231269	0.109579	0.0305141	0.156489	0.0560593	0.0336793
CDC45	0.103765	0.755443	0.163132	0.396611	0.0198611	0.383585	0.395452	0.301343	4.25103	11.6981	1.7067	7.67654	9.84954	2.94433	2.40536	2.40091	3.29178	4.02901	2.6426	2.92854	3.3779	2.81874	2.78394	2.22308	5.00488	5.51991	2.3772	3.79717	3.7797	3.16619	5.67095	5.29088	5.0498	4.98756	4.30524	5.63144	2.62043	3.21673	5.35907	6.05014	6.66245	5.49826	6.17275	6.59283
CALB1	895.457	35.3735	1184.84	637.608	1254.3	558.956	584.956	1627.59	1.68771	6.59458	6.77396	349.34	0.683964	119.834	185.372	139.446	277.93	2.10811	1.33701	2.9499	1.76131	1.00749	2.81097	0.406473	0.684631	0.599625	3.01028	1.03659	2.91818	1.23095	1.01675	0.702927	2.25877	2.49226	2.54416	3.37699	1.00724	2.82059	2.57241	1.95329	1.48491	0.207217	0.974293	1.71699
ECI2	103.258	21.6417	77.7127	32.4247	81.3541	42.2085	46.4648	43.9524	9.1265	6.31242	7.68575	2.7812	8.60033	11.4998	7.79396	14.066	14.9302	19.0803	5.79691	4.09434	5.08327	6.88081	6.29717	6.23271	6.12103	5.14485	7.22885	6.36756	6.27617	5.00802	5.94949	5.35205	4.70902	4.52627	8.40759	5.03206	47.1562	6.1011	9.12434	8.13841	8.8235	5.71567	8.51721	8.99597
UCN3	0.497289	0.0853746	0.169956	0.721228	0.4635	0.393483	0.146487	0.345344	0	0	0	0	0	0.0192471	0.0223999	0	0.093638	0	0	0	0	0.0378924	0	0	0	0	0	0	0	0.0308646	0	0	0	0.0489055	0	0	0	0	0	0	0	0	0	0
TIGD4	0.606291	0.500569	1.17846	1.37893	0.945252	1.35415	1.64309	1.76072	0.235365	0.261631	0.562876	0.413292	0.147548	0.49065	0.582443	0.350082	0.98346	0.399485	0.384569	0.565659	0.844353	0.5023	0.357454	0.542486	0.143216	0.200695	0.327101	0.154341	0.254078	0.110153	0.187169	0.210273	0.237603	0.523618	0.552904	0.494497	0.352699	0.413024	0.164424	0.143829	0.292876	0.222516	0.0896765	0.161628
CMBL	1901.73	243.761	1262.5	448.586	2109.9	714.019	840.884	734.472	29.3491	169.705	67.0651	49.8521	158.08	79.7835	65.0097	63.8726	105.18	84.8851	56.7708	59.2539	58.1677	56.8228	45.6867	70.5014	24.3452	20.4808	23.2399	24.7926	24.1526	31.1493	18.8389	33.4648	22.0883	15.3368	132.761	20.3433	500.601	64.4467	11.2169	6.03189	4.18519	20.9746	5.68308	12.2512
SERPINF2	196.907	28.3598	112.352	15.4236	85.4518	70.2189	86.8762	55.4649	2.38458	3.77863	2.38002	9.54535	11.3864	10.7246	8.24706	9.9936	13.6151	7.71947	2.7688	3.75964	1.8201	3.53981	4.53147	2.8025	5.52608	5.11033	7.21694	4.77877	5.69212	5.39344	3.91697	5.42177	5.97011	5.61672	2.22595	3.84502	565.542	5.82948	8.16974	6.7821	7.68114	3.64884	9.58486	8.14885
TPPP2	2.09274	1.03294	1.99135	5.05192	2.02388	1.50338	4.94387	3.99835	0.117586	0	0.540783	0	0.196569	0.196099	0.285277	0.399765	0.524718	0.285113	0.0768507	0.188399	0	0.0965169	0.170077	0	0.214649	0.187997	0.480637	0.210292	0.816011	0	1.013	0.646463	0.0741902	0	0	0.0882307	11.1261	0	0.657158	0.269457	0.162575	0.397025	0.298677	0.897195
RIN1	5.30868	34.3909	7.30267	6.14874	4.74182	8.30262	11.6144	10.2779	122.439	276.141	102.303	518.909	253.533	126.709	158.007	125.541	165.631	167.764	128.097	246.683	150.959	213.599	87.6085	225.591	190.961	169.768	63.7051	121.627	79.0236	110.515	112.358	151.246	150.183	131.836	268.226	44.1197	111.719	97.4788	30.0237	29.9427	24.3234	109.87	32.8397	27.387
KBTBD3	15.0516	9.38043	26.799	22.4827	25.6576	25.9071	21.1325	24.3833	4.72376	8.09155	12.465	6.70184	3.59237	7.03839	6.50047	9.18165	11.2779	5.35135	9.61619	6.82405	7.77853	11.06	9.80065	10.2168	6.12564	5.8603	8.10324	7.84788	7.28475	7.24838	5.08047	6.70541	6.4983	8.28576	5.83194	7.20515	6.69735	10.2242	9.73765	6.38843	6.37049	6.37984	9.1957	10.0447
NPY	7.51555	0.986076	2.16864	35.833	6.19104	22.0744	7.89567	8.15012	0	0	1.02758	0.509536	0	0.127031	0	0.129482	0.164803	0	0	0.162723	0.364342	0	0	0	1.23597	0.216502	0	0.121089	0.469868	0.067902	0	0.628156	0.704873	0.107592	0	0	0	0	0	0	0	0	0	0
SLC9A2	53.3823	21.6693	67.5729	70.2298	71.1708	49.9359	39.597	65.6857	2.65294	0.873774	25.9383	1.2324	0.657027	44.3251	52.0627	33.7809	58.3555	5.36051	0.385306	0.472287	0.281991	1.12912	1.42119	0.312371	1.79364	1.09965	0.562279	2.46013	1.06069	1.18247	0.195342	0.607719	3.53369	3.33093	0.135776	2.21181	0.462754	1.80634	0.205925	0.300217	0.611328	0.663522	0.686343	0.374856
NHLRC4	4.45108	1.80625	2.30535	5.80775	2.94086	3.1292	6.13247	6.85885	0.207806	0.369593	0.815536	1.21633	0.868475	1.09744	0.981431	0.953762	1.40502	0.235139	0.70624	0.799079	0.377712	0.523084	0.400761	0.550534	0.724962	0.679247	0.996642	1.07363	0.918674	0.90771	0.459036	0.456988	1.01394	1.26217	0.459447	0.727659	0.355886	1.01874	1.60656	2.41276	2.77736	0.580029	1.72428	1.41645
ARPC1B	29.3776	148.757	30.2918	46.1877	31.1898	74.2302	57.3886	43.7474	270.347	108.329	125.415	310.806	273.889	252.784	246.077	286.906	287.534	253.008	208.677	220.087	356.659	364.61	248.838	267.523	216.909	211.731	216.031	241.81	186.047	203.468	226.035	184.687	184.665	183.727	330.535	286.803	139.31	267.521	301.732	352.45	397.201	214.747	337.99	321.402
RALGDS	50.72	117.378	40.3079	80.3601	39.4426	88.985	73.4819	74.8054	249.663	236.215	151.372	288.528	168.475	185.536	186.102	173.884	182.325	171.751	239.82	222.753	202.921	221.874	164.456	247.586	272.025	254.13	275.058	266.656	308.409	264.056	325.144	308.277	256.066	298.536	194.35	178.423	80.9213	201.262	245.754	258.503	256.55	302.293	271.127	247.953
TMIGD1	4.29653	0.346234	4.58353	1.46246	3.92725	1.89496	0.556945	0.572944	0	0	0.0430509	0	0	0.0195139	0	0.0397809	0.0759491	0	0	0	0	0	0	0	0.0854392	0	0	0	0	0	0	0.0643299	0	0	0	0	0	0	0.0653942	0	0	0	0	0
CD300LG	9.76283	17.0009	11.382	11.5872	5.54295	8.73393	23.4108	21.8215	0.117106	0	4.52404	0	0.0978836	6.9331	6.13684	6.5692	30.0244	0	0.153074	0.18763	0	0.384492	0.508148	0	0.142515	0	0.76588	0.837735	1.08357	0.939542	0.620842	0	0.147775	0.496241	0.323645	0.878706	3.30916	3.32715	0.981714	1.78905	1.78103	0.632647	8.775	1.42965
HIBCH	169.385	50.6666	138.666	147.589	209.319	146.753	132.028	131.889	26.8574	73.6171	56.7489	21.1045	21.3219	27.7016	23.0804	22.5063	29.8856	22.0995	37.1507	56.1654	36.6821	25.1438	33.9322	30.0041	23.6275	29.8336	44.6175	20.7689	41.5845	31.2254	22.7302	26.3883	35.0479	35.651	36.591	30.35	42.4398	48.8514	23.7355	24.3052	15.8077	16.3156	21.4385	29.2162
BRIP1	4.44075	7.40111	5.3494	8.49674	6.18166	9.31494	3.61432	4.10337	58.1824	149.198	37.49	33.6693	45.853	19.9196	20.3744	15.8559	23.7779	41.6509	33.8816	42.418	40.9939	40.5305	27.5174	34.3515	72.23	99.5519	44.9975	63.6436	62.9507	66.6853	33.7833	63.721	81.0335	69.7906	38.7106	33.6322	15.4473	46.2009	36.2156	34.4258	38.3915	61.118	38.3152	40.9645
TMEM88	8.82515	5.94955	7.5414	8.46225	6.07395	6.64538	17.1875	14.3772	1.57571	1.31366	2.47597	2.22339	0.87804	4.70817	3.66356	4.88272	3.30266	2.3083	2.05967	3.36617	1.50739	1.07781	1.51941	0.573991	1.47814	0.979708	1.50284	1.21331	1.11374	1.09739	0.957191	2.30108	1.49127	2.2257	3.49288	2.66025	0.983845	1.15212	2.29329	1.25377	1.08929	1.41875	2.16797	2.65504
CDADC1	104.072	45.9246	120.052	76.5104	127.43	86.4358	63.5723	68.359	15.3349	21.5551	38.2203	17.3725	15.8774	34.6487	27.651	34.5604	34.5965	22.5495	28.7093	31.5444	28.6775	28.585	25.0423	28.15	12.2809	17.9267	27.8226	24.653	31.735	20.9021	20.5868	14.1419	22.2223	18.4465	20.2334	25.9824	33.8869	27.1166	32.6222	25.8456	20.3813	17.6378	29.1509	24.3072
OXCT1	300.088	264.091	618.866	351.217	608.062	390.671	784.622	764.123	20.1194	41.8179	123.3	70.7774	140.705	190.003	156.314	180.009	190.864	92.9491	84.4988	31.8542	30.2374	29.511	125.874	41.6322	75.048	66.3643	96.156	83.0349	74.5388	71.4761	73.213	64.9601	79.1699	78.9508	62.8421	92.3662	32.0098	91.3241	208.417	220.977	221.88	80.7151	203.814	203.837
TDRD1	1.2514	0.417659	1.32093	0.76198	1.42345	0.813359	1.98839	1.69594	0.0827014	0.22629	0.514931	0.143625	0.0478566	0.23871	0.209903	0.351457	0.44389	0.092551	0.108102	0.0305782	0.0821587	0.250644	0.202433	0.273031	0.0154839	0.0881489	0.15602	0.00758482	0.078485	0.153118	0.118043	0.0349749	0.10436	0.107831	0.0615356	0.12411	0.136186	0.170111	0.32887	0.301283	0.4046	0.171839	0.307021	0.213576
CDKN3	0.421903	2.74881	0.530627	1.1728	1.16286	2.39943	1.07192	0.735143	25.6282	12.0161	7.95435	10.3947	13.026	8.11241	7.34322	6.81421	11.1459	19.3304	17.1914	24.3197	20.7469	27.2841	9.70693	16.9681	8.5509	13.5382	5.15496	7.94775	7.4322	8.55225	7.58144	10.2764	8.18445	6.58474	13.5059	18.7908	5.4767	11.8934	10.3206	12.1105	14.1361	9.42888	12.5847	11.9596
MYLK3	5.71579	8.68062	10.1092	4.88881	10.1829	7.37651	9.21589	14.8434	0.997438	1.82617	3.45394	1.03027	0.294251	6.11556	7.17429	6.28343	5.99812	0.569059	0.460161	0.658047	0.336774	0.577917	0.424323	0.746114	1.57087	0.812989	0.959307	1.53899	0.542895	0.784553	1.24422	2.17735	0.666346	0.745884	1.94584	0.440252	0.75362	0.980575	0.983721	1.2549	0.973457	0.475456	0.521615	0.716289
RUNDC3B	22.4263	4.25737	26.1215	19.6863	41.4998	18.7956	15.148	11.9313	1.01776	0	6.59756	0.364723	0.202546	2.38433	2.30458	2.47152	2.98844	0.470051	0.760199	0.854158	0.41727	0.397806	2.03288	0.30815	0.2949	0.929824	0.950881	0.866745	0.896877	1.74974	0.385404	0.599507	0.917352	0.718795	1.8082	1.60008	19.5465	2.83489	2.09913	1.4808	1.34015	2.22549	2.15431	1.99687
RAP1GAP	306.465	280.762	341.457	304.053	310.704	337.182	867.551	816.954	23.0732	10.7053	23.7451	24.9972	17.0498	86.6621	61.8518	72.7023	126.159	54.3243	50.791	39.8614	69.1936	115.28	10.0603	86.5349	19.4521	27.1592	7.76368	11.9607	14.0267	9.56881	2.216	9.74365	24.3053	23.9474	5.45255	27.8011	47.5898	60.5803	4.95243	5.51728	8.4145	2.25814	8.23902	5.40911
TMEM38B	69.8994	61.9429	107.455	101.873	277.39	109.261	134.241	153.413	17.0492	12.1631	23.523	39.0978	16.8562	46.4159	42.5363	38.9306	64.5189	17.4304	20.4563	7.64455	13.5105	9.60804	24.1999	9.40439	32.8258	28.9535	29.5399	35.5728	43.1668	29.9431	59.6115	41.795	32.3515	23.8575	25.0538	32.4595	25.6575	27.0052	50.6638	38.9724	40.9877	49.2318	36.681	45.0452
CDC25C	0.0688755	0.190375	0.0216562	0.191459	0.0421858	0.219355	0.0933284	0.160016	7.91172	9.28503	1.43381	4.42677	6.18282	1.7658	1.5841	1.21241	2.38631	4.77809	3.30627	3.86415	4.83243	4.94903	2.89279	3.17911	2.43393	3.10354	0.961766	2.08647	2.04107	2.10406	1.87112	2.91057	2.41242	2.02528	4.22679	3.08966	1.75036	4.66967	1.91084	2.11183	2.19589	2.93949	1.92372	2.3339
BEND5	22.6471	13.433	15.9683	18.7781	16.446	25.3173	16.7102	18.5593	1.08953	0.692067	6.58563	2.34267	3.85959	6.18652	5.7398	6.0854	8.0401	2.7676	3.39088	1.74567	1.56344	0.936895	3.52702	1.48447	4.79861	3.5945	3.64762	4.51564	5.68076	5.68879	3.43821	4.49251	4.19007	5.05664	3.36959	5.37234	0.932962	7.89052	15.0053	14.7427	17.6463	3.85394	15.5506	10.7676
DNAJC28	4.42113	1.20969	5.47735	2.83867	4.17593	3.66224	3.58144	3.8204	0.718237	1.0265	1.34488	0.19304	0.643222	0.545431	0.62233	0.654064	1.04061	0.808563	0.486183	0.637035	0.478514	0.94748	0.853349	0.713553	0.702382	0.984275	0.838804	0.611668	1.44388	0.445901	0.78195	0.722755	1.03581	1.11416	0.496246	0.750651	1.09826	1.05032	0.752633	0.29391	0.549718	0.848786	0.635272	0.78289
PDZK1	139.391	41.5504	137.244	40.4057	110.332	72.8364	57.807	62.4958	1.02846	0.134498	7.26183	0.607038	0.594164	10.7324	5.50403	8.36852	21.2905	2.7871	1.7595	9.62034	1.80135	1.21661	5.79714	1.20206	0.478556	1.0156	0.593486	0.522941	0.489807	0.323582	0	0.394966	0.553474	0.993398	11.035	2.474	7.27845	5.61145	0.0845264	0.300376	0.271844	0.0817072	0.0576256	0
ADCY8	0.83985	0.857656	0.591881	1.52956	2.35029	2.10819	2.79601	1.93437	0.0618341	0	0.113751	0.310224	0.206737	0.232022	0.450049	0.236499	0.100338	0	0.28289	0.396287	0	0	0.134155	0.0982893	0	0.0329535	0.252749	0.184308	0.143036	0.0413412	0.163908	0.127481	0	0	0	0.0463972	0.0264741	0.0516704	0	0	0	0	0	0
BPHL	177.586	30.907	121.984	71.4637	152.102	78.6559	72.2011	69.9154	28.5249	23.4465	26.9631	24.685	36.8225	15.3723	14.1834	16.9041	24.5586	21.4441	19.6471	21.9535	26.2753	23.8569	17.9568	24.7501	16.7759	14.9143	11.8124	12.3266	14.7913	14.6574	12.0518	13.4681	15.928	19.2662	17.2127	22.9303	57.1713	26.8548	7.19355	7.29472	6.42961	9.14066	7.27717	10.0746
CCNE1	0.360301	1.55204	0.540692	0.728406	0.326008	1.49025	0.832193	0.713416	7.34322	8.0072	2.50876	5.92091	7.54079	3.86343	4.97137	3.09093	5.03585	9.36893	5.55348	6.0508	7.20047	9.98836	7.46017	5.75289	7.72369	7.17467	3.65905	4.58602	3.9096	5.1901	5.56147	4.06117	7.08211	5.7789	3.33407	10.2853	2.61999	6.31153	6.25361	4.86129	5.92246	4.48655	5.70671	5.76305
DGKB	2.20341	0.25006	0.638445	1.22947	1.01588	1.65558	0.912598	0.992528	0.0257549	0.152688	0.236896	0	0	0.0894827	0.0458219	0.0802641	0.0940331	0.124897	0.0112218	0.0481425	0	0.0352336	0.142799	0.00682319	0	0.0274514	0.0491279	0.00511782	0.0132394	0.00573977	0	0.0235992	0.0216666	0	0.249125	0.0579757	0.0992424	0.0573909	0.0179922	0.0196731	0.0178045	0.0115948	0.0218064	0.00655044
RCAN2	22.8609	15.9051	31.1424	32.8079	21.8239	25.8534	30.3102	41.2951	1.80997	3.6345	7.2608	1.75756	5.29994	11.0516	8.39711	11.0664	12.0798	3.0296	2.97644	4.34061	1.10593	1.74445	13.0729	2.45015	4.3059	4.16955	5.3077	5.17916	5.00625	3.45079	3.85373	5.29641	3.6249	4.32974	5.0022	5.15207	3.13975	4.05927	2.95307	1.07037	1.2916	5.22024	2.52119	2.01363
RELB	3.76182	16.8913	4.63484	5.37603	4.00868	7.53823	3.83502	4.69177	30.7179	13.0986	12.5756	42.4442	35.1567	21.7196	20.1462	21.5929	18.5288	21.0931	15.4028	20.8163	25.761	20.6877	21.6871	15.5489	23.9924	23.3617	19.0193	22.8	19.6088	23.0794	25.2454	20.5736	22.5426	18.9651	24.2854	31.5698	9.1847	25.0797	23.7635	42.1008	42.697	22.5629	32.7292	27.0691
ATP1B1	1958.6	1049.79	3383.86	2010.85	3138	1702.74	2575.17	2829.56	90.2288	38.911	115.338	218.823	161.591	530.462	454.137	391.869	693.684	392.698	63.8285	118.124	58.1435	33.5868	93.2855	47.8294	158.582	142.725	56.9716	97.763	75.9206	98.6901	75.5235	77.2208	165.443	151.805	268.138	397.224	154.149	90.4908	32.7728	35.1631	32.9833	38.8576	26.8975	53.1739
LRRC3	0.0781657	0.608219	0.108429	0.306753	0.12673	0.167357	0.218064	0.166911	0.785383	0.851201	0.595981	1.14515	0.976491	0.573032	0.624028	0.767659	0.35047	0.773634	1.29609	0.660636	0.887511	1.01534	1.00818	1.04555	1.0215	1.10395	0.955057	1.00077	1.1809	1.09613	0.800217	1.01875	1.40607	0.988025	0.780042	0.478816	4.55212	0.418384	0.336056	0.329957	0.271469	0.536993	0.423922	0.299628
SPC24	0.538273	4.2509	1.26935	1.49628	0.765349	1.92421	1.75832	1.89816	27.5828	45.9913	11.2508	32.8456	32.4556	24.7455	30.6313	22.7111	40.3959	41.7007	17.8127	24.5959	23.4419	28.6375	12.4674	20.0302	14.2862	14.1311	6.30837	11.3536	8.29215	11.2514	13.4371	15.8527	13.0006	13.045	18.0366	26.1789	15.8515	21.2654	16.6311	13.9208	18.0466	15.9655	15.7431	19.4801
ZMYND12	6.9735	2.41025	12.1507	4.78516	7.15457	6.3535	7.3488	7.24364	1.16264	0.250139	0.827929	1.41121	0.815057	1.68876	0.837112	1.68947	1.8714	2.31892	1.12755	1.29195	2.07199	1.57001	0.515344	1.1327	0.730273	0.579638	0.797166	1.16261	1.18568	0.476424	0.869889	0.489706	0.662572	1.07276	1.14016	1.32265	1.89479	1.78638	0.733612	0.572964	0.751884	0.658491	0.500137	0.829876
BORA	1.03639	1.47778	1.15585	2.31459	1.43775	1.87402	1.11027	1.29908	4.16086	4.75133	4.36648	5.19507	4.36314	1.78208	2.21166	2.04152	2.3171	4.01263	3.65884	4.16663	4.91225	6.13204	3.24166	4.07359	4.10846	4.47525	3.69529	4.29567	2.91667	3.57851	3.57204	4.87404	4.53455	4.5482	3.78954	4.68315	1.62761	5.84757	3.76555	4.96972	5.49134	4.11252	4.93614	4.2138
LGALS1	42.134	157.334	40.394	48.4365	25.5505	63.9368	93.4596	73.3305	207.878	530.144	236.062	1133.76	726.999	608.881	489.242	648.543	622.292	481.239	549.085	141.528	275.979	338.501	476.628	349.063	834.535	667.29	381.983	671.62	392.946	651.848	684.061	721.588	550.632	456.812	469.295	252.977	165.137	276.46	183.62	151.725	148.284	887.907	194.94	213.543
NOS1	4.26659	12.3237	9.36535	12.0151	13.5878	5.43757	5.1919	8.4252	0.0132217	0	0.0972912	0	2.71864	7.89936	4.85008	4.27592	9.59028	0.817498	0.224673	0.05296	0	2.11626	0.191238	4.76028	0.20113	0.140926	0.194558	0.0788192	0.183508	0.159116	0.0876188	0.118121	0.300316	0.224109	0.0913513	0.0396835	0.0735908	0.243065	0.175495	0.171691	0.393028	0.053571	0.268671	0.100883
OR2T10	11.9645	1.06222	0.402776	9.40071	2.86379	9.67476	2.16973	1.86005	0	0	0.10063	0	0.0457226	0.114033	0	0.162726	0.466012	0	0	0	0	0	0	0.0434759	0	0.0291524	0	0	0	0.0731452	0.362503	0	0	0	0.0377945	0.0410454	0	0.0914206	0.114642	0.376059	0.151262	0	0.208419	0.125214
HSPA12A	242.206	135.578	173.552	171.399	218.544	147.68	132.47	143.761	14.1892	20.1611	95.2062	16.7673	19.0806	79.0407	66.9523	77.6754	78.7153	18.5766	38.1674	78.2229	46.4993	17.1332	41.7814	30.0728	24.0703	23.5398	22.6242	21.7176	24.0519	22.3707	7.40845	20.0395	25.2546	29.7322	11.9372	24.344	6.12527	34.754	11.6328	6.92709	7.94448	14.5179	14.1981	10.4984
SIGLEC10	0.341273	9.26449	1.47544	3.32032	0.457247	3.1054	3.39601	1.17691	19.264	24.7042	21.8662	50.0376	11.1533	25.0633	26.473	22.3729	23.9805	18.5513	13.1559	15.3231	27.7738	16.373	23.3842	13.1027	60.5214	51.8419	133.508	98.7674	123.467	69.4218	105.992	94.5795	62.6976	77.772	68.0912	47.2939	7.21441	31.8906	80.746	65.4693	61.4545	70.1799	81.4951	78.0452
PODXL	1816.36	1303.98	1431.76	2126.05	1923.05	1244.67	1647.34	2681.53	237.919	466.958	680.569	331.886	267.461	969.287	934.371	1011.87	921.034	393.778	306.747	285.183	141.611	118.462	374.507	198.344	338.489	291.788	252.872	362.083	323.413	280.569	208.142	372.839	366.079	326.887	356.594	186.687	90.2063	184.472	75.7108	71.454	60.1013	263.425	108.078	70.053
ADAM19	6.23193	50.8302	5.20486	35.0799	6.32193	34.9104	17.7466	16.6276	64.7003	139.774	561.844	125.899	383.356	127.214	132.961	86.1628	127.593	155.872	466.887	278.014	399.057	235.16	208.276	316.93	173.063	227.539	207.22	178.127	193.913	189.766	247.173	203.629	233.547	250.647	104.632	243.488	32.3301	204.031	537.045	711.917	700.348	354.587	660.753	602.684
SLC5A9	37.8604	11.1376	10.43	24.0009	19.9244	20.9939	15.6543	15.6763	0.750092	3.20691	7.4832	0.976994	0.566681	1.91248	1.66582	1.6061	2.76204	0.349761	1.39529	2.72719	0.807268	0.544649	1.3979	1.05474	0.579303	0.937875	1.88678	0.533149	2.18004	1.58165	0.24854	1.32835	1.78385	2.65897	0.518255	1.14731	4.24907	1.78397	1.2294	0.617038	0.518541	0.409122	1.2824	1.43082
CPEB4	753.903	336.683	1064.75	1048.86	1141.97	974.417	654.983	707.839	102.336	107.046	342.681	155.167	79.7206	281.345	304.413	271.804	257.33	98.4966	187.052	150.31	139.817	105.742	206.775	123.272	155.826	149.347	334.989	220.825	270.294	174.445	228.442	200.295	211.494	202.983	136.506	247.043	148.807	158.686	247.069	189.974	158.673	194.42	203.659	210.896
WDR72	187.726	50.0706	314.813	141.615	235.076	144.594	106.075	118.374	0.787916	0.392619	12.183	0.511164	0.437162	15.9494	11.331	11.8003	27.1692	31.391	0.461687	0.925044	0.282658	0.635586	1.5228	0.550643	0.314113	0.593663	0.199901	0.242951	0.377096	0.136238	0.018005	0.560145	1.08854	0.48931	0.366054	2.09982	15.8436	0.0454073	0.0284706	0.0518842	0.0657383	0.128432	0	0.0414613
CDKN2A	0	0.681849	0	0.523648	0.144225	0.357111	0.0531787	0.227943	2.6814	7.15352	7.02917	3.53133	19.3869	1.39743	1.26855	1.96567	1.08778	30.4764	4.55646	8.8609	6.39684	5.88753	9.45357	6.76634	8.32114	10.2889	6.74059	8.31211	8.16689	8.06733	7.32989	7.83156	9.22039	11.9307	9.8653	3.47068	2.61179	4.81742	5.05766	3.32835	3.29025	6.20176	5.61903	4.24533
SLC16A7	77.3547	32.3555	150.927	182.034	222.749	111.459	198.305	238.452	2.8799	3.68147	45.4296	12.6425	4.99489	23.2637	22.1487	17.3178	23.5121	5.76092	11.9991	7.38277	7.74855	3.19124	17.6513	5.32168	13.5371	13.5446	25.4857	14.9363	18.7643	17.2809	22.4724	16.7237	17.0803	17.1614	11.8392	16.315	24.6605	26.4117	47.933	58.4607	49.3242	20.0798	41.9249	42.5196
PDE9A	60.009	77.7733	76.2836	91.6954	70.3534	73.8675	157.764	143.052	6.99589	22.7181	36.5848	7.69015	5.65043	49.1591	36.9969	42.4244	55.7406	12.1981	9.76109	12.3424	7.67015	4.51646	16.5995	4.74804	25.8284	19.8566	13.2377	11.9961	21.0926	11.5619	3.64638	10.0476	19.8383	43.3021	8.68964	20.7615	5.04822	9.45865	13.3988	15.131	14.4545	2.22943	10.7818	14.5144
CDC20	0.136115	0.58226	0.21399	0.294288	0.463165	0.584883	0.256167	0.175684	13.3848	5.31247	3.23752	10.4495	12.0245	3.32541	3.7918	3.81498	5.44953	11.823	5.61387	9.54567	10.6807	9.56848	3.71317	7.82774	5.75714	5.43813	1.55751	3.86928	2.68912	4.42586	4.38686	6.12484	4.86942	4.34455	8.54508	5.2579	3.70525	7.23164	4.48916	4.39057	4.39768	4.77556	4.36771	5.24806
SLC16A3	4.57054	18.7824	3.17006	5.74892	3.89513	7.80979	8.19692	8.28825	50.0409	20.7137	22.948	82.1903	82.7587	47.3511	48.8405	45.0277	38.3615	55.1133	67.3585	31.3242	49.9149	47.5352	31.9823	55.31	70.7862	64.5622	42.0549	70.7315	70.0206	71.3267	74.9997	67.2157	62.5609	82.5887	64.1452	21.8348	17.4973	20.9586	19.4341	23.3915	20.4676	61.6804	21.8295	28.7058
TSPAN9	54.3589	39.9934	47.7052	35.6969	45.3692	38.0325	47.933	46.4479	9.55028	10.482	15.0678	19.6058	15.2207	30.8266	27.7716	32.1329	31.0868	11.3348	19.1455	10.8056	11.5708	8.5427	17.882	10.9651	22.4624	20.8584	12.6911	17.4311	15.0791	18.0808	14.9834	18.2719	19.1673	19.8659	11.5312	14.5633	20.1063	8.5961	4.70672	4.287	4.18536	14.4181	6.05608	4.90567
PPARGC1A	212.044	142.004	260.549	391.095	280.195	383.938	348.07	396.075	3.80095	112.442	46.8032	3.84465	2.10094	66.1235	56.8462	62.7098	75.232	6.68918	7.49262	9.57693	3.82676	9.51063	6.78345	5.9444	5.2225	8.72339	8.92094	5.48198	9.17063	3.77088	0.406267	6.69876	9.12857	6.6245	1.9908	9.79814	63.3886	1.74178	1.15635	0.702432	0.296665	1.20058	0.934322	0.841983
TGFBI	40.1697	294.092	31.9031	59.0136	28.3643	96.4114	104.35	52.7748	207.031	194.876	401.499	281.965	402.671	531.495	497.752	534.054	501.759	181.158	1078.22	238.702	471.091	321.221	456.486	551.027	781.642	779.206	466.649	626.531	476.64	604.215	532.777	522.99	636.371	572.234	287.619	447.197	328.612	218.305	407.929	324.686	337.815	706.047	361.387	402.737
KIF18A	1.22817	4.13642	2.04441	3.01239	2.37842	2.95827	1.59079	2.41277	40.5299	44.4098	14.2592	7.83565	26.9469	16.1745	24.9989	15.0116	16.614	34.5032	20.1126	21.996	28.9412	29.1844	18.2394	24.9486	12.9058	19.5241	10.4035	17.7475	11.2399	14.3352	14.26	17.544	19.027	14.1352	24.1396	18.8083	8.84977	27.842	18.6963	16.9671	16.1553	16.6144	18.0724	17.1249
PLK4	1.9883	7.65481	2.03181	4.51375	1.42079	3.92004	2.97486	3.27204	14.5755	61.0328	21.9322	15.7078	20.4035	10.5608	13.6297	10.7946	15.4998	21.1019	24.0002	30.2683	42.5921	32.0584	12.6901	27.4425	18.0824	16.6291	12.6675	16.2813	16.3672	15.185	20.2089	21.0056	17.589	14.8413	18.0878	17.2545	10.0877	25.5419	20.8589	22.5374	23.2825	14.9074	19.9491	26.2915
CA13	4.78827	3.48362	4.55799	7.02063	6.18766	6.86301	4.68805	5.87769	0.443219	0.591215	2.74502	1.05623	0.833548	2.27291	1.94987	2.09702	2.34342	0.465694	1.01386	0.627284	0.604204	0.363802	0.737233	0.422715	1.42038	1.08655	1.14739	0.907151	1.2531	0.839597	0.587434	0.78178	1.6033	1.54948	0.306229	0.665138	1.78377	0.765424	0.918566	1.06081	0.970261	0.91786	1.05075	0.653816
DPF3	3.69924	0.729092	2.98291	4.15925	4.17274	4.40317	2.52355	3.39298	0.0883637	0.0906688	1.37547	0.204611	0.142037	0.323069	0.705806	0.462178	0.590095	0.148332	0.195468	0.18514	0.0877839	0.122744	0.432586	0.054023	0.231616	0.195613	0.589016	0.551081	0.62894	0.318115	0.486481	0.495146	0.334515	0.302436	0.826555	0.459026	1.19319	0.590714	0.588811	1.02804	0.83641	0.624254	1.01002	0.892052
MMP11	15.9072	69.6237	11.305	31.2962	10.1212	36.6825	15.7478	17.508	156.87	171.359	73.6073	518.003	279.222	146.842	182.41	327.032	136.965	92.694	269.11	125.732	387.227	171.725	483.517	238.631	624.622	676.664	268.275	483.99	339.976	440.882	50.3595	71.6211	322.419	552.528	357.461	393.328	21.8456	239.751	38.2448	48.3334	28.3039	438.709	50.7185	39.4048
BCKDHB	107.037	50.5699	118.498	98.0352	137.884	89.9494	90.1698	96.9616	27.7017	54.01	42.9726	41.6389	43.4607	40.1943	37.8708	39.8019	48.9203	28.3867	26.2953	27.8281	25.5542	29.776	32.1178	29.2684	24.8159	21.8519	28.847	27.7854	31.9554	27.6343	23.6027	25.7607	28.9916	26.6682	38.2794	33.9009	93.5655	36.7434	30.0266	29.8089	29.7133	19.2264	26.7356	26.2531
NTM	0.374567	4.8274	0.294433	1.41721	0.318639	2.31958	1.25125	1.05756	7.69759	12.7423	19.6573	10.0867	19.7107	13.4301	13.8515	16.9935	10.7605	4.28232	24.3633	17.957	10.5039	10.6491	38.4462	12.9774	17.0593	17.0367	14.2201	20.2623	13.5496	14.1844	3.6363	9.7555	16.3854	22.8755	6.69217	9.70149	1.21746	12.3634	0.915645	1.42542	0.598942	10.7713	2.86374	0.576317
NFKB2	33.3818	131.906	37.2107	63.8287	33.8603	73.4722	48.955	46.8971	316.809	132.047	106.672	335.995	283.486	173.974	173.164	169.16	162.377	218.344	139.814	241.46	239.44	186.087	203.781	165.223	253.724	294.22	195.541	256.556	234.426	248.226	291.604	250.719	272.934	290.723	280.029	213.47	79.6521	245.471	227.58	306.438	309.831	249.901	265.298	263.467
ACSS3	357.178	144.411	468.665	204.213	419.231	266.811	267.841	252.677	13.2478	14.8104	110.574	19.3697	17.907	96.3276	84.7046	89.3713	96.7989	19.6404	41.1644	23.8943	21.0742	18.517	46.0976	23.7056	35.6532	26.6272	37.9984	44.6774	38.8757	44.1345	30.4012	41.6192	35.0585	19.8889	8.26404	43.1702	228.437	25.8096	21.1539	12.259	16.2232	27.0941	20.4787	16.8663
PFKFB2	343.713	107.965	365.435	194.138	276.947	211.994	228.88	236.637	52.107	36.3263	75.3837	66.3239	40.6233	64.9866	66.018	56.262	67.4082	80.3302	83.4151	62.2028	106.342	75.6667	57.8284	75.7206	63.8434	67.7099	84.4593	65.999	68.4522	51.1385	57.5941	69.9825	62.709	66.5141	107.917	65.0193	22.3921	73.8604	85.2515	68.1063	70.8427	50.2182	85.745	76.0315
MOGAT3	2.03661	2.0893	4.77131	2.33113	4.58606	3.90626	2.57028	2.55134	0.085263	0	0	0.106942	0	0.319936	0.0413716	0.289874	0.311301	0.206739	0.111451	0.341525	0.183524	0	0	0.135531	0	0	0.069703	0	0	0	0	0	0.0537962	0	1.53166	0	5.07422	0	0	0	0	0.172733	0	0
COX11	29.422	20.999	33.3662	58.9297	43.5664	49.9915	36.3592	39.0239	15.7697	15.5434	31.4396	10.7828	9.13374	12.7178	13.1677	13.2713	15.0847	11.9294	17.77	22.4453	19.0247	15.941	16.2924	16.9994	12.1009	11.9784	16.4694	10.6513	17.4907	14.0232	11.257	13.3464	14.5734	16.7885	13.5614	14.0284	11.3971	18.0462	12.4457	14.36	13.7479	8.88304	14.7333	12.6845
AFMID	354.066	75.1777	200.457	206.998	356.513	176.096	201.843	247.125	30.2041	51.2354	29.1203	28.3216	34.7318	39.4044	32.3047	34.9215	59.2584	58.2787	56.4449	54.7342	58.7078	114.072	25.842	92.6926	26.559	25.7425	27.2136	28.8648	37.5148	23.4234	20.5945	26.7961	28.0532	37.9781	26.3774	26.5501	187.723	31.8046	22.1168	16.3591	17.6214	20.1215	26.2387	20.3374
ELMOD1	8.87389	2.1587	12.207	7.04784	18.5379	3.38852	6.87108	5.79836	0.0338337	1.50438	0.311206	0.169745	1.21604	0.141062	0.0328338	0.316324	0.603921	0.984446	0.442254	0.325254	0.0485503	0.166628	0.244686	0.161343	1.11172	0.540935	0.719141	0.605086	1.09571	1.04055	0.67264	0.465026	0.896582	1.0036	0.280518	0.152323	1.01401	0	0.23636	0.103377	0.0935575	0.365563	0.04297	0
TYRO3	19.9687	17.2499	12.6922	25.2752	17.7628	14.003	16.1958	30.3973	0.901963	1.78243	6.34735	1.22108	3.45841	10.0997	9.48943	9.45493	8.90945	2.673	2.41413	1.33045	0.780681	0.611081	2.67133	1.54752	4.80881	4.47116	2.94944	3.80653	4.21705	3.10133	1.55598	3.16812	5.38375	6.30949	1.54313	1.56843	3.22424	3.06268	2.04034	1.59667	1.74192	2.14631	2.50924	2.29403
RAET1E	5.63016	3.64735	6.70763	4.40173	5.72494	4.80294	5.58768	11.0493	0.75132	1.25274	2.33236	0.353381	0.117749	1.87947	1.45823	2.35476	2.59072	0.341575	0.06138	0.902833	0.606442	0.231262	0.475436	0.149284	0.400022	0.850859	1.53552	1.06374	1.01382	1.13022	0.37342	1.80713	0.71106	1.29339	0.648878	0.140938	1.16608	0.156956	0.459258	0.0717377	0.0649237	0.570781	0.477101	0.214974
CLIC5	356.433	230.318	308.544	372.787	363.772	226.907	227.149	480.252	11.9594	5.88003	87.8969	61.5872	9.85211	149.729	144.07	157.261	129.128	7.11011	7.59082	16.49	2.31018	6.98481	19.2108	13.0695	24.9801	10.786	28.3905	30.5743	29.0835	17.4525	14.1742	31.8477	28.5866	24.3646	22.2465	22.0029	1.5755	7.01474	15.7455	17.1286	15.4222	16.0745	18.4749	14.5651
PFKM	434.447	301.093	413.973	292.75	356.328	360.085	415.662	418.098	149.404	169.425	144.627	114.664	158.114	216.007	192.051	211.535	266.205	102.251	123.14	66.3598	91.4183	69.476	164.47	76.2498	156.252	130.832	90.0034	132.969	114.273	130.601	143.323	144.178	122.773	133.386	136.734	140.132	62.8064	120.567	92.2729	82.0263	95.0583	141.879	88.3707	102.965
CENPA	0.360741	1.42444	0.170139	0.701946	0.165714	0.738574	0.244408	0.261905	38.3959	6.33574	3.40062	15.8435	18.6058	5.71609	6.05446	4.74621	8.31149	19.9832	17.6189	18.7579	28.4602	30.1568	12.0876	24.9763	14.7632	12.4786	4.59656	10.1475	5.28575	8.85734	5.61466	10.6393	10.3026	8.73085	13.5703	13.755	7.74964	20.2098	8.87825	7.88383	7.82718	9.20629	9.34197	9.46186
ANKRD13B	0.503281	2.90142	0.379786	1.39901	0.277431	1.0991	0.954746	0.964635	33.086	23.0297	4.03266	4.39379	7.52677	2.31177	2.79473	2.92263	2.30169	10.3179	8.25912	17.5613	8.23413	7.16206	9.65196	7.22525	10.1479	12.6218	7.74808	7.68708	10.9869	10.2737	7.98985	13.6321	11.6072	15.6186	8.40446	9.35312	2.00593	9.08717	2.20702	2.01922	1.9017	6.60341	2.56571	2.7221
ZNRF3	33.7761	31.2775	37.0542	34.0829	45.1273	28.6781	30.7005	34.3323	5.53284	4.65426	15.0749	8.02744	7.11612	20.8401	19.4069	24.4789	21.3453	10.7324	5.47301	7.2995	5.75073	4.1896	6.18588	4.51625	5.44731	6.14168	4.27048	4.96829	4.82739	3.78581	1.73088	3.98727	5.79931	6.2944	6.10264	14.2275	11.3621	5.36481	1.51822	1.37069	1.46103	2.01961	1.8865	1.53652
GLDC	178.207	51.8032	75.1249	76.9428	107.96	110.383	41.3207	45.3494	3.21969	0	16.1895	4.84599	6.63826	14.7959	10.6234	12.1624	31.8699	5.89849	2.05753	21.5517	12.0124	3.40625	7.65812	1.25104	9.66508	6.48223	1.87173	1.27958	2.5378	5.93169	1.13795	0.983397	8.84806	8.9441	1.97738	3.22119	41.5389	16.5015	0.999667	1.31167	0.494618	1.06296	1.36304	1.96533
USH1C	193.553	99.2074	154.257	65.7279	138.414	120.217	94.6748	99.0606	1.71043	1.96263	12.4846	28.5812	1.38355	25.4423	14.457	18.1251	43.8932	3.67905	14.2079	6.89539	2.53358	1.90213	8.61897	3.15735	1.64509	2.02892	0.496165	1.48013	0.893427	1.14356	0.073128	2.65423	2.8198	1.22748	1.18177	4.80247	0.968546	2.62803	0	0	0.0762853	0.596149	0.0700742	0.168397
CASC1	14.4447	12.1573	16.1043	28.4751	17.6241	29.8487	19.3001	24.2332	2.88753	4.37074	10.2848	1.23292	1.23245	5.89137	5.66401	8.30262	11.2155	3.27727	4.09563	3.05149	6.34751	3.53	5.59833	4.58992	1.49534	1.04774	1.4063	0.805745	2.55812	1.23227	0.488564	0.337766	2.24827	2.34307	3.31095	8.02125	1.89389	4.92849	0.772548	0.187716	0.764487	0	1.1704	0.375016
PMM1	61.7261	32.1058	50.4477	43.0472	57.7366	43.4175	46.3094	54.5253	5.4334	16.9407	11.3972	18.6163	18.72	19.6973	12.5712	16.4167	23.7354	18.0747	10.6966	7.80309	6.75084	11.8566	8.00265	10.5853	12.9827	12.5007	11.6463	11.1392	12.5176	12.6258	11.4607	13.6608	13.7127	19.3038	12.9103	11.5348	25.873	7.97323	9.53562	8.09824	7.87871	11.3206	9.50937	10.7183
TICRR	0.158958	1.19929	0.107101	1.3256	0.086929	0.594069	0.51925	0.461626	10.2425	21.2888	10.012	9.18273	10.8813	3.15349	3.76417	2.28712	3.84531	9.11108	3.86598	6.38947	4.50494	3.84045	3.13827	3.58376	7.02159	8.88874	4.79605	5.93971	7.08458	8.12027	6.16908	8.92976	9.54449	8.83465	6.51562	2.91046	3.33178	5.63166	3.38713	4.07393	4.37408	5.38599	4.94161	4.23588
PLEKHN1	0.0761577	0.785212	0.0399098	0.49397	0.051829	0.307997	0.171993	0.258029	7.3986	2.89204	1.26301	6.75303	8.94775	1.06965	1.69197	1.95024	1.46589	1.79614	3.02292	6.46985	4.3167	2.72873	1.94689	3.73351	4.21061	4.824	2.48139	2.8973	2.92558	3.82922	2.43054	4.46987	4.6852	6.64168	2.42173	2.29111	2.02671	2.03818	0.340787	0.358824	0.212331	1.98873	0.378612	0.289498
COQ7	105.093	97.0727	139.698	119.618	113.823	112.38	137.747	136.02	45.2754	26.9153	56.8992	50.5467	41.7943	94.5209	83.6901	89.7901	96.6121	50.8687	58.4225	45.9693	56.1634	48.5977	55.8914	49.1651	36.4299	30.5809	37.1485	33.6143	32.9926	32.9315	28.5749	25.8716	30.4497	37.7739	52.8238	57.3673	46.1538	53.7706	55.0322	45.2252	56.1777	41.2135	53.2888	48.8448
MASP1	33.8249	40.251	46.4534	26.4785	33.1897	51.1874	21.2376	19.5472	2.02342	0.461378	12.694	1.56178	0.477028	20.2468	13.695	19.1822	25.5094	2.2644	2.78052	2.66007	1.86124	2.04413	3.52702	4.78329	0.820814	0.3871	0.169657	0.433007	1.04014	0.416253	0.0687642	0.427858	0.261879	0.109927	0.645241	2.02436	444.401	1.21393	0.507426	0.871879	0.430398	0	0.52714	0.395869
NDNF	289.532	126.729	216.009	367.799	317.607	167.036	186.229	379.437	4.04748	0	59.4723	5.78346	10.1065	91.5523	91.3352	90.2706	75.3639	1.11805	2.41092	9.93264	1.39686	4.03717	5.85429	7.89965	10.4125	8.02748	8.29304	15.3323	7.66403	7.87846	1.62971	13.3795	18.6196	22.7961	10.7612	2.53726	3.071	0.0856252	0.4295	0.234813	0.566691	1.17633	0.390413	0.625473
ACO2	429.464	162.342	353.168	155.015	359.682	190.615	277.148	250.39	37.1408	60.7969	63.0963	88.4474	69.2477	84.7752	85.3928	83.6034	105.298	81.2087	44.7829	40.5539	45.3042	47.2894	46.7208	40.1115	78.4328	73.8117	67.2567	73.956	67.0501	67.8443	85.4198	69.4718	67.7568	62.5799	52.0659	68.879	61.9298	50.9029	93.4818	87.7809	95.7988	64.3753	86.2916	85.9837
ANGPTL3	235.614	12.3642	250.188	44.3667	225.378	83.5247	66.069	54.8724	3.17091	10.5318	6.3955	1.15002	0.670587	0.509701	0.667344	0.779303	2.41773	0.463166	4.79401	12.3034	2.63141	1.44248	3.86806	3.15782	3.39398	3.4205	9.61939	3.73504	12.2545	7.76488	4.70902	5.72347	10.5577	11.0085	1.74212	1.49064	508.502	3.89475	1.86822	2.39295	0.581028	2.52827	1.06744	1.86559
MAEL	1.6586	0.738961	1.10762	1.26484	1.88792	1.56934	0.720976	1.06564	0.0783479	0	0.259434	0.15723	0.0523899	0.378918	0.288923	0.266365	0.559394	0.0759885	0.102412	0.251061	0.112427	0.0771714	0.385297	0.273986	0.0190695	0.0668069	0.15372	0.0747297	0.0241649	0.0628585	0.0415364	0.0861479	0.118639	0.0996006	0.129917	0.0940614	0.268356	0.523759	0.109467	0.0478774	0.151654	0.0634893	0.0199009	0
FAM81A	15.6348	12.466	25.3798	30.2172	24.578	24.7286	16.9234	23.5755	2.46911	1.09786	11.5372	6.6893	2.06381	9.3061	7.6197	8.2265	10.297	5.98688	4.00206	2.61099	0.921202	4.29658	3.71417	3.45383	2.16348	1.57905	2.82591	3.17936	1.75156	2.24509	0.916303	1.49321	2.67953	2.40647	3.34368	2.44556	0.676572	4.53917	3.58779	4.30019	5.87174	2.46771	4.32747	3.69255
CYP2C9	1.34216	2.83914	0.552631	2.13195	1.6637	3.41672	0.866034	1.43845	0.0341154	0	0.251037	0.085579	0.0855463	1.33702	0.463499	0.95687	1.57773	0	0.0445935	0.0546602	0.195818	0	0	0	0.373657	0.072725	0	0.0406748	0.315667	0.136854	0	0.0468897	0.215249	0.361412	0	0.0511969	455.37	0.228062	0	0	0	0.0921514	0	0.0520608
BRSK1	1.2283	10.3308	0.46345	3.55098	1.05326	2.45891	3.99452	1.85488	12.3786	10.9613	9.16662	8.94715	6.35706	11.3279	11.6564	14.3996	9.31988	5.97746	21.734	26.1361	16.7091	19.6323	11.8351	30.5153	15.192	11.6845	14.579	14.7586	16.663	14.4481	16.3368	22.5647	12.7743	20.7818	13.1913	15.6641	2.51519	10.1686	4.2505	3.6059	3.69851	22.2439	2.86446	3.52186
ABCC2	53.3894	7.81374	30.7023	19.5196	32.6113	19.9229	14.9358	18.9473	0.27673	0.373529	0.881795	0.421468	1.16479	0.572761	0.273347	0.411608	1.50752	13.4318	0.807422	0.886765	0.382917	0.478628	0.285903	0.596981	0.186428	0.242287	0.476696	0.294588	0.510589	0.297349	0.183387	0.264887	0.299316	0.366454	0.471169	0.363378	53.4394	0.701991	0.766383	0.573754	0.642237	0.440489	0.589946	0.678691
ASRGL1	51.968	24.7021	57.2083	18.339	57.4571	63.7178	34.425	28.0663	3.8057	0.329641	6.36457	3.84346	4.17249	9.00502	5.56382	8.29659	14.2357	6.35156	2.5842	1.50459	1.84399	2.51526	4.36076	1.80696	4.18032	5.08364	4.28292	3.94816	4.38267	3.83316	3.24258	4.92503	4.49052	3.71754	4.95154	4.41321	2.87791	2.97365	3.31466	3.02028	3.65591	3.17073	2.8247	3.01693
SCNN1G	27.0916	10.3084	19.5763	39.7063	27.7425	25.7948	40.6376	52.5481	0.0660133	2.38485	0.789354	0.0206994	2.41401	1.41054	0.848825	2.02688	2.55748	3.12123	0.323582	0.264419	0.0710451	0.311563	0.644502	0.629594	2.25946	2.55061	4.73554	1.16091	1.89607	1.15855	2.5701	2.50646	2.48863	1.87072	0.570125	0.458181	3.50467	0.42751	5.04974	1.52535	1.19792	1.21476	3.79372	6.44721
ABCG8	0.0636321	0.011085	0.0470765	0.156073	0.108899	0.0766347	0.278958	0.168487	0.00399596	0	0.0294042	0	0.00334004	0.0133282	0.0155115	0.00679267	0.00972636	0	0	0	0.00573407	0	0	0	0	0	0.0130669	0	0.00616239	0	0	0	0	0	0	0	11.1959	0.00667829	0	0	0	0.00539689	0	0.0182938
KIF2A	3.20986	8.28339	4.16552	7.58781	4.34743	6.94744	4.52355	4.70978	12.2229	15.5965	12.1279	11.4839	12.4117	9.11965	9.91527	8.74139	9.77839	10.108	9.40518	9.129	8.98914	9.54556	11.8447	9.06406	12.8172	12.8746	13.1981	11.6992	13.0033	12.3392	13.357	12.4545	13.5626	13.0059	12.2482	11.736	3.9432	15.6251	20.6905	25.9212	24.8705	10.5802	19.3387	21.0132
MDFI	1.5665	12.4677	1.07744	4.76275	1.49917	10.2453	1.65832	0.85298	220.069	22.7722	18.8433	278.187	235.053	37.0845	54.8747	55.4341	25.5257	54.7417	82.179	137.991	119.762	93.0852	168.943	76.0104	164.278	170.729	72.3732	113.402	87.7665	127.113	113.179	157.234	163.087	141.178	109.912	157.404	63.0534	139.571	11.1717	13.6525	10.9106	118.014	15.6639	13.7969
CELSR3	6.67115	9.03154	2.02266	10.7292	2.9186	8.12998	5.89189	6.78074	89.2779	128.25	24.1443	271.298	96.2661	34.5712	43.3937	43.8856	24.7643	74.1313	47.1449	76.8599	70.7347	56.4535	60.9973	62.8298	92.8622	88.3267	33.6855	51.9785	60.0144	85.9804	44.9037	78.9383	106.432	138.824	72.404	73.1351	31.0585	75.836	31.5576	31.9412	22.3662	33.8029	32.3037	34.7781
GPM6A	6.00455	15.0576	28.0913	26.7869	28.4729	24.7855	34.2022	25.9456	0.413564	0	3.8991	4.79813	0	12.4147	10.6857	12.5224	16.6095	0.501388	0.0675732	0.66262	2.0029	0.763788	1.86931	0.328693	0.503296	2.53463	2.19759	0.924528	0.797224	0.691255	0.75368	0.497368	2.21795	1.31437	3.35745	7.13731	8.1008	1.98712	14.7346	15.0055	13.2943	1.8153	14.1815	15.3044
IQSEC3	48.1301	5.2455	18.7962	37.0695	42.091	21.619	21.0296	25.0762	0.436365	5.09314	7.12436	7.79924	0.0455922	3.2293	2.64668	3.52341	2.52257	1.32258	4.34922	3.14618	2.03505	0.805898	2.36685	1.38726	0.663806	0.40697	2.31875	1.951	3.70118	2.26103	1.59047	2.17413	1.37661	2.77367	2.41195	2.86498	0.934145	1.8232	2.36252	2.7499	1.20664	2.94674	2.49389	1.91447
MT1H	98.8638	10.3532	102.264	29.154	136.328	30.7003	26.3199	30.0097	0.164654	0.732115	1.66595	0.826076	0.20644	2.91757	1.31825	2.8689	3.50679	0	0.484259	0	0.177205	0.270303	0.416774	0.261729	9.56813	3.02738	3.90357	6.72372	10.1569	12.2194	23.4597	9.95756	9.71349	6.62842	0.227526	0	44.6947	0.068795	0	0.188659	0.113826	4.61438	0	0.0628166
SLC10A5	6.60588	0.594513	5.20743	8.16129	6.71461	5.09479	5.89732	7.78837	2.12973	1.07203	1.95894	1.56242	0.218319	0.4691	0.409457	0.239075	0.603152	0.0974335	1.49697	2.02806	1.15324	0.824585	0.842762	1.53298	0.415669	0.513964	1.01836	0.263503	0.898552	0.456722	0.71899	0.414225	0.532424	1.06424	1.02725	0.54273	5.64307	1.37672	0.280719	0.276251	0.222232	0.407034	0.45931	0.122642
PTGR1	174.832	38.9739	111.904	72.4645	145.667	82.8549	98.6145	101.135	36.6578	22.4187	17.7255	17.5991	59.0013	27.2905	21.2958	24.7669	33.2362	34.0224	23.4072	32.0261	25.1298	30.1925	28.3666	29.5485	18.7137	15.7208	12.1456	15.1249	14.1399	15.1635	12.9133	14.8464	14.0834	16.4234	23.9763	25.0962	173.881	28.0983	7.6463	5.01639	5.65628	12.3592	7.79361	8.43352
CENPW	0.431864	4.09922	0.417811	1.0158	0.406944	2.26715	0.90029	1.73654	9.00806	4.73069	3.9145	6.9392	13.6359	8.10284	7.84699	7.83718	6.35912	7.56729	5.3311	4.54579	5.90333	9.1406	6.56593	7.21582	6.77607	7.37116	3.47912	5.58145	3.17214	4.59996	5.59353	5.94682	5.41506	4.35821	6.90995	8.35585	3.46199	6.51979	8.3741	8.23538	7.94348	6.80155	9.774	7.68505
CCNB1	13.0603	27.3897	12.0457	10.6494	11.6435	17.2981	13.1745	12.6427	249.977	175.789	46.5106	135.239	262.709	92.6994	97.7815	79.846	117.448	208.853	147.178	124.107	233.686	241.605	120.463	182.622	139.061	125.164	33.9415	84.152	48.2596	77.3922	96.5859	102.546	110.257	81.928	142.83	144.049	58.0505	176.266	86.4071	89.6515	94.5015	94.8237	97.7467	92.8619
OGG1	11.6691	5.15997	10.1871	7.50524	9.69065	8.78306	6.41153	7.4488	2.62295	3.5116	4.28437	3.47062	2.46223	2.87454	2.14263	3.0035	3.45645	2.79556	2.41883	4.45191	2.76291	1.95896	2.2096	2.0526	2.32915	2.11983	2.36577	2.22689	2.05361	2.21231	2.16225	2.21852	2.17505	2.55275	2.78808	3.07115	2.63599	2.68798	3.19759	3.82218	4.10472	2.6238	4.31962	3.53643
RASSF3	11.6633	36.0346	17.0646	27.2717	14.5831	27.7196	22.1859	21.7473	161.032	46.4458	79.1707	55.6909	127.265	53.1208	59.5247	49.7421	45.472	103.743	104.426	167.81	180.271	135.219	115.23	105.293	50.1708	55.966	83.2086	66.5884	78.5258	48.9429	70.9214	49.8862	67.1019	53.7073	123.712	69.1832	36.5181	166.289	95.8577	96.7703	102.637	52.4813	86.8158	87.2262
GAL3ST4	2.05978	7.2619	2.54432	5.45308	0.675857	7.36327	3.73803	2.34998	34.869	16.994	25.8123	103.361	13.96	18.2923	27.6906	18.6898	15.7172	18.9153	37.3663	23.5718	29.3003	22.1749	39.5298	30.21	37.0188	35.2685	41.346	37.8905	30.1163	38.9947	36.5694	40.1538	33.6282	27.7325	57.661	30.9568	6.99381	33.9501	17.9951	22.0758	17.1558	36.5576	18.1528	15.0205
CTHRC1	1.77568	18.9501	1.05628	6.67028	2.57201	12.1183	3.90179	3.97207	36.6835	46.0167	64.3733	107.444	160.419	53.1884	52.5538	87.0917	36.4557	26.3363	193.208	40.141	97.7068	78.8088	206.975	88.9321	229.574	215.213	191.159	249.287	182.119	230.462	172.274	188.65	174.753	177.375	38.9385	58.1264	24.1732	79.2889	45.5986	31.2301	23.5885	352.345	51.0791	31.8991
STK33	46.87	34.1427	43.2675	88.8271	36.839	73.6381	54.1245	66.7831	1.7254	1.53436	31.4688	1.85495	0.947722	18.3336	12.1036	18.7711	23.7984	2.9883	3.3508	5.92387	2.1222	1.69949	4.20692	2.74264	5.27942	5.14936	6.77053	5.87758	10.4913	7.64656	4.76966	9.82468	6.5318	8.98265	2.86109	9.32153	0.759835	2.1421	6.4056	7.30529	7.08851	4.92693	6.94962	5.26601
TP53	17.4979	55.4461	20.4037	31.9118	17.9856	34.1424	35.9828	32.5667	89.7368	86.9594	63.1752	201.806	182.643	67.8566	68.4308	67.9378	79.716	113.172	111.43	185.985	190.859	174.042	134.498	142.766	136.525	134.864	80.5319	120.311	80.6533	105.399	98.1783	109.402	120.889	95.9404	115.374	144.309	62.2375	180.934	113.735	128.5	137.198	100.498	135.76	120.404
CNTNAP5	7.28032	1.3762	4.99221	3.8753	2.49048	6.51898	3.67316	4.61089	0	0.73528	0.91263	0	0	0.551564	0.240718	0.702757	0.872102	0.200483	0.216156	0	0	0.135736	0.119593	0	0.201246	0	0	0.0985808	0.637549	0.110561	0.547933	0.227287	0.417347	0	1.14255	0.124082	0	0.138185	0.115523	0	0	0.11167	0.210021	0
PRLR	299.73	45.1504	556.468	132.896	478.886	184.372	212.864	191.974	1.45297	1.81984	15.0963	8.05962	0.940785	63.0012	98.3444	38.3005	115.728	5.25974	3.47747	4.00018	3.34768	3.15794	6.54153	3.80594	26.5482	31.2352	22.4847	48.359	38.944	33.9864	116.738	147.47	37.057	30.6549	22.3683	3.59317	52.0274	1.94947	167.638	99.1998	55.9092	52.0439	139.932	210.39
TMEM232	21.0716	14.8516	33.1272	50.0116	33.6327	32.803	21.8531	26.7074	2.04936	2.33103	15.4308	3.22798	0.956072	10.889	8.00141	9.55984	9.74445	4.04462	6.91503	8.09425	9.71135	2.89487	7.99644	4.01517	1.62401	1.77796	2.41564	2.2161	3.9689	2.03932	0.189501	0.851569	2.52592	1.41371	3.68804	10.2277	2.6935	7.64653	2.19744	1.52901	0.988415	1.223	1.33164	1.67278
AHCYL2	169.476	91.1696	280.285	138.92	196.677	143.847	127.657	148.982	39.774	48.8525	72.9041	52.2338	28.9943	52.0889	49.0746	48.282	70.5359	51.4195	25.2739	29.6725	28.9847	27.8033	31.7139	30.0482	29.8948	29.8649	43.0663	31.2902	40.6204	33.7455	29.8871	31.6529	35.9021	41.2718	51.0498	51.9847	33.6475	40.6533	46.3879	48.8893	45.9039	25.6603	45.9443	48.3957
SH3BGR	7.24371	5.07804	16.917	13.278	15.2713	9.43332	9.24644	14.4815	2.35356	2.24246	2.371	0.843421	1.96723	3.83159	2.06648	4.33417	4.95576	3.26098	4.61465	4.66875	3.13605	4.32366	4.13366	4.63188	1.70489	1.01538	2.10729	2.73927	1.98761	1.12396	2.00531	2.3106	1.90924	2.37459	4.33633	3.3638	1.29558	4.21436	0.861237	1.54096	1.39459	3.40573	2.56209	1.11168
COL15A1	4.92696	52.5172	4.1768	9.57607	4.93341	8.23135	11.4264	8.78793	33.5752	33.975	72.2203	49.5122	123.755	79.569	93.6404	88.1519	58.5738	31.435	73.6298	25.6468	12.6124	17.2956	79.7217	38.2043	94.5866	100.372	63.8936	113.808	60.1017	118.278	109.619	158.253	107.039	81.5087	36.1074	57.7873	11.9034	24.1431	11.8589	14.9474	14.3251	197.422	32.3256	9.98081
IGDCC4	1.30191	24.3269	1.38888	8.01357	2.06473	5.81758	2.04765	1.28279	54.9994	20.0847	17.8979	31.2542	44.0629	13.4107	13.488	20.2511	19.1705	22.8682	20.8279	43.1856	37.1106	10.2675	25.6316	10.2575	21.9283	15.5021	20.6145	16.1568	24.4195	29.0722	30.3949	21.0134	24.3662	33.0241	22.9785	43.876	11.2639	33.0175	10.4725	11.9817	11.8731	19.9112	13.1128	9.31717
VASP	134.6	625.448	119.712	162.177	111.625	222.642	249.796	204.062	942.38	608.62	373.202	1167.74	1096.15	771.851	727.168	760.122	711.543	947.857	963.518	851.58	1126.87	1294.67	719.139	1152.32	829.987	877.416	523.634	655.502	528.001	665.147	725.674	706.858	741.595	648.169	921.781	716.534	394.521	837.528	764.653	867.503	1006.92	858.628	912.786	948.27
COL4A6	2.73386	3.66349	3.19202	3.59484	3.06384	4.10139	4.86603	5.65785	0.0314792	0.0599864	0.455004	0.214336	0.0187943	1.3237	1.35724	1.02817	1.64554	0.207176	0.293912	0.194541	0.116155	0.0812074	0.227658	0.107225	0.678622	0.910716	0.279402	0.675572	0.194183	0.408902	0.0834439	0.0803518	1.15197	1.0481	1.19934	0.134974	0.0770157	0.180377	0	0.0412211	0.0373057	0.0425153	0.0514024	0.0411754
CD72	1.05663	18.0042	1.95005	6.64064	1.26622	6.47953	3.50161	3.6022	13.7325	25.7323	20.9317	35.3093	6.02611	34.3525	33.6496	35.9741	28.8891	16.6486	21.6044	14.9302	23.506	12.238	18.373	17.6968	26.6199	23.1056	47.8724	43.7973	48.3302	24.0025	30.5513	30.1992	22.5893	28.3685	30.4973	24.0675	10.6251	37.5404	130.676	163.114	201.8	46.4334	179.39	129.029
ARNTL2	0.234377	11.1365	0.908892	2.9101	0.741697	5.11849	2.46131	1.40667	94.2967	9.27115	17.5526	35.7767	41.7863	26.3165	31.5986	17.9632	18.2302	46.1491	86.8896	72.2145	116.355	201.381	54.0449	141.3	36.6823	41.1419	29.6734	50.0186	34.8308	37.2048	44.9244	35.5596	40.8567	33.4343	50.9872	31.6416	11.2841	60.9691	22.1176	25.5091	24.4007	43.8862	23.7698	23.8771
GLOD5	9.40632	2.15109	8.05056	1.61529	6.5065	3.30473	6.39754	2.90042	0.426488	0	0.2853	0.0972593	0.518518	0.646597	0.150503	0.230675	0.849347	0.376041	0.2534	0.745447	0.611996	0.254596	0.448635	0.6163	0.377472	0.123977	0.507137	0.0462264	0.179375	0.155532	0.102775	0.852632	0.391403	0.164296	0.107153	0.290923	2.2908	0.129595	0.216685	0.177696	0	0.104729	0.0492413	0.236666
MME	3509.43	515.107	2771.53	1077.5	3158.89	1360.39	1084.53	1292.07	10.0546	9.70895	92.8562	7.26088	24.5757	212.056	203.328	200.222	226.522	532.653	12.147	14.9705	3.71629	13.1714	9.32804	25.1843	38.8095	15.967	30.969	43.5313	38.216	71.0934	123.704	38.1779	44.9837	33.246	19.0163	12.7265	99.3591	2.63089	6.59833	8.84393	8.42514	53.1522	12.2537	5.42446
MYB	0.0301038	0.624064	0.047327	0.878662	0.080668	0.410893	0.114727	0.120208	1.06055	1.53614	1.71452	1.45113	0.745434	1.88257	2.65098	1.38625	2.97254	1.42213	0.378077	2.00818	2.85923	1.42448	1.04589	0.996159	1.11466	1.29311	2.03614	1.44647	1.66031	1.83712	3.03489	2.46257	1.61203	1.75338	1.64315	1.4951	0.687987	3.0615	6.9711	5.71985	5.73197	1.57342	5.38772	6.24072
CARD11	3.91163	32.345	2.38748	13.5599	1.97305	15.1797	7.79468	4.41023	155.59	59.4167	96.1617	38.8205	297.469	42.7274	41.4785	46.5165	36.0337	25.1348	89.4553	147.747	148.539	120.17	94.7223	108.471	189.289	225.429	164.667	106.488	161.149	124.751	81.2623	87.9842	195.283	195.484	47.7251	136.616	12.1578	164.377	265.368	372.945	425.28	82.6748	288.202	255.427
WDHD1	7.90859	12.436	9.4625	12.5485	6.43003	12.8166	9.42426	10.569	63.322	96.6749	30.9261	34.4865	50.7421	26.9146	29.1845	21.274	32.0381	57.9729	39.9448	33.6988	58.5931	53.9077	35.9332	37.8864	37.5076	40.3763	25.9594	34.4748	30.131	35.0177	35.6994	42.5664	34.3192	30.5531	36.9105	47.5977	14.9711	51.8211	32.5704	31.8465	34.8648	37.1855	35.3473	39.6215
UNC13D	4.72752	19.7138	3.19812	19.3538	3.59753	13.2964	8.49271	9.11111	33.3403	33.7288	77.2575	90.6171	49.8549	52.3881	66.9065	54.7768	75.3943	94.1164	129.222	171.723	197.909	245.644	100.517	219.62	90.045	79.0604	100.272	104.592	104.671	97.9567	154.052	120.237	88.5822	112.376	217.548	140.6	54.191	178.969	135.132	179.439	175.294	105.591	152.902	159.216
CCDC160	1.51031	1.57261	4.48858	4.42837	5.00543	5.789	5.15133	6.90954	0.530088	0.491036	0.975159	0.110811	0.184615	1.47338	1.15745	1.48304	2.41923	0.0535547	0.259837	0.460046	0.380329	0.290071	0.990347	0.28087	0.994533	0.941674	0.541687	0.237004	0.579046	0.265806	0.23419	1.33572	1.53292	1.40392	0.549374	2.05505	0	0.369131	3.2094	1.38345	1.46581	0.686099	3.36615	4.78615
SLC9A3R1	446.108	180.855	408.347	147.543	387.18	242.194	255.584	239.632	48.6476	11.5527	38.848	77.2415	31.1436	57.4362	46.0296	51.6845	74.9484	35.3869	26.3028	62.6209	51.0072	38.9326	36.4613	28.6467	54.1571	57.4496	43.2947	42.9736	41.4326	38.2168	49.3833	41.7896	52.9469	44.5087	56.5287	42.8907	116.828	60.8846	86.9703	121.867	152.559	44.2747	107.42	86.7227
SLC25A4	61.2355	33.0273	74.0283	42.4207	67.4837	46.9357	85.4952	88.8929	9.36849	4.74754	6.62132	7.68968	14.1931	18.697	13.3867	17.2134	20.6236	13.4041	12.9663	9.71259	12.1831	32.7666	14.2232	20.3394	11.4012	10.0774	7.09565	9.2192	6.02871	6.42481	6.04865	8.14248	8.27973	6.67736	11.1372	10.7771	17.5928	9.41158	4.98075	5.55132	5.8812	5.34959	5.81792	4.83559
RERGL	8.56624	4.06481	5.14412	12.7748	5.06662	10.4544	9.21628	9.92946	0.078498	0	0.93864	0.393827	0.0328064	2.16004	1.33312	1.56789	1.36932	0.38067	0.359127	2.01233	0.281605	0.322163	3.12234	0.311944	0.0477649	0.794852	1.02676	0.140387	0.121056	0.157447	0	0.269728	0.495278	0	1.95249	0.294505	1.07548	0.524762	0	0.179884	0.325595	0.0530091	0.598171	0
KCNIP3	2.8047	7.22515	3.97143	6.72845	4.85355	4.12973	9.72892	9.66531	0.153812	0.227968	2.81068	0.643066	1.01137	4.0529	2.74649	3.50359	4.81708	0.994532	0.844424	0.805037	0.264858	0.134668	0.697084	0.260793	0.424285	0.699491	0.502968	0.550157	0.790671	0.808976	0.421309	0.338249	0.854009	0.955947	0.226713	0.430874	0.386345	0.514118	0.802306	1.11224	0.666338	0.498566	1.04185	1.28314
PPRC1	4.00781	16.7986	3.53323	8.35154	4.40275	7.06151	6.9971	6.86752	37.0164	25.932	16.4449	21.6387	17.5986	17.1804	18.8883	15.6856	12.056	17.9539	16.9583	37.5784	23.4349	18.9635	12.9027	19.3976	19.89	20.4919	16.9512	16.5063	19.0895	18.8724	18.5151	23.0837	19.8494	21.9134	19.2606	17.5987	6.91981	19.7245	15.6058	16.346	14.1784	17.8604	18.0283	16.194
SLC23A3	325.691	28.6286	206.959	227.639	295.195	226.358	134.162	104.505	16.804	80.0022	26.8375	7.31918	5.05824	4.59559	4.82403	5.92421	6.97037	4.06138	15.0436	27.2699	9.69177	11.0876	5.31434	19.5823	6.77282	7.02612	9.18767	9.01893	16.7485	10.982	11.8878	17.9719	9.2728	16.8287	5.89844	3.72995	4.85808	7.94653	6.41688	5.86074	2.39056	11.2381	5.42118	6.34897
SLC25A16	66.0391	43.4443	80.183	86.9269	83.9872	76.365	64.8969	71.2294	32.8507	29.8772	46.698	38.5277	21.8864	30.8167	38.1936	33.5416	32.1052	27.6718	36.5272	41.7825	28.0083	27.6648	29.08	26.6178	28.2964	31.604	36.9701	27.3406	34.3769	30.8058	28.6966	29.1725	41.8576	37.7392	30.9508	36.7342	34.0208	31.1943	29.1336	25.3377	26.3964	30.6108	28.1755	27.4255
LHFPL2	2.60814	9.04061	2.47038	5.70398	2.32344	6.10515	4.30789	3.3794	13.8123	14.4565	25.9713	48.6176	38.5477	21.4629	25.1298	19.3733	15.3178	18.4088	35.9057	11.6932	27.1907	15.8042	34.8033	17.9236	45.5587	41.2108	64.6204	56.8957	58.4612	44.1382	57.7466	43.5147	39.0346	34.9079	23.6588	19.1882	12.3358	20.0972	37.0663	28.7896	26.2065	57.7157	36.6216	39.0591
FAAH	166.504	72.0392	138.94	135.664	134.311	144.665	126.37	131.511	43.5537	13.0718	20.8318	52.0328	30.1247	35.3187	30.5376	38.3138	55.5678	17.1609	35.5817	27.7386	22.8118	46.1172	14.0167	52.7024	19.0151	21.4124	20.6511	25.185	25.3554	17.1076	15.8023	28.5842	18.7551	30.6832	14.2186	10.4578	72.6784	16.3776	18.7122	18.8801	17.0115	16.7646	21.711	19.6069
EZH2	1.49607	5.97862	1.07682	8.71834	1.62842	7.13476	3.44994	3.63804	36.7345	39.1013	23.8946	16.6535	19.2849	11.3924	13.7815	9.94399	13.3019	14.7907	21.9334	33.7909	21.3999	22.9973	20.0675	21.1973	16.9546	19.4643	16.3603	14.798	22.761	20.3531	19.2046	20.8147	21.2955	23.9326	17.2307	26.3942	8.09047	27.0785	17.7715	21.9894	22.5612	16.8149	18.7936	18.588
MIA2	3.59306	1.37138	2.8358	7.25842	4.39922	4.94726	3.6466	3.94991	2.1198	1.45006	3.14254	1.9673	1.11632	1.01653	0.90424	1.10874	0.982796	1.22379	1.60365	2.86141	2.27302	1.60613	2.01036	1.48112	1.07725	0.943497	1.66312	1.12945	1.2693	1.13173	0.957097	1.06723	1.51874	2.07293	1.37341	2.55193	1.43618	1.81678	0.987249	1.32859	1.06283	0.46143	1.05519	1.03089
NAP1L5	3.98151	3.90271	5.66435	5.6118	6.01075	5.99575	7.12378	8.52947	1.04766	1.06476	2.58809	1.16387	0.925733	3.07007	3.09367	3.0657	3.24222	1.19756	2.19111	1.48675	1.13826	0.663384	2.83586	0.832664	2.78674	4.57836	2.81412	2.64096	2.90818	2.52162	1.82496	1.95423	1.81307	2.25147	1.40634	1.86421	1.76859	2.20115	2.57207	2.92669	2.48315	2.48628	2.79419	2.00987
NNT	573.239	279.152	662.957	406.647	618.646	430.277	531.317	525.16	125.535	133.809	159.84	176.524	120.059	299.881	326.607	269.743	485.726	120.701	122.625	52.2048	66.4315	63.5185	242.578	63.4459	92.5774	81.9027	118.015	101.543	99.3091	108.801	102.564	79.9258	86.4576	79.2949	153.708	150.97	448.424	228.708	163.634	160.739	169.498	93.2681	158.054	181.21
IMPA2	254.454	168.573	453.102	209.927	484.279	293.338	377.46	347.625	30.4699	35.2096	38.1075	142.936	23.6937	112.539	75.7888	75.303	208.668	41.0448	33.8278	39.0739	40.7589	41.6366	49.0515	38.5829	31.3547	40.8561	10.8832	14.2987	17.7869	19.7194	16.3514	15.6159	29.6155	20.9116	58.7561	29.2785	41.7165	37.497	13.87	11.7469	13.8839	12.0124	12.1705	14.0982
ATP6V0A4	71.4498	25.9463	71.0339	84.0153	59.5175	56.3098	75.1169	117.703	0.129992	0.412851	3.58702	0.279503	0.364767	12.2872	7.78524	8.11278	18.2762	11.0993	0.327697	0.535564	0.293124	0.213399	0.14773	0.324704	5.98886	5.87865	4.55438	8.98916	6.42926	7.35012	15.8875	15.3015	6.1513	5.27236	0.269442	1.19834	0.0318032	0.0155178	5.02056	2.97886	1.78443	8.90364	4.08018	7.32553
CORO1C	183.25	379.538	181.127	181.094	226.771	229.201	206.957	170.256	462.627	606.905	400.642	464.932	347.478	438.608	461.055	392.846	408.845	483.891	706.942	724.064	729.346	511.247	491.156	572.868	534.424	482.262	626.458	617.612	617.203	552.079	666.909	541.43	512.291	431.426	538.322	364.619	167.933	419.816	554.701	451.171	423.213	637.08	515.06	562.438
IQUB	25.6466	16.474	28.3284	55.639	31.6676	50.3074	37.7173	49.8019	3.38827	0.728978	18.6994	3.8385	4.11111	9.75191	11.0312	7.80342	12.2821	2.51768	7.78637	13.0465	9.64569	5.56232	7.11407	7.38386	3.32535	3.43671	2.32317	2.01987	3.53967	4.09223	0.724316	2.70406	5.379	5.09474	2.6431	11.2357	2.24622	7.67202	0.458133	0.333956	0.302235	0.66428	0.416441	0.500379
KLK1	58.7306	0	28.1211	8.35541	41.5583	1.87703	15.6728	44.4581	0	0.839283	0	0.868082	0.131477	0.131163	0.0305297	0.0267387	0.0255246	0	0	0	0	0	0.045503	0	0.535994	0.0670633	0.514366	0	0.533668	0.588931	0.333566	0	0.555776	0.333276	0.043472	0.0944224	0.0269386	0.157731	0.747229	1.29765	0.21748	0.339909	0.239727	0.720117
E2F1	0.289733	1.39061	0.0785338	0.749849	0.198877	0.386371	0.659969	0.565773	7.0181	5.50121	2.00134	10.4078	7.11421	4.18004	6.21035	4.16098	5.80662	7.42226	6.58048	9.26221	11.1727	17.8421	5.06007	11.6643	5.76312	6.36628	1.98801	4.89587	3.10873	4.6494	4.60843	5.23346	6.00273	5.4462	5.5564	6.7386	3.6167	7.20143	8.77734	7.33245	6.69496	6.5111	8.73713	11.9305
CPEB3	4.67496	2.74971	6.97739	10.0143	8.48778	6.16761	9.56183	10.3745	2.89438	2.46812	3.58313	2.83462	1.15993	2.88874	3.23689	2.46848	2.25184	1.52618	2.39051	2.67605	2.5745	3.18124	2.21508	3.24577	1.55009	1.55308	4.04356	2.22181	3.11839	2.4653	1.84582	2.30924	2.44534	2.54121	1.90391	1.43547	3.59884	2.3358	2.73523	1.90803	1.73365	1.68011	2.266	2.53366
ADAMTS16	149.323	330.847	135.791	426.67	197.178	359.305	180.38	268.159	10.4331	12.2796	97.9402	5.77315	31.6761	148.022	97.6741	112.409	200.792	7.81239	100.877	24.3367	1.76131	10.5787	27.9617	22.6812	5.97496	6.7049	8.27826	3.84149	12.0671	19.2849	12.8111	8.22425	14.7143	13.9783	5.08832	64.9303	3.67863	3.07701	1.71494	3.28152	0.848521	33.5692	5.26118	0.936538
SULF1	17.6545	55.5163	21.1568	28.1947	20.7039	27.9016	24.2886	35.2611	137.116	124.892	305.146	103.945	262.144	164.192	195.947	209.64	121.163	104.32	289.011	187.086	155.757	145.94	614.38	205.545	396.212	388.28	513.583	662.064	367.656	454.918	406.179	501.39	341.542	351.073	151.714	152.92	19.5105	221.399	105.807	113.203	71.1473	779.623	169.874	78.1647
CRABP2	2.10735	12.944	0.940733	4.19459	1.75285	4.02454	3.08467	5.43992	323.322	191.171	19.0071	75.8736	396.194	209.828	194.848	227.922	383.294	92.5322	130.117	465.522	353.199	130.814	326.888	93.5524	247.726	274.192	21.1618	106.365	73.3292	98.1585	332.926	239.736	194.938	159.183	76.5296	461.368	141.7	272.568	8.57614	8.10442	7.48822	31.4349	8.39533	11.2743
SLC1A1	426.894	112.479	345.517	115.457	399.675	206.571	134.055	103.204	7.66674	13.706	46.5282	9.61608	33.759	29.3943	21.8986	28.1141	52.9375	16.6732	18.9065	19.1855	14.6876	13.6889	18.6916	14.1342	39.3889	27.3796	17.3167	26.9985	26.0234	25.7878	9.11381	21.2923	38.6983	36.6747	4.0411	17.4361	118.305	6.40656	3.42338	4.34695	3.71549	11.9558	6.47462	5.18643
OLFML2B	3.79936	46.3875	2.82163	7.2569	2.46271	11.6654	14.0945	9.40905	68.953	54.5469	129.365	32.2719	34.9635	94.6589	105.239	91.6843	78.2744	30.3491	108.606	103.341	69.3438	61.8472	198.82	77.5266	85.6097	84.104	128.525	139.678	104.686	135.524	105.274	98.3632	73.0062	73.1794	41.0219	129.767	5.43351	154.954	126.761	78.6158	70.7012	155.637	140.16	121.059
GRIN2D	0.0211076	0.171902	0.0414797	0.117349	0.0404007	0.108038	0.0268138	0.0996093	6.7094	4.15802	0.756523	9.49639	3.73872	1.11329	1.14805	0.890583	0.713024	0.628334	1.00882	1.79617	0.808377	2.80216	1.49927	2.70432	4.09286	5.09781	2.61584	3.06276	4.50886	4.64022	3.1583	5.96972	5.83628	5.77698	5.61263	2.52777	0.405206	1.18628	0.802835	0.869234	0.373863	2.73903	0.815629	1.08319
MYEOV	0.364822	1.38053	0.0955909	0.845104	0.0931045	0.968241	0.102989	0.0882893	44.8541	63.7855	21.6137	57.9683	35.4839	18.4031	19.9689	19.4203	23.4364	79.1685	72.2063	126.051	115.874	152.383	54.9248	149.923	10.7434	11.3468	2.65329	12.6924	5.0052	10.2421	22.1105	33.4566	12.2867	13.6158	58.3036	44.4204	18.0647	67.0434	40.9936	26.9734	18.9367	18.3228	36.2737	52.4011
EFHB	4.13926	5.68503	4.4326	8.83812	3.76616	8.73393	5.38529	6.09748	1.34489	1.42378	1.53158	1.12456	1.01707	2.13608	1.74019	1.6874	3.79313	0.155285	1.42311	2.56525	1.47038	0.946211	1.94525	1.52699	0.467627	0.955652	2.0942	0.839917	2.37032	1.28453	0.339523	1.49639	0.646515	1.22122	1.23895	1.24941	1.15163	2.24766	1.16323	0.489194	1.77091	0.605463	1.13871	1.17276
CENPK	0.136422	1.22887	0.428946	3.0812	0.235006	0.659478	0.953167	1.01521	6.20789	16.0273	5.15748	4.74942	5.98015	2.94497	3.35671	1.96509	3.48585	6.66542	6.78198	6.09618	7.81093	7.20252	5.29267	6.62679	5.18425	5.89885	5.68517	6.03407	5.95186	6.35354	9.12059	9.13292	7.76474	5.05294	5.96207	4.42587	2.07332	7.94098	10.7593	9.9567	10.0178	8.63016	8.83219	11.3347
FECH	205.238	97.2454	269.997	196.308	263.419	178.464	288.845	308.26	73.2756	69.9805	60.6596	96.8255	105.631	94.9218	90.3898	84.385	113.294	116.238	59.5599	77.8005	121.809	83.3573	90.8345	68.4914	52.3743	55.6066	62.7718	68.4151	52.9996	46.5758	54.9881	53.6901	48.9026	44.6082	89.2046	76.9753	90.9812	115.908	73.9007	71.5813	74.8419	57.0791	67.6342	74.5731
TNNI2	0.123564	2.62252	0.291387	0.515222	0.0946028	0.70273	0.941812	0.53826	107.245	106.456	10.3134	18.5307	53.2003	5.49979	6.52872	5.38167	12.3616	9.75544	30.606	63.3002	24.8917	24.687	29.2876	42.461	23.1169	20.5279	23.4011	26.7369	26.8527	24.7827	45.8941	58.9247	16.3962	18.8657	30.2589	10.195	24.568	28.8803	13.1779	11.6885	9.93989	39.6405	13.4865	21.2373
LIMK1	18.282	56.3723	15.9317	28.265	19.0296	27.726	30.3859	29.33	150.472	55.5787	65.4881	209.59	150.64	63.056	68.8805	72.8153	72.5337	88.621	81.4559	134.921	110.138	112.141	86.8038	93.0715	157.545	145.152	162.781	148.291	167.458	135.034	165.476	149.448	152.291	153.639	108.333	108.382	41.5309	93.1515	141.605	172.647	175.653	146.459	168.731	151.986
ENC1	2.1046	14.1022	3.21907	5.34849	2.63339	8.73238	5.69716	4.15969	35.4365	205.981	63.0156	31.514	48.0562	48.5756	43.2387	45.8358	20.7066	19.3195	32.3785	21.4447	46.2797	24.3036	75.3976	25.5885	73.6159	80.466	67.069	44.3664	50.8159	54.9801	46.1468	67.9381	62.9888	56.2548	40.5295	25.6954	8.79011	60.2152	10.4521	15.8761	11.1846	29.3654	16.3352	9.03216
SLC6A2	0.394947	0.185655	0.546989	0.679631	0.187186	0.385051	0.573392	0.846564	0	0	0.129273	0	0	0.0669673	0.0974215	0.0767919	0.06516	0	0	0.0321688	0	0.0329603	0.072601	0	0.061085	0.0428004	0	0	0.0619257	0	0.146358	0.082787	0.0506715	0	0.0416163	0.0301306	0	0.0167775	0	0.0460095	0.0416393	0.0135583	0.038249	0
KCNJ10	13.1365	6.48393	23.4705	19.0279	20.4224	13.6036	23.1649	29.5367	0.376833	0	0.761191	2.91002	0.0988163	2.5754	1.48429	1.3565	3.0874	0.7883	0.173849	0.355158	0.561948	0.157688	0.577114	0.164431	1.95128	1.62237	2.44034	2.47549	3.85144	1.58083	3.88786	3.2701	1.84614	2.25436	1.76638	0.975787	1.17683	2.17338	9.40482	13.2861	11.3703	2.79421	8.01404	10.5991
SLC25A30	18.3389	15.3607	35.9393	24.5159	32.3241	31.4838	20.4012	20.8423	4.96208	7.60193	14.1606	9.19597	5.15788	9.69429	8.73568	9.93541	12.5941	7.46193	7.65031	4.85429	7.39428	8.08067	9.91461	9.45495	5.81614	6.7044	9.55625	8.44759	9.01351	6.60323	6.9877	7.48682	5.97058	5.98123	6.17553	8.87863	9.69646	8.55872	9.19949	6.93679	7.52028	5.98214	8.1098	9.95071
TONSL	3.43588	6.36538	2.39251	4.53564	2.30625	5.06802	3.48117	4.46508	47.1149	35.0765	14.3583	44.2839	25.8994	9.18975	10.1912	8.7407	13.7252	20.7525	30.147	45.1642	40.3535	26.4509	27.2055	24.4405	15.8376	17.6559	10.4062	14.0185	13.5605	16.9315	15.5392	22.0997	17.0562	22.1795	13.0535	21.8174	12.076	33.5063	9.40737	12.9218	13.1533	18.8659	13.7628	12.2685
HSD3B1	0.87962	0.018475	0.264805	1.71681	0.630465	1.31982	0.602297	1.11419	0	0	0.220531	0	0	0	0	0.0169817	0	0	0	0	0	0.0655993	0.0577977	0	0.0243149	0	0	0.0476428	0.15406	0.0267163	0.0794427	0.0274612	0.0756368	0.0846651	0.027609	0	0.0855432	0	0	0	0	0	0	0
PEBP1	818.1	263.878	749.66	270.866	715.455	399.207	769.677	687.713	129.029	84.8672	55.5388	93.9294	113.98	181.526	126.434	170.872	196.781	158.492	114.205	104.6	131.769	151.546	123.734	129.733	104.107	101.159	69.9677	97.8876	64.5566	91.089	83.7337	89.3397	83.404	70.5777	121.347	154.894	489.209	114.728	105.595	101.16	114.915	84.9975	110.345	114.343
CHP2	6.85885	0.0404629	2.72796	0.341822	5.71152	1.58516	1.0414	0.932446	0	0	0	0.0731794	0.0243838	0.0243255	0	0	0	0	0	0.140221	0	0	0	0	0	0.015547	0	0	0.0224941	0	0	0	0.0368122	0	0.0201558	0.0218895	0	0	0	0	0.0201669	0	0	0
TPMT	28.4621	10.0321	37.7262	10.4881	30.8512	19.1631	16.1982	16.791	3.94682	2.56424	4.06131	3.2098	3.47972	5.44754	4.57347	4.31957	8.15914	5.17824	4.05185	2.36776	3.78863	5.1331	4.11859	4.1968	5.85592	6.00284	5.18605	5.48996	4.83592	4.91607	6.12677	4.71873	5.04866	4.42939	4.84374	5.61196	7.69293	4.3372	6.04321	5.78183	5.91786	5.02626	6.43168	6.9305
THAP9	35.4372	11.739	31.8566	37.1552	33.8686	29.7572	34.5637	36.6065	9.64831	11.2895	15.7874	5.35012	10.6537	8.68042	7.63836	7.81205	11.9894	13.0516	16.1297	8.62432	16.1768	16.2558	15.7916	15.498	8.5282	8.82245	13.1182	9.50545	9.47568	7.33342	8.74948	10.0505	10.5731	9.36052	9.33271	14.8602	8.26181	18.7557	13.6224	11.5592	14.2525	8.36718	15.0914	14.2586
BDKRB2	7.00435	14.4921	10.6684	15.4084	15.3035	27.2826	13.2011	14.512	1.61387	5.34204	5.73987	2.74393	4.42158	7.74542	7.2392	8.10824	5.33949	1.91311	6.14114	2.12608	3.42231	1.76626	3.50146	1.16866	9.05638	6.67045	4.89625	5.51596	7.79834	8.8958	8.12818	11.7563	5.70226	6.83883	2.18056	2.77177	0.49136	0.74922	4.08383	1.99982	1.16526	10.1233	3.93992	4.78878
LRRC43	12.1066	6.62354	15.5361	8.81889	11	7.71477	10.1913	11.6489	1.0511	1.21167	2.72138	2.73435	2.86346	2.98645	2.04006	3.17643	3.69549	0.566357	1.22127	1.99595	1.73174	0.639081	4.11046	0.371285	1.80029	1.61826	2.0368	1.34602	1.38081	2.13426	0.773947	1.60519	1.57199	3.46426	0.48415	1.98633	0.733373	0.975918	0.97905	0.0594732	0.215296	0.788663	0.593301	0.0594072
MTNR1A	7.88117	1.66714	8.45679	2.08647	10.1524	2.13436	4.55563	4.32926	0.0667751	0	0.532309	0	0.372094	0.464005	0.237606	0.264856	0.50566	0.0539701	0.0290948	0	0.03194	0.0730803	0.611696	0.176905	0.352141	0.332143	0.327534	0.318456	0.343258	0.208342	0	0.458893	0.421313	0.943205	0	0.300628	0.0571792	0.148798	0.031099	0	0	0	0	0
PPARA	37.0859	12.4704	30.6973	24.1477	41.9575	25.5287	27.8105	26.7626	1.26972	5.83767	7.38873	4.90406	4.44734	6.62864	6.88463	6.50203	8.8535	7.84685	3.16133	2.68481	2.23102	1.99461	3.60641	2.46223	5.83396	5.64051	6.26096	5.92152	6.13182	5.67481	4.28157	5.41751	5.76589	5.72209	5.11644	4.9905	24.0478	3.23838	4.41295	4.49534	3.86135	4.45631	4.16859	4.09053
PLK3	4.61773	42.6974	6.04971	14.3766	3.77111	11.8353	10.22	7.59915	183.024	81.248	53.1432	88.6252	60.6267	87.749	80.0847	78.2688	27.4648	30.6001	62.806	108.947	72.2491	64.0952	45.777	71.3087	55.6339	71.4955	45.9967	52.2713	57.9302	58.0524	66.601	78.8233	62.7053	65.6639	58.7204	29.0496	20.3467	52.9483	36.5969	39.7147	38.2598	82.6038	46.1221	37.3135
STRIP2	68.0808	31.4113	159.863	28.3811	60.3612	64.887	59.4021	68.4746	1.22193	5.21585	7.28316	3.18785	4.90252	5.09457	4.31639	3.53115	9.71586	3.31838	2.04446	1.17468	0.771511	0.481434	4.02969	0.854631	9.33874	12.8679	13.186	6.46854	11.2311	12.0911	23.3212	11.6892	14.4326	21.8511	2.22885	2.64061	3.51569	7.59686	11.8826	18.8917	19.3273	8.31764	17.9399	11.1882
PPP1R13L	22.9673	52.1128	9.80831	35.4478	17.0068	43.5137	26.8248	32.7522	232.09	130.5	70.6881	120.076	178.699	48.5195	47.6599	57.2939	51.1294	119.436	128.008	338.906	132.019	153.076	104.806	196.27	118.822	163.046	87.2385	103.321	122.466	161.68	74.8891	137.517	155.164	198.186	96.9923	99.9528	36.3506	100.548	23.827	32.762	18.1139	101.224	31.2331	39.0921
AGTR1	10.8639	6.48596	5.1355	13.3111	5.30507	5.96738	15.509	10.7621	0.237771	0	3.28055	0.53018	0.419565	5.00071	2.58946	4.50215	5.2087	0.224205	0.656132	0.486783	0.246417	0.216852	0.802462	0.293963	0.40189	0.492786	0.453551	0.22049	0.38705	0.406256	0.910397	0.435737	0.633418	0.475793	0.474589	1.28853	11.4583	0.264918	0.276841	0.0403607	0.0913176	0.963389	0.771719	0.241896
MCM2	11.0648	25.8151	8.56018	15.7607	12.0856	14.148	22.5489	18.569	113.511	73.7446	32.4727	119.864	94.6332	48.9154	55.1427	44.6013	58.6936	109.33	72.1831	85.7438	113.372	108.077	61.3996	92.7807	91.801	90.5205	41.4605	73.9785	44.5338	69.7053	70.1513	74.8737	72.1405	60.4506	96.9423	83.1921	33.4271	91.6221	103.681	118.134	129.107	83.4774	113.887	112.55
RAG1	1.66032	1.1759	2.26391	1.57624	2.15506	1.87459	2.30092	1.96067	0.457279	0.116185	0.745079	0.251268	1.28498	0.617349	0.367691	0.7255	0.943433	0.601905	0.592035	0.341909	0.47495	0.36462	0.648812	0.387667	0.720795	0.41313	0.704934	0.54001	0.396252	0.291171	0.380958	0.472875	0.38469	0.332183	0.487457	0.470564	0.693632	0.50221	0.255561	0.259478	0.325151	0.347029	0.436953	0.319003
STON2	54.6027	36.4387	56.4204	45.7216	40.8745	33.4359	46.7496	44.6984	1.57781	1.42033	25.4821	2.23395	0.833364	20.5098	17.6508	17.0552	26.1136	3.30939	1.85997	2.41943	1.50014	2.87623	5.44636	3.30814	4.73559	5.45792	2.89627	2.61981	3.06019	2.6146	1.70632	3.3394	6.09521	6.19381	5.89882	5.67987	7.36046	6.22834	7.26266	4.99836	4.992	3.5429	8.0278	7.31196
ALPL	140.644	19.5109	179.177	29.1334	114.891	50.6349	69.8368	52.1134	1.31313	1.59964	12.5416	4.37698	1.96964	6.61475	6.19704	4.40318	5.50217	2.96589	0.681875	0.749342	1.16155	0.915428	3.95474	1.02936	8.58128	10.3917	5.14688	7.59214	7.60087	3.22311	27.7034	10.4828	12.7114	11.3957	6.43789	2.21357	42.3432	7.90651	15.6577	15.1968	20.0456	33.6478	15.8548	14.7682
EHBP1L1	32.8799	185.711	33.2694	122.513	22.4953	97.4752	89.9557	74.577	293.258	515.819	239.401	264.313	274.148	291.344	296.187	289.401	241.974	268.159	302.384	424.493	342.851	341.758	352.694	329.433	342.194	341.232	380.979	366.191	400.709	329.553	396.433	367.055	348.226	483.943	377.631	189.412	128.915	310.792	361.997	479.487	509.838	312.771	412.523	409.719
MAGI2	6.05658	5.67639	6.32804	14.5955	6.92125	7.15165	7.64004	10.5875	0.598778	0.492207	4.00806	0.6816	0.803308	3.59155	3.45231	3.45557	3.48645	0.292813	1.09181	1.35441	0.454884	0.446057	1.1208	0.711847	0.961389	0.579224	1.62894	1.26583	1.51315	1.98484	0.720251	1.31401	1.05402	1.14074	0.570153	2.288	0.74109	0.664339	0.562422	0.31517	0.410458	0.876658	0.498458	0.483749
CTDSPL	212.328	196.006	220.663	195.967	214.002	191.929	223.698	236.764	43.7859	44.1104	100.375	76.3583	58.4325	153.156	143.579	166.059	178.931	81.2486	60.3595	56.6039	47.1619	29.7013	86.3009	42.0326	61.277	58.7655	57.5874	56.9275	48.3733	50.5803	23.4592	40.3171	53.1815	48.6921	38.3644	75.4562	61.6645	45.326	37.0951	18.4268	18.7981	38.8461	27.6915	24.9956
FUT3	62.7088	14.4424	45.0846	35.5117	61.8501	44.0142	24.4215	17.7801	0.11318	0	0.31231	0.567826	1.08792	2.40656	0.713925	0.817666	3.53538	0.274428	0.739707	0.544015	0.487227	0.2787	0.245555	0.269859	16.1152	24.7301	2.9608	7.42175	7.67977	4.84288	0.225009	6.30014	18.5666	28.0567	0.312793	1.01909	0.920694	0	1.58133	2.50714	1.3301	1.52859	6.39651	1.46807
GABRB2	20.7133	15.1133	8.64398	17.9192	22.7898	12.2922	6.02129	5.85014	0.151804	0	1.67557	0	0.169181	8.01689	9.52655	8.08555	10.1407	0.736164	0.330716	0.486447	0.653502	0.415346	1.68337	0.0804342	0.184742	0.809018	0.579137	0.422315	0.234105	7.23989	5.1641	2.71241	0.638533	1.07213	1.46839	1.59469	0.0433298	0.676545	1.20189	0.231914	0.419771	0.546732	0.771187	0.386095
PXDN	48.9864	415.179	42.0884	149.558	49.6364	111.673	116.653	80.3034	1388.67	1285.05	937.133	236.994	1483.89	627.097	709.864	659.541	447.941	750.498	979.634	335.868	264.555	259.914	1133.26	423.373	1364.89	1260.36	881.983	815.444	1054.06	1089.44	869.336	1048.54	1207.25	1191.66	931.807	404.102	511.147	652.916	204.372	217.807	168.839	1243.87	258.58	176.82
ZNF850	0.430003	1.30824	0.692642	1.53823	0.528907	1.0664	0.871614	0.767682	9.86971	4.71804	4.28473	1.76508	5.39387	1.38681	1.66511	1.42636	1.00135	3.84104	4.02329	5.46205	5.637	4.88607	4.41928	6.19646	3.38859	3.63762	2.82999	3.10896	3.08706	3.19999	2.21427	2.99441	3.19077	3.22882	3.56168	5.69194	1.54658	6.31369	1.33535	1.43136	1.04048	1.89048	1.51967	1.4068
TIMP1	47.6979	710.517	50.1333	80.1062	28.6336	194.304	114.376	76.2769	403.651	406.083	740.789	1541.77	4691.42	1270.91	1081.67	1559.62	1217.6	717.422	1361.08	838.572	542.069	418.361	1933.42	433.834	2983.01	2828.86	2103.55	3405.75	2469.67	2765.54	3576.35	4509.22	2449.76	1742.06	1242.83	808.089	1131.33	1245.9	1006.14	1098.45	875.904	5175.85	1444.01	860.063
RGS19	1.69319	8.25892	1.43534	2.95322	1.42342	3.81401	3.09284	2.96475	10.5974	5.20055	12.6817	28.2286	8.53201	11.9842	11.9008	12.0799	13.5731	14.1369	11.3042	10.5908	13.6812	10.1532	12.3035	8.0001	15.7651	15.2621	19.7898	15.741	15.7689	16.4217	17.146	13.0554	15.9221	17.76	23.3618	17.0737	6.93488	17.6222	34.5156	44.8876	50.7187	17.8789	42.5154	40.1593
CHST15	3.98462	16.7048	4.54229	12.4279	3.07208	8.96276	9.02089	6.45935	26.0421	30.825	35.165	30.5757	24.1361	25.7996	27.5941	27.3572	24.3095	23.493	24.7759	12.9907	15.1276	13.1732	23.7653	15.6099	23.1032	18.7212	21.4505	23.1607	25.2742	23.9091	24.5524	24.6331	27.1329	26.9122	34.8648	23.8427	10.0796	18.5758	20.8894	16.8983	16.6955	24.1007	19.8446	18.1087
SLC15A2	85.4555	80.9594	93.6743	206.84	122.578	197.772	111.777	136.514	4.39044	14.5277	57.6641	7.68383	3.75511	62.1941	45.5794	46.9056	75.2613	12.7499	5.47199	8.75215	3.80938	3.93899	10.0424	4.70669	7.33115	7.67243	30.4665	8.15624	20.7846	15.5643	9.60814	10.876	16.814	13.5208	5.57308	23.2904	3.01636	11.4329	17.6182	22.5398	13.0581	6.89496	14.9126	17.9963
ZDHHC18	24.1973	52.3994	20.9	32.1693	21.4548	44.1669	34.1002	33.816	191.648	59.0186	115.798	198.627	98.1022	84.16	81.2998	73.5042	67.3914	107.941	68.0662	67.6451	104.685	75.2599	115.266	74.2521	116.677	168.848	115.773	90.9969	121.165	93.8637	108.328	96.6208	98.307	104.597	158.304	119.823	61.4637	110.917	109.917	144.286	137.992	77.6372	127.081	119.118
MPV17L	18.137	4.8647	16.1337	15.6758	19.6037	14.4465	15.4031	16.1554	0.216945	3.37617	1.49661	4.8979	1.99468	3.07531	4.78964	3.64172	3.60837	4.86578	1.20521	0.347594	0.700446	2.04784	1.88274	1.37939	3.03619	2.25454	3.28105	3.49188	4.76752	2.8284	1.15014	3.05634	3.55889	4.25182	1.19914	2.60456	4.36558	0.543858	1.28823	0.580004	0.29995	2.63703	1.79093	1.65532
ASF1B	0.632358	6.31175	0.883685	2.73438	0.591731	2.87706	1.78513	1.3263	64.1329	11.5064	10.8321	76.77	39.687	18.6389	22.6748	17.8191	25.9562	42.6499	20.3448	25.4784	37.9954	43.8371	15.0806	25.3368	28.9371	26.9032	10.6698	18.6017	11.4519	16.048	22.9651	19.5367	20.1611	19.1507	35.1895	34.9518	15.2868	28.8954	28.6633	32.1433	38.2165	20.4132	33.9617	35.4271
NTRK2	10.0202	20.1887	11.6343	23.2586	31.9004	18.7811	46.3724	43.8387	1.05785	2.13383	10.2428	1.35918	0.73756	9.30285	7.75199	7.36395	11.4257	2.0645	1.61884	3.35675	1.35508	1.95686	6.54576	3.13338	3.44138	2.89858	3.13015	3.88834	2.44308	2.93255	1.27895	2.19867	3.1256	2.43814	1.21934	1.29325	0.839554	1.5006	0.901229	1.21404	0.827613	2.8435	3.23097	0.803216
WNK4	156.534	111.483	134.619	368.37	220.865	200.323	318.404	396.051	7.17275	1.35714	35.6549	10.7192	51.0244	47.4664	27.2507	31.2604	46.5568	6.66072	17.3552	42.3015	14.2345	12.0256	5.73919	20.1347	34.5447	111.1	46.6606	32.5699	52.2478	48.1599	3.64084	36.2879	51.4185	69.8433	47.0275	6.18366	4.05111	5.61118	1.49259	2.09833	2.74303	18.3443	1.7444	2.32889
SERPINH1	32.2577	132.06	30.7922	38.7563	22.8369	53.6547	37.2271	35.1703	236.152	62.2774	139.182	241.641	288.378	167.868	176.662	198.884	134.782	248.179	282.812	149.8	170.351	264.587	264.922	240.083	251.503	272.931	141.122	200.963	175.63	257.934	209.702	215.215	229.969	219.062	189.741	115.097	73.8749	184.131	58.987	57.6701	60.9094	303.368	82.6076	54.1352
SOSTDC1	5.65149	16.0545	12.8979	7.0648	16.8978	9.48379	18.3896	14.6481	0.595002	0	0.985118	0.119406	0.0795735	10.2206	7.15997	8.67811	20.2274	1.29844	0.12444	0.228798	0.256143	0.0390711	1.22207	0.0567477	0.883404	0.418569	0.428048	0.610089	1.33967	0.286422	2.57086	1.32483	0.720793	0.151281	3.17369	0.660761	0.0305699	0.0994403	0.133013	0.0908995	0.0329062	0.192864	0.136021	0.108958
IBA57	52.1121	30.0136	37.0503	44.0536	45.6389	39.3487	43.1195	41.4486	12.4787	14.3574	31.495	18.3094	18.3586	22.1571	21.1842	21.7556	19.5943	18.9211	16.9709	13.6884	16.6034	18.2217	14.0113	15.505	11.6251	15.5593	15.3984	12.3115	14.2645	14.7522	14.1764	13.8228	14.8979	15.5359	15.9423	18.323	25.4897	20.4055	20.2548	22.661	20.4155	15.0819	23.4095	19.8128
ARHGEF2	78.706	266.565	102.006	146.924	68.391	172.349	197.366	166.502	254.872	392.433	412.567	325.073	259	351.798	395.173	374.959	421.672	369.37	497.095	815.516	654.221	524.944	317.07	561.282	424.647	439.491	435.482	388.418	446.041	390.771	451.792	419.223	409.976	443.909	423.745	373.977	103.888	466.829	531.339	594.964	627.988	437.594	563.323	547.289
UGT1A10	3.27969	0.680919	1.71869	5.13725	1.91313	2.16128	2.02805	2.24883	0.4585	0.247111	0.0511191	0	0.0232266	0.10427	0	0.0590452	0.259275	0.101067	0.326904	1.35793	0.75762	0.228088	0	0.198768	0.0338171	0.0296183	0	0	0.0857064	0.0185785	0	0	0.0175326	0.0883141	0.0383985	0.875727	0.868506	0.719832	0	0	0	0	0	0
SLC6A8	122.858	95.0497	104.993	84.2562	98.2393	82.0529	112.604	92.7183	18.2285	25.4183	12.8975	27.0571	36.7836	25.9028	25.1216	27.961	38.1556	10.1997	23.2632	7.60394	4.64331	7.61395	14.977	12.8589	33.2097	33.3401	19.3989	27.5203	32.9349	35.1916	22.0154	41.6579	39.3353	36.1081	37.2617	15.863	3.69444	9.73423	5.12386	5.76734	4.02649	31.1745	5.75346	6.74853
MAGI3	84.9438	50.3477	88.3952	107.192	102.788	92.1871	105.875	115.493	23.2107	43.1448	53.2549	15.4457	30.8256	44.7837	44.1422	45.3738	46.7922	29.6248	28.5698	25.5155	21.8343	14.7651	34.5978	19.5236	37.8585	36.1473	30.4125	29.1725	27.0944	29.1399	25.5077	31.9905	37.1404	36.3371	23.1197	38.122	44.3052	25.4297	16.44	18.7147	13.9954	20.5504	16.2541	16.2342
LYN	26.6836	72.4968	37.7323	48.8726	29.7822	55.9065	44.1415	44.7974	276.528	70.2664	131.34	176.017	134.442	151.093	165.023	134.186	150.501	142.607	289.797	195.103	317.77	276.389	163.406	258.435	190.452	191.662	235.47	222.928	226.435	199.688	276.354	245.954	228.458	174.784	247.419	146.592	93.1482	215.305	383.646	444.802	481.96	274.011	390.692	389.912
GSTA3	12.751	0.387301	8.94368	1.63592	15.0191	2.82631	6.97766	5.79186	0	1.55196	0	0	0	0.0582095	0.0677447	0.23733	0.0566385	0	0	0	0	0	0	0	0	0	0	0	0.107654	0.0933447	0	0	0	0	0	0.104761	7.11336	0	0	0	0.0965167	0	0	0.213057
INCENP	25.0069	36.3193	33.4394	32.7593	24.794	29.9694	38.3804	34.4328	122.026	92.779	58.8958	94.0382	115.675	58.0404	65.7612	55.2481	70.0427	87.6724	76.6107	119.307	111.183	97.307	69.4605	88.9362	103.379	112.184	62.4632	83.5371	70.4307	87.2608	82.6282	91.3805	90.2862	92.3221	84.2399	88.6459	44.0122	97.6951	96.3223	115.088	123.106	72.8024	108.926	98.1804
AOX1	2894.22	425.862	1415.7	170.061	936.595	541.244	465.152	329.702	4.13526	4.17023	192.849	6.09569	6.27153	88.6933	72.9794	76.237	139.982	11.2673	4.79238	6.55728	1.77407	4.829	20.1019	3.65934	11.3101	5.0438	23.1414	15.1469	13.2804	23.4862	55.373	19.8636	11.5662	8.21969	3.59351	17.4658	4079.35	15.7459	49.9147	26.0516	21.573	30.4009	39.5789	40.5954
COL3A1	68.9544	1614.39	52.6803	246.49	42.2742	419.569	207.991	122.999	980.872	1422.1	4231.61	1151.66	5013.65	1954.91	2600.79	2813.44	1737.77	1051.57	3540.49	881.853	1042.09	1656.31	5973.07	2706.24	4147.88	3536.08	3918.14	4144.69	3096.85	7444.98	9180.31	5509.69	3935.94	3699.67	988.421	1836.78	997.695	2889.71	794.122	658.116	501.629	11408.9	1901.69	567.049
LIN7A	73.3408	50.8251	109.574	104.262	125.793	114.101	82.7881	78.4051	4.15126	4.43929	35.8636	4.61358	9.09188	36.3243	35.7982	32.5589	36.7935	9.42856	15.3172	8.58766	6.56016	8.71269	18.5452	5.17873	16.371	14.8984	18.9015	13.9712	15.64	12.7882	15.2524	13.7948	22.5451	19.7065	8.20522	24.9981	74.9639	23.009	32.8916	20.3906	19.035	14.4779	25.4936	27.5048
CXCL16	5.75402	27.0548	6.32133	12.6225	6.82921	15.7181	7.84776	8.08663	85.999	31.1524	19.492	115.601	58.335	36.8838	37.168	38.2664	25.7704	40.0477	53.8685	135.082	105.936	82.0914	61.3561	71.3308	74.5309	86.0892	85.6725	81.048	96.4812	76.2345	73.5191	72.5447	89.2201	70.4072	96.9003	83.7068	29.1309	65.0398	27.0576	26.74	19.6466	65.7711	23.3577	26.3904
ATP6V1A	927.244	564.475	1377.14	800.69	1238.59	832.011	908.151	1017	202.955	125.217	275.491	369.686	219.373	483.116	470.661	416.401	659.827	316.904	305.146	142.997	339.696	327.095	289.726	255.294	333.379	305.301	326.294	379.312	303.681	271.738	440.884	282.66	259.846	232.055	348.26	353.986	183.761	279.119	433.557	423.923	458.748	359.828	418.976	456.33
PGPEP1	1175.05	261.62	757.691	527.239	825.801	586.51	445.299	441.679	343.263	91.5582	125.133	139.639	57.1425	129.579	123.895	123.212	172.639	121.327	124.442	103.266	97.2139	117.863	92.429	126.781	79.3549	89.3284	90.4535	91.1655	93.2552	75.4444	67.9566	80.7552	80.3782	82.0223	164.561	152.964	183.496	117.352	117.383	125.623	114.829	75.5526	107.049	124.017
SNX30	100.194	57.0385	78.9665	39.8512	80.4127	61.7837	45.0286	42.4677	12.8009	11.4463	30.3734	17.1968	10.0335	26.1118	25.0711	26.8314	33.4012	10.4659	15.8844	11.8991	12.6508	11.393	17.4034	14.0698	12.3511	11.4265	18.3466	14.4213	15.1511	14.2311	13.0868	13.2514	14.053	13.7031	12.3773	15.9716	11.1184	14.1446	13.4213	14.0395	13.3496	13.9358	14.923	11.8606
PARPBP	0.935588	1.59362	1.09594	2.80471	1.09552	2.58739	1.64683	1.46506	9.06754	9.05624	5.33209	5.64967	6.56421	3.11911	3.32596	2.81309	4.90992	6.41066	4.86389	7.46804	7.84069	8.6806	4.81555	6.38176	5.69622	5.4482	3.93853	4.41312	4.01687	5.55174	5.94409	6.05645	6.0053	6.92959	5.65605	5.34901	1.677	7.46254	6.43028	6.0437	5.46963	5.84551	6.19331	7.08301
PCDHB2	6.13817	21.7809	12.2581	19.3685	12.9553	30.5687	12.0827	17.8257	225.455	68.5104	70.0481	58.1995	233.893	27.3207	24.7494	30.4068	42.6771	216.003	163.671	195.227	185.268	212.533	257.446	246.048	165.744	149.884	118.723	120.571	134.923	122.672	126.521	144.349	141.02	112.573	83.9428	288.107	49.136	230.871	38.8494	23.8098	13.9574	65.0612	30.1405	54.8641
TMEM50B	71.1454	72.0349	90.4503	124.633	101.083	100.313	93.6199	100.654	51.161	46.2394	55.5988	40.6443	45.4406	63.3717	55.0554	63.6474	80.9094	47.3915	47.6982	31.6875	54.1614	43.9755	70.1047	39.6287	34.9162	38.2014	41.369	39.2446	39.0195	36.5023	39.6879	41.7952	43.2935	38.264	50.4242	64.3759	27.2315	59.5885	49.038	53.6903	45.7021	45.8977	47.4645	47.3963
CD300A	0.939435	7.65537	2.17192	2.66263	0.282058	3.56181	3.02641	1.65831	10.5207	8.91861	11.8657	26.046	12.0976	23.2518	23.1676	17.3324	19.8481	12.3495	21.7719	4.31651	12.5008	11.654	10.4956	12.6285	26.3726	21.1698	17.7159	27.291	28.6583	24.7963	27.4709	29.65	25.9563	23.2909	32.527	23.1367	9.78342	11.5685	44.4552	37.7332	37.0854	38.3778	42.3576	47.2042
BMP2	3.06279	8.80097	3.55172	6.13252	5.64174	5.84643	5.5601	4.17209	0.785057	1.11557	2.6353	0.913607	1.01473	13.1464	13.5956	19.2678	5.6538	1.19707	1.55514	3.24184	0.731664	0.730752	1.4867	1.23503	2.17672	1.38886	1.75996	2.78871	2.07188	1.45017	2.44571	2.89221	1.92003	2.29783	0.849967	2.25911	1.44151	1.23088	1.26649	1.38481	1.57778	1.53031	1.4082	1.88965
GLB1L3	0.814189	0.309129	1.43317	0.851143	1.21475	0.759865	0.53041	0.586065	0.0148581	0.165162	0.177666	0.0372718	0	0.13009	0.108142	0.113657	0.0843857	0.0720534	0.0194216	0.011903	0.0106604	0.0243916	0.0429816	0	0.0180819	0.079184	0.255078	0.10629	0.183308	0.0496694	0.236312	0.112319	0.12187	0.0472213	0.153987	0.0891903	0.0508918	0.198654	0.664305	0.976057	0.698459	0.0401343	0.58498	0.521498
PRR7	0.271889	1.3007	0.0986409	0.406965	0.320251	0.4282	0.212549	0.334056	2.90259	1.2906	1.2733	2.4084	2.76207	1.28464	1.56008	1.46124	0.760851	1.89484	2.36401	6.36773	5.06223	3.11558	2.64817	3.44265	1.79336	1.09472	0.98566	2.66206	1.06741	3.04529	2.87049	2.51642	1.94407	2.98034	3.17789	1.70886	0.745644	4.14199	1.71577	1.53496	1.667	2.05057	2.18348	1.02217
TREH	126.439	17.3066	66.4173	30.7207	80.0737	35.654	59.8154	44.4945	12.7635	8.34577	25.9463	7.93709	2.51021	5.00841	4.26753	4.0111	4.43813	3.90098	4.76676	14.1774	6.61808	4.22582	9.153	4.26226	1.24001	2.4579	5.96241	4.21999	6.78162	6.38216	1.20832	3.24319	4.73708	4.43139	5.78023	6.84077	20.4351	8.96264	0.299713	0.163857	0.370732	1.44859	1.02164	0
NDUFA5	12.5931	6.94749	41.4545	30.7802	35.261	28.2633	21.8704	27.6601	5.71015	4.89973	7.81387	2.51299	2.05986	4.97862	6.41635	5.92613	8.5831	6.65555	11.89	9.95144	11.5577	10.4594	10.3747	10.2232	5.21792	6.00086	6.74825	6.04365	6.05601	6.48341	7.80713	6.96708	7.28142	6.36762	4.54052	13.7408	3.24256	9.57663	8.59399	7.22367	7.03615	7.08967	7.55744	6.42071
IRX1	1.88643	5.84173	4.57044	5.49529	4.57027	3.3802	20.2875	13.9585	0.2207	0	0.456754	0.311417	0.0576478	2.71446	1.65987	2.95442	4.62211	1.13716	1.37031	0.442012	0.950092	0.271732	0.219465	0.0219261	1.05756	1.63196	0.3834	0.493378	0.425442	0.20289	0	0.398134	0.713653	0.292257	0.152486	1.69742	0.0118115	0.0691588	0.115635	0	0.0953567	0.204926	0.105111	0.0420992
BEX2	21.9094	16.9231	32.4828	17.5496	26.4413	17.7679	23.796	30.5451	4.12916	0.355351	1.86226	2.47257	5.8562	13.5503	6.3597	11.0268	13.2927	2.19619	1.18394	1.06707	1.72022	1.35572	1.96512	1.69382	2.65843	1.95922	1.3938	2.25509	1.35572	1.49611	2.47155	1.75751	2.99186	2.14485	1.91422	13.6726	0.889649	3.29462	7.89078	7.12215	11.0129	1.07938	8.35685	8.49645
MOB1B	175.353	82.9331	350.274	343.629	408.634	300.715	220.272	289.225	74.5875	81.9954	143.273	71.7423	60.8908	74.8629	81.0868	76.813	99.6851	77.4452	135.897	83.947	108.278	87.8905	152.493	113.761	87.0955	95.742	151.878	112.716	130.903	114.054	113.898	114.592	132.058	110.623	86.122	89.4094	30.9157	157.081	96.9879	105.35	87.688	98.9445	88.5684	99.5071
PTPRD	49.9088	26.9258	39.3415	33.8845	38.8222	36.9582	19.3773	20.567	1.30445	5.04221	12.9903	1.29145	2.89301	12.2115	10.1137	10.1114	14.4248	1.57725	2.71452	2.62506	0.584016	0.833734	4.57855	1.74175	2.44684	1.42375	2.9006	3.11053	2.95581	5.39096	2.54494	2.87342	3.26142	3.05127	1.80255	1.00751	6.75263	0.389507	0.116644	0.265711	0.206806	1.56446	0.680352	0.111475
TUBB6	33.3133	296.413	32.1297	61.1808	28.6575	65.7356	62.8924	59.351	306.81	372.053	169.221	296.308	673.419	384.651	371.422	389.899	365.646	580.375	207.678	114.731	118.007	111.388	284.711	142.535	402.752	510.931	249.316	311.393	243.291	332.137	231.125	317.121	341.677	287.184	440.418	167.309	205.577	123.548	152.419	155.792	169.392	373.465	185.542	145.375
ZYX	44.1521	417.945	45.7218	95.5184	50.338	108.628	127.865	103.901	402.033	263.343	277.003	768.3	532.603	347.796	318.753	360.081	264.418	356.534	261.518	463.469	255.552	252.323	327.396	270.868	518.942	615.058	577.33	522.337	553.785	574.168	457.541	641.792	544.042	510.415	404.677	255.802	156.226	307.223	340.307	381.023	366.224	542.288	369.851	332.205
LDHD	236.03	26.7094	153.246	74.8081	219.997	75.3478	154.648	139.168	1.39578	7.06813	6.34792	29.2751	6.09259	12.253	9.7827	10.3804	17.4903	13.3494	6.58839	2.73331	1.3909	19.0947	1.85062	15.161	13.5418	13.4308	12.1079	11.5566	12.7954	16.6938	15.8273	14.3349	12.0357	13.3901	6.42916	4.82932	131.605	2.33271	4.33369	5.92321	3.69881	6.70264	4.57944	5.26581
B3GNT3	0.936349	6.17529	3.0694	2.38133	2.28793	4.16949	8.60477	5.0624	166.574	68.2775	29.7746	138.769	53.0828	18.4086	23.9009	22.5599	19.0852	67.9689	58.3259	69.2435	58.0784	119.479	24.0564	98.5825	36.1586	39.6486	16.7958	25.2816	27.8792	19.8506	21.057	26.4551	31.857	31.0482	123.994	84.2301	20.0514	37.4288	0.386306	1.72208	0.735144	8.04292	0.729312	0.129824
FAH	287.031	82.8906	176.923	72.2934	138.947	112.991	91.7037	91.1607	13.4417	28.2346	25.3244	42.0902	27.507	33.8957	31.1716	34.5891	48.0235	29.5578	28.1728	16.4865	21.8158	23.8165	14.8162	22.3979	34.6905	29.5434	34.709	28.1286	42.7449	30.1835	22.7914	30.0057	28.7182	33.5865	19.9193	19.6154	326.528	10.6125	16.4491	15.0118	11.2789	24.5394	13.8926	14.5708
DTWD2	12.5352	5.96444	25.3199	20.1219	25.3522	20.8849	18.441	20.1101	4.5026	2.60729	7.01171	5.09582	3.57096	4.64511	4.87762	4.09395	5.47128	4.21467	6.26877	4.7647	6.49114	4.05681	10.4504	4.59391	6.44802	6.91976	8.86841	6.16734	6.71763	5.06861	6.85589	5.38263	8.50945	7.41011	5.55629	6.50563	3.85556	10.535	9.50961	8.31843	7.2098	5.6286	8.80377	6.99891
AIG1	230.835	96.3805	268.797	95.9961	234.035	153.699	134.335	112.296	47.5508	40.8138	36.2635	47.436	46.831	52.198	41.4725	53.4609	69.9573	46.0946	39.9291	50.7108	45.6332	39.5247	30.3986	37.4736	29.3613	25.288	26.4075	24.8782	24.985	26.8284	24.5311	31.3681	27.4068	36.7713	42.0724	48.6269	172.749	31.7711	27.1916	17.0883	19.9035	23.1685	19.8119	19.3656
LAT2	3.52283	18.3201	4.33931	8.27836	2.22444	10.9882	8.3045	5.69537	20.7428	18.2737	44.7921	87.4361	73.5	41.1236	45.4143	37.0728	34.1941	25.9468	28.8876	13.6044	33.2703	29.0876	52.8829	30.2603	53.8841	40.9123	54.2636	55.8415	44.7243	48.8372	53.6997	62.9882	55.5793	53.3962	63.863	41.7184	27.3568	47.5613	101.733	138.188	166.393	82.055	124.581	105.73
CD276	6.2133	21.2881	6.12627	7.01232	6.04207	9.69089	8.72845	8.92218	21.6492	46.3598	18.5445	44.8444	46.1674	27.4978	27.7617	32.5172	34.365	28.7874	35.1609	23.0686	19.0666	20.5913	31.359	23.9358	42.8609	47.9041	34.523	39.8421	37.9112	42.5963	39.1099	37.3458	41.9833	39.2756	33.3911	17.5969	18.8253	19.1415	17.9497	13.1431	13.1407	50.1	18.0463	17.3342
DYNLRB2	5.55105	3.54181	4.78918	4.13994	6.01216	6.77594	3.66919	4.81655	0.289078	0.321338	1.32948	0.543868	0.483254	3.43494	0.981871	2.39557	2.34543	0.700932	0.472332	0	0.207409	0	0.418123	0.574386	0.0879501	0.847329	0.590808	0.34466	0.557253	0.193273	0	0.695314	0.273588	0.459367	0.19973	2.38601	0.74261	0	1.51461	1.10407	0.499602	0.0976062	0.275354	0.551425
PRDM7	0.267083	0.00823917	0.314916	0.162407	0.255604	0.493657	0.226191	0.496888	0.0178205	0	0.0655658	0	0	0	0	0	0.00722932	0	0.0116469	0.0285523	0.0511437	0.0292548	0.0128878	0.0283268	0	0.00949717	0.0728418	0	0.0824458	0	0	0	0.0224875	0.0566362	0	0	0	0.0148913	0.0497971	0	0	0	0.0113163	0
HMMR	1.3743	5.57736	4.80127	2.26385	3.11759	3.93688	3.01749	3.03026	56.8386	71.7587	17.8934	8.17863	56.5472	16.9462	22.4116	15.5182	27.3786	48.3547	36.1536	42.1385	71.2689	66.1902	39.691	44.6561	42.8517	41.5854	17.1471	34.4667	18.5196	31.3893	29.8883	38.9861	40.1819	32.4671	35.1412	48.7649	15.8203	65.3865	45.0975	44.4129	47.2564	28.6953	43.4088	52.7388
SARDH	51.1163	10.9618	30.5772	16.3175	43.4471	19.0877	25.9625	24.8948	1.61213	2.15583	4.3482	8.30094	2.5329	4.88185	3.90532	5.37783	5.54669	1.58709	6.29014	13.5558	13.9497	3.1838	4.40059	4.58567	5.33995	4.0051	9.03719	5.69403	7.43975	7.09916	8.40215	4.64814	3.85451	5.80416	2.6297	2.58303	75.4893	6.19887	5.55489	8.55525	8.06104	5.0422	6.17316	7.25095
PBK	0.215577	2.48277	0.677826	1.09863	0.110033	1.63469	0.669426	1.66947	19.5621	29.5051	7.55015	23.5737	11.1892	12.1859	15.5594	11.9646	20.602	25.0183	31.0354	23.9065	54.2704	48.7374	7.60071	35.2412	12.23	13.6142	4.4527	10.7013	5.61947	7.23184	9.71	12.9163	10.2613	10.565	19.6642	21.0678	6.53614	31.9881	8.62828	7.79361	10.3944	11.0861	11.3505	10.3604
NHEJ1	5.99411	1.84304	5.87037	19.3938	5.26628	16.6535	6.40788	6.84879	1.10148	3.26507	2.89472	0.263151	0.526102	0.481106	0.661718	0.891616	0.340452	1.14462	0.754177	1.00847	0.903195	0.688852	0.531063	1.0005	0.702153	0.559065	1.11487	0.562829	2.26487	1.543	0.417111	1.58602	0.926632	2.00039	0.942238	0.629713	2.51519	0.876602	0.659561	0.801312	0.797719	0.991765	1.66538	0.240127
MYOF	91.2557	516.259	149.8	290.25	91.69	303.932	266.737	229.786	3374.6	3855.01	1373.47	707.437	2261.72	728.101	805.628	740.399	834.162	2970.32	1918.16	3292.56	3255.96	2715.36	1287.45	2725.46	1061.35	1012.92	941.719	1073.8	1020.27	1155.53	1018.17	1025.48	901.714	888.381	2367.6	998.336	736.805	2115.69	451.183	388.334	292.42	798.972	427.732	486.223
VAX1	0	0	0	0.0385685	0.0212453	0.031563	0	0.0805862	5.37679	0.922042	0.626717	1.93213	0.371422	0.456991	0.172492	0.289556	1.06958	0.933792	1.0068	3.77342	1.46658	1.38602	0.728424	1.38914	1.5322	1.59456	0.896063	0.671082	1.30202	0.831861	0.0392634	0.366451	2.01865	1.3181	1.41229	0.755769	0	1.31201	0.0620857	0.067886	0	0.380095	0.0376237	0
SYDE2	15.2203	8.47196	18.3229	15.1157	21.8381	14.4284	14.3846	15.7786	5.24089	7.65426	7.03739	3.57461	4.18077	6.54722	5.67998	5.98262	6.01359	4.40594	3.86282	2.25249	3.07407	3.31272	6.22481	3.43567	2.87476	3.56777	2.86152	3.28392	2.49252	3.56791	2.50975	2.997	3.13775	3.05974	2.88098	6.42979	4.59422	4.92288	6.28024	3.90103	3.60982	3.91372	4.22687	5.85235
CLUL1	1.68401	2.62985	1.75775	2.57082	1.12022	2.70047	3.50701	2.62564	0.633648	0.917306	0.298195	0.443587	0.640491	1.51138	0.929532	1.50297	1.96079	0.464498	0.211882	0.354154	0.676662	0.580589	1.02308	0.702715	0.645599	0.675387	0.578245	0.351387	0.909007	0.197045	0.0976543	0.567107	0.371904	0.499555	0.28508	0.50863	0	0.615692	0.0823557	0.0225125	0.0407482	0.199022	0.0374305	0.26985
FCGR3A	0.639886	3.7326	2.65213	1.77874	1.24704	3.83763	6.40446	2.95635	21.4872	9.11222	17.5935	37.6996	14.4823	27.6007	28.3252	29.7695	24.4373	23.1892	62.0182	10.8456	42.7747	32.6236	39.4328	45.1126	87.366	58.1831	97.5771	118.468	113.871	84.4521	128.813	97.3906	52.113	41.1843	33.8969	30.6615	17.4422	10.794	26.0303	24.7621	17.6876	124.72	28.4726	23.0288
ALAD	493.923	120.348	334.644	152.39	351.169	177.586	211.935	227.315	44.2405	32.3011	46.2486	37.3681	33.3626	63.5707	60.9933	65.2482	75.7956	62.4425	70.3117	106.717	73.2053	124.283	44.1551	120.925	45.545	41.1515	51.114	43.0635	44.4977	45.8411	37.107	35.2271	43.6209	47.8188	63.502	56.7759	346.049	62.6148	53.772	57.9228	61.4493	44.2617	53.0251	51.1322
NRTN	5.23449	3.37308	3.12407	16.7064	6.4567	9.20646	6.19807	10.0287	0.413937	0	0.571114	0.519184	0.562235	0.733471	0.552342	0.835578	1.13348	0.752759	0.23672	0.621766	0.148496	0.424709	0.860659	0.493485	0.818594	1.24088	0.507594	0.894516	0.718148	0.864848	0.137156	0.675609	0.979391	0.822221	0.857994	3.37775	2.79132	0.432372	0.289173	0.43476	0.143078	0.209646	1.15	0.157919
FBXO21	114.574	42.7957	99.9611	47.6443	95.5113	58.7588	84.8045	87.318	27.9491	12.7324	19.2984	16.7494	20.0927	27.5491	24.1894	27.1908	35.2664	25.1169	26.0474	24.2844	34.1663	35.0236	22.4643	33.097	20.5464	19.7394	14.658	17.7403	15.0017	16.3917	15.2456	17.0392	17.9887	17.0264	18.3094	26.3563	15.971	26.675	17.079	16.3124	15.8079	15.6853	17.3211	17.3736
LAMC1	294.308	839.134	328.075	359.417	325.85	395.574	507.64	383.212	959.014	2013.8	1082.31	656.101	2190.99	1171.07	1289.94	1280.97	1561.91	1586.59	1381.7	1203.68	1298.04	1409.5	1840.7	1290.62	1461.44	1536.1	1303.29	1328.75	1976.19	1237.49	1072.61	1136.55	1113.62	979.779	1050.69	953.909	446.977	1281.88	412.022	397.225	290.783	1189.25	404.078	364.99
MPPED2	26.6048	11.6903	24.3986	87.6343	34.6109	56.832	44.3302	58.8106	2.30914	1.54009	12.0004	0.579251	0.434272	4.09164	3.5294	4.26872	7.82192	0.979824	2.71653	6.93701	1.57393	1.42154	4.92641	2.66113	1.75635	1.84593	1.51019	1.30773	1.95857	1.62104	0.918147	2.61837	3.4238	3.30245	7.97716	18.1929	0.642624	2.02606	0.967887	1.1465	0.159631	0.623737	1.31971	0.528569
IER5	2.11752	6.92777	2.18246	3.27211	1.80243	2.99793	3.95504	3.03756	7.82668	17.1573	6.48291	17.252	17.4452	12.6084	11.9432	12.8807	10.1182	5.97807	7.88271	8.73208	14.1809	12.4001	11.4983	9.67273	15.2431	21.5253	13.355	15.3246	12.5966	12.1094	19.1264	19.1492	14.9266	14.6873	9.90926	11.2843	5.78965	14.724	16.5461	16.2243	17.3366	16.6399	21.6584	20.7608
EDA	5.97934	2.58273	3.15769	2.317	4.54686	3.56844	2.87263	3.31152	0.265715	0.714376	1.29592	0.66655	0.743772	1.26757	1.25333	1.17123	1.39881	0.629299	0.646188	0.376229	0.425628	0.182599	0.947419	0.540242	0.616654	0.493984	0.545584	0.427318	0.752838	0.900656	0.270273	0.509596	0.600425	0.615358	0.75143	1.09427	1.32285	0.650626	0.500759	0.405937	0.478447	0.650974	0.698478	0.490356
SLC51B	21.7852	4.39298	20.7598	4.68941	20.7542	7.21211	5.96107	6.41951	0.155254	0	1.25668	0.778917	1.14198	1.78654	0.873862	1.2404	3.80416	0.225869	1.58293	1.29351	0.757469	0.764615	1.70666	0.641646	0.264516	0.463347	0.507685	0.296169	0.335196	1.07952	0.329234	0.597488	0.313462	0.328948	0.34326	1.02516	0.42542	1.66061	0.303687	0.569243	0.300518	0.629053	0.591535	0.473843
GALNT11	855.528	481.964	745.17	406.158	1026.4	766.97	400.432	332.939	125.523	113.113	149.809	88.7654	124.784	188.641	153.183	187.201	307.469	143.657	127.761	139.976	142.931	164.615	157.349	150.272	79.2597	71.1005	91.0838	75.0285	85.4684	80.1182	76.4968	71.3102	79.5299	78.9251	121.583	219.589	61.7066	152.641	81.4427	70.7152	65.7834	68.7806	73.6059	85.0123
GABRB3	7.09385	2.89412	6.31323	5.17458	6.40114	4.58843	4.11362	3.65932	2.50485	0	0.520978	0.134733	0.0244876	0.936443	0.478582	0.506306	1.57276	0.142071	0.0702067	0.164288	0.0350329	0.0561099	0.162436	0.0543301	0.190149	0.150927	0.231517	0.139718	0.240958	0.117523	0.142373	0.18791	0.197167	0.124145	0.128197	0.410342	0.209054	0.097924	0.0750431	0.0745945	0.0675091	0.15827	0.105421	0.134121
PDHA1	49.1067	39.4373	46.5927	31.7784	43.1602	44.4493	51.9101	56.9789	18.3642	14.317	14.1344	16.361	21.4278	27.5978	22.121	26.4505	33.6014	20.8263	15.6945	20.0951	17.182	20.995	14.4722	18.3132	18.4503	16.9055	13.1144	16.4852	14.4777	14.139	18.4566	17.2157	16.4501	17.8495	22.4747	23.3697	17.0509	16.3779	16.2464	16.2545	19.0372	15.0038	15.7824	18.4608
GINS2	1.15108	4.10056	0.55076	3.06063	1.6093	2.16315	3.39076	2.90681	10.9528	21.1431	14.9397	15.9491	21.2573	9.22213	9.59212	8.26479	9.75352	24.3551	12.9899	16.7783	18.4003	20.0856	10.4326	12.5693	13.5893	14.9203	6.02756	10.8929	8.98102	8.28734	11.4717	10.1339	9.30403	8.94297	21.2629	10.9045	6.99982	16.3405	11.9439	18.3653	16.6208	13.8546	17.0997	16.7958
FPR3	1.24579	14.8292	2.90928	4.80789	1.14826	9.41	4.52751	2.17775	21.9896	14.468	38.9796	81.8834	13.6528	42.1955	43.5189	35.8652	38.1443	19.8809	34.8364	13.0129	45.3952	19.3531	43.5158	16.7072	83.0477	77.4018	106.171	100.837	98.2491	73.4488	107.611	62.2038	50.4945	48.6152	48.4608	42.6303	12.6931	28.9168	62.6016	55.8648	56.9675	99.6121	48.6066	66.1673
BAZ1A	3.40573	9.9517	5.05185	8.13707	4.36017	8.76137	4.55289	4.79539	30.3887	23.6259	24.4233	7.61302	20.4443	16.1693	17.1462	14.7659	16.0336	18.081	19.5469	19.2816	22.5939	18.6625	23.5853	17.1391	22.8854	26.9297	19.8072	22.2059	20.7367	19.7683	30.0416	24.2773	25.6195	25.2114	18.3458	31.7307	8.78256	28.2227	33.7192	38.3461	37.8196	26.4937	30.4344	31.6929
RGS10	3.87987	12.4243	5.50456	8.59308	3.62255	8.9697	5.23598	3.93903	25.0878	11.2298	21.868	18.2464	22.8556	29.9332	23.5947	29.5948	23.6882	29.9663	17.1229	14.5138	18.3142	40.8534	23.2335	27.7813	20.2448	18.1978	28.5205	24.8928	20.6689	20.5332	27.4488	18.3286	17.635	13.6991	29.7349	45.8866	5.96899	28.59	75.8917	65.3361	73.1444	27.6069	58.5498	69.7858
MARVELD1	14.4765	55.2123	8.3003	22.0618	8.03224	16.5823	21.4623	18.8442	39.8911	56.5905	64.3534	165.654	108.205	81.0508	85.823	99.8608	79.6305	105.806	77.5255	67.2351	67.7307	57.2486	139.539	83.8715	116.387	110.735	119.505	111.25	96.2868	121.804	79.6197	93.5625	100.401	102.549	96.7294	52.4428	36.743	102.099	43.5923	35.4432	30.1158	95.4744	49.9241	41.508
CCDC178	1.45032	1.09124	3.28111	5.18697	2.57286	4.12411	2.80106	4.37879	0.0283228	0.20989	0.60787	0.0473655	0.0157825	0.873831	0.705467	0.633915	0.758329	0.183133	0.222131	0.121012	0.0135474	0.0929916	2.36238	0	0.0574468	0.231445	0.200669	0.0900494	0.0291187	0.0504964	0.0500514	0.0389281	0.238268	0.32005	0.195688	0.467545	0.0161685	2.52452	0.0395722	0	0.0130531	0.0510032	0.0359709	0
ADAMTS2	2.84004	27.0883	1.86037	7.383	1.02679	7.74687	5.83488	3.62746	36.4393	59.2918	81.3656	38.7324	73.0942	31.2745	38.9994	36.7336	28.5286	17.494	53.9245	33.0151	25.5604	40.7404	127.481	60.1761	78.2539	96.0814	71.9488	81.7868	65.936	88.2725	101.578	98.2961	95.9676	100.166	17.1077	26.8366	36.6958	56.7707	25.6719	30.2576	26.4132	140.155	36.0999	19.4282
BBS12	11.9767	6.12413	13.2751	6.4887	9.71533	8.55319	8.90252	8.92851	2.27454	3.19764	4.03045	2.727	2.14582	4.80434	3.35967	5.34481	6.81187	3.9133	2.55778	1.79536	3.22789	3.12995	4.37847	2.47239	4.69145	4.40308	3.10364	4.51647	3.72692	3.64526	4.75471	3.39058	3.10237	3.26006	2.85418	4.20401	1.34619	3.1445	4.52158	3.18103	2.42797	3.25267	4.28002	5.24479
PLCXD3	14.1043	3.9313	11.4512	9.2269	9.66842	8.75942	4.89752	5.24425	0.0685113	0.13539	2.47168	0.295984	0.0827167	3.38644	3.06577	2.68508	2.64036	0.276867	0.248761	0.140262	0.0928497	0.0812289	1.09004	0.0423512	0.231601	0.30021	0.485406	0.467415	0.246528	0.10688	0.0353126	0.434205	0.701234	0.427414	0.23142	1.37087	0.368292	1.55211	0.606245	0.418664	0.394684	0.257029	0.952295	0.406583
TRAIP	2.52714	4.50964	1.91009	3.91773	2.15807	2.21112	3.45729	2.04646	19.0409	19.6086	7.73095	13.6656	19.0377	6.57588	7.04888	5.90901	8.0822	15.8508	11.8681	12.3028	18.0168	13.1165	9.30533	13.7726	13.3856	11.2812	6.10765	8.53642	8.08108	10.2676	9.83327	14.1906	11.1299	9.23386	13.9085	24.3702	6.08647	10.4051	10.511	9.98698	11.3338	11.772	11.7289	13.0637
LPAR5	0.778992	1.31181	0.504277	0.955334	0.350829	1.87634	0.543302	0.698637	5.30772	2.82766	5.93949	7.11743	15.865	2.75341	3.48928	3.97073	3.49275	2.90606	2.84551	3.52705	2.87808	2.60999	5.83742	4.97664	1.81576	2.32029	8.75816	3.67447	4.75276	5.29844	3.3715	2.08433	3.20998	3.31674	8.21321	5.50596	3.72814	7.03105	12.9521	17.8242	15.7929	2.60974	17.4893	11.9816
SLFN13	0.549215	2.18657	0.777804	2.03139	0.820125	2.77757	1.67599	1.64769	15.8549	20.5113	10.2869	6.61252	5.50833	3.94762	4.81999	3.94553	5.23283	9.9399	8.41778	13.1052	10.2422	11.3197	5.2145	12.6628	5.67292	7.57679	6.37775	5.80043	8.07053	6.31744	5.36906	6.60678	6.72611	8.19288	5.12237	5.89019	1.78835	8.45464	4.94228	5.30778	4.06666	5.61513	4.38174	5.8343
GABARAPL1	911.346	368.132	743.688	526.104	823.153	674.771	562.105	655.889	87.4357	73.7152	84.9501	163.124	66.6293	259.377	213.047	253.894	252.193	418.874	121.91	84.9036	119.493	77.7962	106.101	79.1791	123.542	106.186	140.235	150.008	147.097	144.753	189.029	153.783	121.033	118.211	63.811	82.8186	168.929	76.9226	99.7406	60.2542	54.9496	172.482	88.164	110.324
RAD51AP1	1.20728	2.46129	1.60918	2.11573	0.52244	4.23902	1.11135	1.79113	17.0913	11.3369	5.82441	6.1148	11.2413	5.4203	5.71	4.50087	7.38817	14.1988	15.0892	7.49694	19.0977	21.4343	11.6715	14.6528	13.4686	13.1104	6.64255	9.18659	7.90723	8.09254	8.80107	9.47345	11.6676	7.12378	10.957	10.7221	3.71879	20.6036	13.036	8.6465	11.2342	8.93059	9.50107	11.0741
SYT5	0.104981	0.414533	0.0825218	0	0.0803754	0.119409	0	0.0762185	42.7563	20.9296	7.42225	27.13	32.1783	5.32685	6.79762	8.04918	3.81911	23.0986	22.3407	54.4089	27.6615	59.7953	4.61998	50.9507	26.1189	26.9375	4.58107	13.0283	6.99984	14.9862	12.3289	26.2638	25.9515	19.1155	33.3743	3.19561	10.7485	8.70969	0.782942	0.171218	0.154955	10.6713	0.711691	0.598598
SETD3	260.402	132.796	276.694	122.587	246.303	170.574	188.267	197.252	58.9274	65.4287	75.1534	51.5771	75.464	103.858	90.5932	94.9347	114.448	73.9664	71.2004	61.6153	70.8996	75.8899	63.2686	62.5528	59.2021	52.7825	67.5638	62.2198	60.1689	49.8651	62.4277	51.3476	50.8168	49.2106	63.6324	98.1462	49.884	62.848	85.6183	76.9194	85.8397	63.6148	76.7457	77.9278
S100A11	30.4457	182.52	49.0023	72.427	41.1522	107.677	68.8943	74.4046	398.79	177.729	138.253	682.376	404.456	300.834	189.153	282.427	356.281	470.361	383.582	612.043	454.281	528.504	343.464	441.815	566.871	600.088	272.197	418.413	296.456	325.927	382.997	444.254	385.838	364.301	536.117	503.306	119.664	302.594	161.21	150.145	146.566	411.637	184.025	195.963
LILRB1	0.280959	1.99885	0.487396	0.942592	0.222525	1.41053	0.705624	0.590844	4.55085	5.97846	9.32315	11.7272	1.4956	3.9241	4.44646	4.2987	3.78463	3.1348	3.70435	2.23715	4.80868	2.24125	5.02652	2.69626	11.5548	11.2115	19.3627	16.6352	19.0924	13.3599	25.3191	18.2955	11.916	11.7459	6.97458	5.89816	3.91458	5.44495	19.6676	22.5163	24.2672	19.8498	18.7053	18.9401
CIRBP	270.71	202.423	223.125	381.128	210.654	278.313	269.678	255.507	92.0423	116.808	114.366	144.841	120.758	162.032	141.271	190.152	150.026	87.8432	152.781	93.7015	141.828	118.496	156.048	136.6	100.631	96.1993	134.254	112.855	122.854	94.4219	92.8971	97.0165	86.8499	120.239	117.267	145.146	99.0729	184.123	187.981	224.958	256.646	99.642	227.82	192.595
OAS3	14.8642	96.2399	21.1618	33.1321	13.9171	31.3539	49.886	40.7278	395.951	326.901	101.223	953.689	135.327	240.531	348.157	215.755	351.149	342.656	134.504	341.345	377.832	149.487	149.083	155.834	459.889	657.646	307.245	333.875	384.046	260.768	176.589	222.729	404.39	328.149	352.27	157.776	109.778	138.678	276.454	519.489	518.508	140.633	170.962	287.289
KBTBD12	0.719325	0.684909	0.601526	0.950148	0.320281	1.10252	0.915949	1.35561	0.0980331	0.121081	0.360687	0.0546484	0	0.208904	0.137418	0.175903	0.243036	0.0924398	0.0783095	0.191975	0.0625219	0.0983491	0.118163	0.0692577	0.251863	0.371522	0.284951	0.305192	0.461945	0.22576	0.0144368	0.217083	0.206178	0.207709	0.0602073	0.0653859	0.00932726	0.0364086	0.0684852	0.0582426	0.0301203	0.250093	0.0760866	0.0831115
KLK10	0.0536431	0.0264772	0.0281112	0.0497054	0.0410701	0.040677	0.0757168	0.0908739	2.40523	5.77168	3.33609	43.2406	35.8206	0.374063	0.620587	0.438066	3.37638	5.16086	17.4915	30.6615	9.39556	44.5776	5.60495	43.3456	16.8773	16.1755	1.88827	9.01276	4.4452	15.9917	12.7894	11.2426	17.717	15.4906	6.50223	48.2274	4.13553	10.7034	0.0266711	0.335373	0.0131964	8.0954	0.0484878	0.0728262
ASB17	0.0995378	0.0491299	0.156486	0.691733	0.228623	0.735914	0.210745	0.180666	0	0	0.0488708	0	0	0	0	0	0.150879	0	0	0.0851282	0.0762419	0	0	0	0	0	0	0	0	0	0	0	0	0	0	0	0	0	0	0	0	0	0	0
CPNE6	100.689	1.69244	52.3769	12.6229	78.7568	19.9224	9.96752	13.0528	0.395738	3.5192	3.36703	1.11681	0.206737	0.288739	0.336037	0.840886	0.200676	0.239888	0.258642	1.03035	0.638855	0.406037	0.500847	0.235894	0.602003	0.210903	0.889675	0.530806	1.67829	0.264584	0.131126	1.08784	0.936332	0.524048	0	1.18777	2.03321	0.496036	0.622034	0.75572	0.0683937	0.267239	0.376951	0.150976
NTNG1	7.25077	5.0175	7.47317	16.2494	7.46322	6.66722	4.78738	11.7293	0.31717	0.0762301	3.12236	0.12902	0.766662	3.27375	2.72025	3.2932	2.76809	0.311776	0.73953	0.604316	0.0861053	0.211086	0.247976	0.585918	1.25185	0.721807	1.28943	1.46151	1.04435	0.664819	0.306758	0.954339	1.61175	1.21688	1.06608	0.283013	0.0367015	0.329505	0.467099	0.248821	0.6163	0.185239	0.53346	0.248545
SAMD5	168.227	77.9028	387.571	283.621	289.322	191.657	172.47	180.92	34.3124	16.8796	45.9311	4.2121	56.8111	30.803	30.0393	27.5502	53.487	7.78873	15.173	7.837	7.75223	5.03362	48.1512	6.03441	30.4739	39.8407	43.6873	24.3718	45.3718	28.7003	41.9937	32.8117	23.5838	21.81	19.4702	37.6882	25.6933	42.9477	6.3241	8.03024	5.34968	12.4236	9.08646	5.34756
ACSS1	33.2857	25.3204	43.7442	50.9686	39.1351	40.6131	51.3975	52.1467	5.14296	5.34424	13.8381	18.5211	1.76324	12.6268	10.6564	12.4256	12.9958	4.69863	4.78809	3.66811	2.71029	1.98656	8.33759	2.37844	5.59216	5.38586	13.1011	8.38372	8.62474	7.34712	9.37389	7.24852	5.35489	6.96421	8.99361	8.1475	3.01061	11.3009	24.9156	25.0449	26.9279	7.02331	23.4686	26.3023
HYAL1	66.1191	22.1303	67.2411	22.4625	59.7955	30.3077	53.9704	50.8099	0.863954	3.03877	4.79175	3.42877	0.905368	9.02126	7.94622	8.99804	11.6235	10.2866	5.09032	6.21876	2.29445	11.3464	1.80916	9.49019	6.6223	7.77923	3.75281	4.2279	5.11065	4.41409	4.49483	6.69939	7.90811	7.37671	3.97356	4.81847	49.1471	1.50854	1.26115	1.33958	1.60456	4.71962	1.88334	1.04292
ARID3A	21.307	35.1679	29.8349	35.6952	27.9278	46.4024	31.1814	29.041	120.041	101.679	100.093	125.685	91.8698	44.4088	53.2727	41.2443	51.8228	76.4801	136.93	277.273	168.164	188.501	71.4165	160.248	168.528	203.657	98.3824	130.249	122.261	121.907	79.5101	137.811	166.404	181.469	74.3476	95.5802	26.8534	112.019	63.4776	70.242	65.1635	122.475	65.9438	68.5905
GGT2	0.511151	0.751276	0.60716	0.631506	2.33068	0.646	1.03894	0.527795	0.0242528	0	0	0	0	0.222456	0.305968	0.113374	0.255807	0.088209	0.0951052	0.0388582	0.243613	0.0398143	0.0526189	0.0771027	0.11806	0.0387754	0.0594803	0.0867477	0.0374015	0.03243	0.0642884	0.133336	0.0612085	0.102772	0.0837838	0.145584	0.0103838	0.283728	0.0338856	0.055577	0.033532	0.0327554	0.138608	0.0555154
LYRM9	3.14052	2.15135	2.30407	4.65597	2.72502	3.55048	5.73847	4.94708	1.44268	0.767956	1.66341	1.83498	0.789758	1.33853	0.907069	1.45934	1.7228	0.837569	1.4077	1.67664	0.962203	1.26757	1.49889	1.80875	0.853122	0.638906	1.01329	1.0175	1.12808	0.91021	0.417431	0.642342	0.846147	1.16241	1.38987	1.25023	1.04397	1.76587	1.94471	1.78493	1.69967	0.53514	1.78064	1.5814
PLEKHA5	69.946	31.098	77.9451	77.6224	69.7271	69.9885	48.016	54.752	7.86289	7.4483	29.1024	2.40121	9.95121	19.0138	15.7504	17.2886	21.004	5.84392	9.5294	7.58623	6.29149	4.18108	9.77823	4.83641	13.8957	15.0764	13.1773	12.0037	15.9349	15.5653	11.2256	14.7423	19.9736	22.6535	7.4876	11.6203	10.5459	6.64188	4.66901	4.08679	3.49772	7.67606	4.02702	4.51265
PTGFRN	36.7549	263.792	48.8154	94.3239	63.7544	102.342	91.1415	84.9644	233.358	250.955	262.978	323.952	324.616	249.24	253.085	270.43	277.354	153.901	218.536	136.701	140.449	129.758	374.942	143.605	407.916	423.047	339.97	378.977	316.402	448.287	328.676	296.749	373.694	338.4	263.211	298.57	92.1972	237.442	105.26	86.2248	80.552	307.962	126.538	97.9133
PIF1	0.578999	0.785902	0.265492	1.60949	0.258587	1.20738	0.653802	0.560486	5.25401	16.2613	4.12199	8.07584	9.51509	3.50056	3.69908	3.19597	3.65684	6.24484	4.10717	3.50753	3.84358	3.12874	5.81132	3.19325	7.11488	6.25892	7.24286	6.57128	8.06277	7.40431	8.49966	8.5665	8.35246	12.2234	4.9825	2.93743	3.33013	5.89692	6.90901	7.3971	6.55205	6.60901	6.57464	6.44563
UPK1B	6.27134	5.79362	7.54719	4.82106	8.37066	5.1132	3.54861	2.41759	0.888725	0.526881	1.14444	0	0.123807	3.94	1.66742	1.83805	5.55221	0.179575	0.0580844	0.403447	0.0850194	0.316109	0.192818	0.117724	0.324466	0.678873	0.217961	0.211921	0.27411	0.257481	0.255212	0.264659	0.542044	0.910117	0.470764	1.06697	0	0.272303	0.0413904	0.0226287	0.163834	0.020005	0.0188119	0
SBNO2	34.9613	193.838	24.6388	65.2257	34.2185	61.8733	50.3021	53.1561	190.792	180.609	122.192	418.996	245.377	226.546	248.547	243.19	177.008	171.026	153.911	195.093	194.277	127.439	143.066	156.129	243.305	242.472	174.348	225.605	223.263	265.404	231.571	247.046	270.704	339.663	206.951	150.934	80.7465	143.483	151.706	243.52	234.929	249.371	214.924	176.857
HAUS8	3.93296	5.06877	3.60681	4.55531	3.62452	4.63916	3.39248	3.80721	16.717	11.0631	8.08156	8.48449	12.4782	9.6604	7.621	7.89726	7.44404	13.1028	10.6208	13.5167	14.4488	14.8704	7.87239	9.33135	10.7871	12.8456	10.488	9.40939	9.3528	9.56517	8.70798	11.0608	10.9399	11.0377	11.0129	15.9274	7.09077	11.6951	14.5572	15.9172	15.4266	10.1862	12.7387	13.7638
ACADM	152.834	38.5027	300.542	59.8541	174.706	98.1576	87.7378	92.7952	6.47387	23.7529	13.6584	10.8455	16.6215	21.4609	18.3314	18.3638	28.7881	22.0091	19.0696	19.1675	19.4403	32.3106	19.0714	28.677	13.8425	14.5727	17.3392	15.6531	14.7486	14.2411	16.7557	12.1025	13.2822	13.309	16.9221	19.8213	58.2751	23.2846	25.997	24.1377	29.8569	15.24	25.2554	27.4962
RTN2	3.01148	7.47709	1.64988	3.04409	1.39736	5.29374	6.26009	5.2341	25.7683	13.2119	10.3052	23.5833	22.1493	10.2358	7.75257	10.5989	8.2996	18.3072	22.6674	22.4773	19.1524	27.5884	18.3186	28.3393	19.2661	19.7815	10.513	14.287	12.6954	15.1114	11.7501	13.5911	17.8258	17.7518	16.8952	27.5591	8.00859	18.3171	11.3658	10.4928	8.75533	14.5393	9.77469	13.7519
IFT88	126.518	87.8689	186.86	196.955	177.45	189.721	165.754	161.177	32.7092	63.0019	77.6793	17.153	24.3939	62.0145	46.998	55.2423	77.4422	45.8086	77.955	77.1425	81.6332	81.1236	60.0559	74.4042	39.5488	37.9443	48.9848	38.0737	51.8558	45.2458	38.6806	40.5969	44.0329	48.0939	44.4196	66.7536	38.9346	72.5731	43.8294	38.5547	35.0875	31.7995	45.4811	44.6437
FADS2	10.1879	44.5751	5.64541	11.5629	5.42393	12.2349	19.0175	11.7732	32.6633	95.2541	51.4721	55.8283	86.1825	64.4099	76.4927	73.4814	116.871	48.7477	23.5585	29.5159	20.7845	30.2421	61.2194	32.1229	45.3657	62.7333	40.4153	73.3993	32.315	51.0756	37.7047	59.199	33.5562	38.5172	27.3019	46.2845	103.218	40.6735	58.5061	65.9861	74.588	92.0012	72.3484	63.2923
ZNF217	16.9324	25.5976	17.7615	21.4984	16.1745	19.5254	21.116	22.1479	88.1053	79.2422	41.7053	34.7274	82.6048	47.1389	54.7766	42.0786	47.2139	52.8086	57.4165	95.3905	75.4052	73.4724	60.3069	71.2875	81.0454	96.7644	41.9301	60.7938	63.4273	64.2589	54.748	75.8512	91.2673	79.988	54.4127	59.5821	29.6578	69.4098	45.7513	46.1428	42.8585	39.1899	44.227	48.0503
RHBDF2	19.3195	99.0396	15.3367	47.0575	13.9127	34.9202	35.5582	32.0107	163.161	207.927	89.4075	513.152	173.546	129.369	135.401	133.948	109.226	133.07	128.592	206.371	178.089	127.556	98.3565	135.52	191.356	219.181	188.642	182.846	230.598	188.41	183.367	231.132	232.432	265.873	239.431	138.21	43.3219	109.978	152.643	194.123	173.214	154.861	180.442	177.859
DMXL1	37.2297	16.8871	44.4585	32.0278	44.6096	34.8945	28.2298	28.5837	11.3579	13.4542	21.2606	11.0174	7.6132	14.7939	15.951	13.7359	15.2068	9.62157	13.588	11.6028	12.6048	10.7564	12.8492	12.5462	11.8676	11.3004	18.1027	13.9497	16.6139	12.9134	11.2564	11.4414	13.5849	13.953	11.9299	12.8449	7.31836	15.9179	21.1671	22.9067	19.7318	9.0701	20.7878	19.8068
ADM2	15.7181	6.22794	8.96571	6.27732	12.8155	7.83628	5.21875	5.69658	0.503949	0.393644	0.889488	4.15124	0.899377	1.41966	1.30855	1.44705	2.59693	0.924705	0.560811	0.51283	0.547248	0.402471	0.57131	0.497955	1.03597	0.921854	1.18027	1.20169	1.01872	0.837775	0.604743	0.842411	1.23748	1.86135	0.461115	0.521217	0.740597	1.33163	1.40822	2.10159	2.2786	0.892171	1.71252	2.01612
PLCB3	52.0957	119.526	45.8394	65.8248	48.8409	77.3629	65.4303	63.8798	392.842	277.081	127.973	229.516	424.844	148.726	173.147	155.582	156.178	274.578	318.418	525.084	410.658	375.602	210.578	349.648	279.107	293.018	153.479	210.983	179.614	230.677	210.721	248.996	250.666	279.942	216.667	141.694	159.666	255.225	86.0459	81.0562	73.9466	209.462	97.1695	97.6057
KCNJ16	173.47	108.292	244.27	196.806	227.123	177.999	184.55	210.85	4.72477	1.67456	46.1546	3.53848	19.6946	57.0866	43.6252	42.8466	83.2134	22.5472	8.25248	41.7234	25.7439	11.8931	19.026	8.95798	7.0999	6.62707	2.86611	4.07388	4.20283	2.51797	0.226889	4.11283	7.14592	6.93494	3.20767	35.0413	4.25103	13.481	0.0956722	0.0418442	0.113609	0.277444	0.0434828	0.104494
KRT15	0.379009	3.26525	0.0541682	2.49024	0.263796	1.33248	0	0.450275	24.4609	690.192	16.9168	45.6745	91.1911	83.857	82.6725	92.0091	108.871	28.0946	22.55	22.9257	17.8406	28.3809	51.3946	38.8238	112.851	149.846	51.962	132.532	62.0577	159.115	288.807	434.181	56.8137	55.8796	31.7172	10.8746	101.044	33.9339	58.4854	12.419	6.71311	157.731	37.9802	73.8139
CYP4V2	73.2327	18.9323	82.9302	38.1155	94.6682	48.819	38.4067	39.1207	6.69035	14.5574	22.5495	9.72057	6.42503	12.4302	10.445	12.2668	15.3286	11.0257	5.13756	5.09362	4.3009	3.80385	5.86793	4.45	6.54438	7.02146	10.2277	6.79813	8.54917	6.46108	5.20926	6.98903	8.19299	7.54005	7.14686	10.3844	48.4047	6.71407	8.09909	8.97657	9.89522	5.95984	8.57733	8.73732
TRIP13	4.83051	12.9183	4.28035	7.81251	7.53112	15.1845	5.50417	9.30961	124.046	146.748	19.6633	69.3847	135.111	32.4461	36.2142	26.7764	39.7102	118.219	71.0844	71.5077	99.4285	98.8182	50.8563	78.0969	89.2302	99.5378	34.3394	66.6264	37.45	66.0725	67.6028	89.5646	74.1844	62.7761	57.3967	64.8663	39.5818	78.9766	45.7197	44.4047	43.1685	79.7787	49.8946	57.3759
ACSS2	266.091	91.0267	157.396	99.4403	209.477	149.995	113.007	109.949	29.3874	65.1479	46.3238	47.5154	31.0129	60.5999	60.0383	58.8097	75.5983	34.311	21.1547	22.8954	16.9079	19.2517	27.7196	18.9067	38.4756	40.0817	34.1123	40.1855	37.4587	37.21	41.6077	39.5874	36.1345	35.8835	44.1115	33.1494	104.808	21.3681	27.8661	31.3631	29.8861	31.4512	31.8041	33.8363
LDHB	3305.33	1514.11	3356.79	1053.31	2813.37	2037.92	2530.57	2510.84	526.571	336.646	256.991	567.493	807.472	1115.22	827.226	996.813	1331.86	737.913	520.728	130.246	449.119	271.948	704.655	251.92	762.614	695.715	407.858	662.024	441.23	538.628	736.689	645.657	543.36	452.544	307.732	585.194	169.441	690.139	1239.82	993.694	1200.76	721.328	1056.28	1230.27
CNNM2	103.452	33.6248	91.5044	82.4452	115.087	68.8516	90.4418	104.872	32.095	23.3039	42.443	29.1412	40.0595	28.9702	25.064	29.8966	26.5663	28.1676	27.0503	73.4123	27.8348	31.3115	55.8787	49.3853	28.4721	25.3977	37.5458	35.8825	38.8298	25.0707	22.7014	32.6019	31.4321	31.3679	41.5131	26.1907	23.18	35.3079	20.9115	20.3062	17.6304	24.3736	20.6554	21.4381
XRCC2	0.214055	0.3114	0.247963	0.626344	0.163884	0.422875	0.124035	0.253561	3.11506	4.81299	1.58198	0.784435	1.88494	1.00791	1.22554	0.741129	1.25882	2.1872	1.77651	3.43974	2.68373	2.67537	1.67874	1.98828	1.79301	2.36519	1.37653	1.69926	1.53947	1.62433	1.83318	2.71932	2.10202	2.4591	1.43761	3.87157	0.602485	2.29147	1.74765	1.56181	1.67121	2.2254	1.72608	1.69773
ECHDC2	128.187	40.9694	78.6877	165.224	83.8981	129.632	97.5584	113.077	41.9849	63.6091	55.883	28.9182	25.2917	25.4131	20.3143	29.563	27.4157	22.2751	23.42	55.4111	27.6179	21.9541	25.8291	27.1871	20.235	22.1214	32.8955	22.947	40.2375	24.6478	18.3295	24.9259	26.6904	40.8206	23.7714	21.3199	128.447	25.401	20.57	18.9756	17.3926	13.6937	18.1941	17.925
MOGAT2	1.22285	0.244142	1.16644	0.49652	2.79818	0.593871	1.53598	1.63597	0	0.195661	0.0539677	0.0735909	0.0122605	0.0366934	0.0569388	0.0374014	0	0.106699	0	0	0.0210484	0	0	0	0.107105	0.297054	0.0239827	0.069954	0.0904825	0.0784553	0.019441	0.0806426	0.166587	0.559413	0	0.0440252	34.3776	0.0735431	0.184448	0.134453	0.243364	0.0198107	0.391212	0.33576
CYP3A5	251.944	77.0739	158.068	341.467	156.14	218.306	164.593	247.444	8.16448	15.3824	55.7504	5.32268	4.62665	26.9242	20.5913	23.5232	34.8053	52.7908	5.72797	11.0858	2.58144	2.87751	25.0861	7.25887	3.36812	3.78574	10.9356	4.34469	13.4445	7.70994	3.60702	10.7778	11.0594	13.0961	38.8816	15.5751	609.934	8.86537	3.86688	5.56705	1.46684	3.9248	2.4019	3.23798
KCTD8	2.37475	1.77249	3.7334	6.76229	5.58748	3.68933	3.13937	4.87798	0.123668	0	2.27502	0.310224	0.465158	0.824968	0.18002	0.525554	1.4549	0	0	0.297215	0.17746	0.203018	0.268311	0.294868	0.301001	0.329535	0.202199	0.147446	0.38143	0.248047	0.0819538	0.169975	0.312111	0.131012	0.769005	1.02074	0	0.103341	0.345575	0.094465	0.0854922	0.167024	0.157063	0
RNF128	29.1092	18.5134	39.1912	9.78149	33.7968	16.3368	13.8528	11.3466	0.419669	1.41088	2.95631	1.41222	3.22548	5.93194	5.12559	11.0923	10.0488	0.446741	5.90042	3.0176	1.9682	1.8988	1.28805	2.8148	4.69618	2.58568	0.502071	2.59943	1.2786	1.77931	0.33916	1.2521	4.74034	3.18804	0.127299	0.737323	27.6007	0.975082	0.0286027	0.140737	0.0141521	0.456204	0.0649992	0.0468603
PIH1D2	9.62938	9.0761	11.2043	17.5426	8.2471	19.0591	17.2316	15.0092	3.25242	3.87362	8.54744	1.60261	2.33018	5.81152	3.21266	5.08446	7.02122	4.92887	4.47912	4.09443	5.8339	3.24172	6.21641	3.78513	2.82722	2.47618	2.46895	2.70059	3.13483	1.32024	1.0007	1.35705	2.27196	3.81473	2.80896	3.835	1.88985	4.85325	1.29835	0	0.321201	0.627525	0.368811	0.797668
HSD17B14	93.2259	17.5949	72.2157	27.8212	68.3835	40.7281	50.2486	57.7252	7.9177	12.6814	6.65629	16.3378	7.64988	4.25948	3.09826	5.60798	4.42083	11.973	8.06819	13.5725	9.89561	8.24604	6.21866	9.87909	20.7736	20.0092	15.3119	11.4702	16.6086	14.7425	16.7565	17.9034	16.7058	21.1952	9.29398	5.30222	13.2682	4.26856	6.72076	6.2431	7.12147	11.3834	7.46072	7.21058
ACTN1	77.0518	824.975	82.4048	201.074	75.4457	233.385	219.695	168.204	533.633	517.522	800.691	535.323	899.943	698.549	752.306	718.686	563.8	581.333	582.363	400.927	285.713	277.674	944.612	446.925	876.99	943.941	799.136	854.824	774.225	926.329	964.419	916.076	902.553	854.611	759.61	460.339	350.051	495.824	529.513	528.157	531.584	1009.35	516.019	522.991
CCDC158	16.2666	5.63516	11.2776	14.8853	8.50891	18.732	13.6049	20.4655	0.701096	3.59693	7.24243	1.08228	1.57773	2.65323	2.87851	3.80453	4.06935	0.784596	1.55088	2.59225	0.928661	0.796809	0.780052	1.11444	1.37827	1.667	3.08619	1.0931	2.4119	2.23553	0.50035	2.07548	2.04163	2.39959	0.0745235	0.728401	12.0993	0.0901318	0.150702	0	0	0.291351	0.410961	0
MCM6	32.6508	63.3137	31.3406	48.2942	30.0261	45.4558	36.6061	43.2171	213.815	199.205	97.2368	116.752	149.334	99.6353	97.7161	85.7514	103.522	187.603	147.868	137.669	222.407	173.708	101.409	155.393	99.0603	100.488	76.666	99.8362	69.6279	103.724	107.423	104.019	94.8102	67.6376	141.752	117.529	50.4985	179.584	141.727	150.183	152.211	114.436	143.418	162.688
CCND2	74.5328	586.794	84.1087	236.65	82.8156	172.59	217.709	133.554	1577.2	921.919	1198.05	2232.25	4942.05	668.908	882.072	691.054	670.809	807.588	603.079	526.791	223.754	1348.06	643.488	1421.44	771.3	827.108	715.161	519.487	643.627	646.718	441.085	316.331	712.628	508.971	2147.93	339.372	1111.05	1050.73	817.543	1095.25	1140.4	472.216	953.061	840.582
ALDH5A1	361.729	96.8632	379.452	161.813	382.54	166.762	224.99	214.133	85.8289	43.157	50.0853	44.1019	62.4539	52.9893	46.1484	50.6392	78.3541	61.1306	35.1891	45.4802	42.7474	39.1834	56.5089	44.1507	24.5899	18.6088	42.1193	27.0749	25.3237	24.2432	24.1105	26.0098	22.6473	16.6848	73.1351	80.1586	432.031	74.9858	136.721	136.065	139.852	17.9732	124.201	113.929
TRAM1L1	3.26807	2.16385	5.47198	4.50533	4.00741	4.44252	8.59565	8.14042	1.0495	1.26121	0.939247	1.24519	2.98731	1.41913	1.63783	1.77197	2.32439	1.10043	1.33476	0.749869	1.50599	0.465648	1.64108	0.789035	2.15745	1.82911	1.22899	2.19821	1.55287	1.38439	1.2782	2.12473	1.21697	1.05172	1.39145	3.59692	0.752949	1.65917	0.91151	0.780001	0.666695	1.39828	0.900607	0.908992
SVIP	153.281	119.638	347.167	279.229	286.344	217.584	232.105	281.773	119.564	57.2372	87.2985	59.6573	99.0262	111.615	108.196	142.049	140.467	135.696	96.3959	95.9586	146.367	82.5598	112.662	97.6285	52.7062	52.3247	83.1183	75.6988	70.1542	60.6833	83.5717	83.3666	60.0202	51.3129	76.278	136.864	54.2738	155.701	170.254	155.994	171.645	66.007	138.827	148.33
KANK1	119.48	91.1227	104.397	118.819	102.899	96.2929	110.106	117.76	8.49588	29.8942	53.9917	9.1156	16.1605	62.3547	57.6152	58.1232	57.1893	22.8719	15.9546	18.4202	7.04952	8.08562	23.4415	11.8141	19.153	20.7426	31.7979	20.8174	28.8985	17.4385	6.09164	14.3745	22.1447	25.7001	18.0036	22.0413	65.5075	9.16258	18.1327	17.8345	14.9325	15.2707	19.1841	16.6554
FAM222A	3.38523	2.68119	3.86774	5.11543	4.82194	2.95502	7.53404	7.80191	0.367699	0.607259	0.637772	0.975086	0.526872	1.34907	0.754444	1.28581	1.52575	0.356626	0.315845	0.572301	0.211054	0.137972	0.759772	0.150295	1.38079	1.63486	0.94473	1.07721	0.777665	1.02549	0.556962	3.69651	2.45254	2.9382	1.23396	0.53604	1.14249	0.667193	2.48065	2.02226	1.33632	1.85873	3.3223	3.73543
IDNK	35.8928	7.27935	39.1434	11.4839	48.4984	16.6233	19.7884	18.5444	5.33511	5.27153	6.28131	3.09301	2.41797	2.98557	2.41613	3.24471	4.54025	5.00196	3.96728	4.293	2.99423	2.88051	3.25817	3.01529	2.07766	2.17352	4.10948	2.51609	3.76639	2.31456	1.75991	2.41168	2.33386	2.05981	3.93188	5.80019	12.7307	3.80431	5.9633	4.34695	6.09778	1.79337	5.1797	5.102
RHOG	11.5569	37.5195	11.0635	10.5399	9.9397	20.2182	16.8006	15.68	57.1554	37.4362	36.7557	124.448	43.4157	46.7951	39.5019	43.5144	41.7488	54.4134	35.6407	40.8846	43.2617	39.6046	40.8899	39.1719	59.5861	56.4331	62.0527	59.3033	55.1326	55.7283	60.3017	55.4126	61.6217	48.2337	71.2831	47.4789	21.7119	42.5922	84.9692	108.194	117.393	61.8857	91.4254	89.6912
MYO6	30.5948	23.3711	49.4356	43.4388	53.2299	46.0712	26.395	29.9099	15.8672	10.9342	14.95	4.71974	9.8249	13.4126	11.8009	11.8141	15.8519	9.74041	10.4545	12.8515	12.2347	7.92771	12.2319	7.20402	10.7335	11.4309	9.6713	8.2213	10.2165	9.64413	7.61669	10.5754	14.1704	15.8968	6.81452	16.223	6.16461	14.2383	3.61112	3.03575	2.14954	5.79997	3.66398	3.4958
MMAB	25.2731	14.0756	23.6758	17.0346	19.7788	18.4961	22.0481	21.5184	10.3903	6.46411	6.80404	5.57756	7.70195	10.6785	8.19524	10.612	12.4545	10.1604	6.70697	8.0155	7.82304	9.12524	7.88538	7.03464	6.03618	6.90462	6.11719	5.91367	6.06651	5.8033	4.70373	7.8457	5.5845	4.84686	9.8673	10.2027	28.4674	8.11079	10.5145	9.96176	10.5231	6.98764	10.3722	8.97195
IRX2	2.18214	4.88554	5.51639	7.71578	6.21493	7.46596	15.4053	14.5753	1.77048	0.0414326	0.771394	0.210376	0.467323	3.10026	1.52825	2.85912	3.54582	1.1523	1.98539	1.06002	3.0888	0.688377	0.633466	0.548045	0.839167	1.31103	0.548478	0.622157	0.387996	0.0249202	0.111153	0.384224	0.587931	0.434352	0.424922	3.88754	0.167564	0.0622931	0.0260387	0	0	0.0125851	0	0.0284398
CENPE	0.217995	0.812606	0.276218	0.741645	0.18932	0.806778	0.281061	0.335435	5.02266	16.0313	2.74765	0.775484	6.41635	2.49378	3.0506	2.11382	2.90839	6.32509	4.20889	4.86962	5.18371	4.11129	4.60204	3.83733	5.44878	6.32721	4.12309	4.43952	4.35496	5.42028	5.42776	5.80055	6.89031	6.3071	5.56299	4.7748	2.25157	6.22306	5.5471	5.28528	5.58047	4.22212	5.05993	5.33773
ATP2C2	97.3766	23.9862	44.8557	39.912	49.6081	67.4187	29.4639	34.8809	4.51982	12.6697	19.3408	8.13381	14.1261	10.4053	6.10259	11.1072	12.1972	2.62069	3.85306	15.9003	4.65285	2.90344	4.83205	1.87423	17.4581	7.33103	6.5867	18.1581	10.4554	15.5035	8.98573	14.1801	14.6307	20.402	2.85129	6.93034	5.21649	5.09059	4.11849	3.90283	5.16232	11.1472	4.74201	8.09688
ZMYND15	0.680663	3.28376	0.604081	1.98365	0.453885	1.57339	1.17149	1.24341	7.51264	6.67038	2.1345	8.52608	5.44677	3.44984	3.58275	4.17386	2.65305	3.6091	5.77561	8.93847	11.7727	6.81107	5.59419	7.39611	6.44694	6.47095	8.719	7.3222	8.25996	5.86127	7.98434	6.95898	4.86576	6.10875	8.76174	8.30176	3.04089	5.73913	2.8493	2.63205	2.60891	6.90149	2.24764	3.50551
AQP4	1.32717	2.47989	4.09844	6.19266	12.6287	14.1252	18.4653	26.0847	0.404811	1.57495	1.21013	1.90402	0	3.88186	2.25887	2.40846	2.83282	0.368082	1.32286	0.486447	0.435668	0.249208	0.80509	1.28695	1.72426	0.215738	0	0.361984	0.624281	1.15026	0	0	1.14936	1.07213	0.769156	3.0375	1.77652	0.761113	0.494897	0.386523	0.279847	0.0683416	1.15678	0.308876
BTNL9	12.9365	7.55435	14.8953	31.4023	6.18446	14.9217	30.7588	29.4994	2.20451	3.02711	8.76692	0.650594	0.704541	2.29779	1.98205	3.0861	2.26208	1.65075	3.13586	2.96073	0.604767	1.86272	2.86037	3.45267	0.512893	0.863867	2.38526	1.43015	1.44987	1.69065	1.03123	0.935727	1.22728	1.2364	4.52463	1.84876	5.57985	6.98934	6.83964	6.09187	9.23354	2.3206	11.3639	10.5376
TCAIM	148.578	71.7044	193.115	166.275	194.057	172.307	144.08	156.31	81.9668	56.6462	87.8383	43.7114	69.2163	63.6073	67.4364	64.8793	75.3879	75.6946	78.6534	66.4656	86.194	93.4227	77.972	93.7229	61.0553	62.1718	67.9121	66.3438	70.5499	55.4	65.3778	58.6086	65.368	62.3511	71.2182	92.9865	90.6988	91.4131	68.8461	57.3432	59.6117	51.9743	65.6563	66.1969
SLC22A25	0.118393	0.194788	0.0620428	0.658213	0.120858	0.359104	0.300799	0.630341	0	0	0	0	0.0176075	0.105392	0.0408856	0.0358086	0	0	0	0.0675026	0	0	0	0	0	0	0.0344421	0	0.259888	0	0	0	0	0.133898	0	0	22.7822	0.0352057	0.0588644	0.0321819	0.0291251	0.0284506	0.0267537	0.0321462
IRF1	30.2796	65.7922	30.6205	56.4171	17.7441	64.1906	38.313	32.7021	184.971	174.031	155.898	539.658	80.4154	152.024	143.217	126.146	165.557	184.638	139.643	123.518	184.491	182.205	126.619	159.261	151.573	210.006	139.645	186.412	154.888	145.982	245.992	227.431	162.415	182.072	413.415	159.954	78.6116	125.803	279.337	432.818	437.463	235.613	339.487	324.934
CDHR3	35.1948	8.76648	20.354	73.0181	27.9835	51.9934	33.9626	53.1403	7.6343	17.9709	17.2569	8.63663	5.21336	4.49357	4.21278	3.64725	6.07263	4.59751	7.37018	16.8687	4.79728	5.40629	4.83551	5.39343	2.24678	2.76558	5.13972	2.55813	5.46341	4.60376	3.83572	4.52636	5.10016	6.66042	10.8942	10.4085	8.58812	6.00419	8.08704	12.1967	8.48558	3.36954	5.95691	9.06121
RRP1B	7.23206	11.6277	6.39147	9.15703	6.50052	8.69435	10.0688	8.9349	53.0728	34.6319	17.3011	21.1381	29.5602	14.2801	16.9257	14.5083	21.2942	23.8998	26.5775	35.6624	38.5408	32.8604	26.9196	28.5703	23.727	23.5593	15.9539	21.8724	17.6735	20.8216	22.5911	24.1081	22.4854	18.9426	29.722	26.8151	12.6604	31.8598	26.9205	29.114	32.238	20.7629	27.9934	27.2582
CADM4	186.258	233.149	197.405	93.0129	166.789	154.261	147.114	135.421	27.076	16.052	31.6333	40.9906	45.5013	82.1499	53.289	72.5111	109.763	40.773	36.5097	35.0097	25.2204	21.6786	51.1177	20.9909	49.3682	54.5798	29.513	39.871	29.7415	33.0292	32.3604	38.5202	45.6756	46.2967	44.2413	69.5749	31.0761	39.8526	14.4684	17.9971	17.7325	26.6885	21.9597	17.9772
CXCL14	223.796	107.803	293.4	87.4426	201.982	157.481	91.0188	74.2463	7.78777	0.582516	20.8337	5.98853	1.11938	47.9574	38.452	66.7482	50.3952	8.18857	34.611	17.6554	3.46744	5.28116	10.1062	7.89027	1.38177	4.17365	1.35661	2.11736	1.12242	6.79313	0.385861	0.800288	2.11241	1.01779	3.66091	26.4762	12.8636	19.8028	16.1486	21.4822	32.4834	4.44314	28.5075	18.0375
ADAP2	17.7351	16.8109	17.8988	16.9384	11.884	22.1058	13.4173	9.87238	40.5372	53.1292	72.3684	43.2003	36.6018	30.7188	35.053	29.0417	31.7786	33.2065	54.1513	30.061	38.0755	29.4517	46.649	34.6673	38.7495	34.814	61.2967	46.1271	50.5819	44.7282	38.1173	33.0344	36.3344	30.6124	72.7167	45.9339	38.787	38.1655	46.401	49.2192	47.337	41.2004	43.3088	44.8281
NLK	57.5551	59.2404	79.2821	119.224	80.1329	102.604	89.5186	97.7354	44.052	42.3595	66.5699	49.0928	27.9938	48.1253	52.4969	49.0538	52.1892	38.5889	37.5997	54.3112	39.5281	34.2492	42.7806	30.9324	33.1636	35.3432	62.245	36.3648	49.5418	35.4021	41.3056	42.3271	44.2193	44.4382	35.2583	43.3337	27.4137	47.4564	52.9329	47.2164	43.191	33.3636	49.8979	45.8117
LRIT3	0.625501	0.105251	0.55873	1.34358	0.859832	0.986349	1.2521	1.33141	0.0531175	0.20244	0.46066	0	0	0.0379647	0.0515476	0.0257981	0.0492534	0.0735969	0.109107	0.376897	0.108888	0.0498284	0.109756	0.0723717	0.0646425	0.0404402	0.248136	0.0723777	0.280852	0.142054	0	0.135584	0.172358	0.160776	0.136314	0.159427	0.077973	0.126819	0.084817	0.0579632	0.115407	0	0.125285	0.0231596
CACNA2D2	8.2713	11.0499	8.24513	14.7964	11.4667	14.3643	13.7447	17.8449	1.72703	2.72482	4.71437	5.31055	1.95577	4.83127	5.29829	6.51074	7.52593	4.05248	3.38621	2.85634	1.9586	2.65225	2.94117	4.25068	5.01708	4.5426	4.96428	4.21782	7.08794	4.54416	3.83958	4.13485	5.1671	7.1413	6.27415	4.84909	1.93205	3.72428	6.49949	10.0004	8.47286	2.3325	6.75705	7.69393
JAK3	4.7656	49.7808	5.07879	18.024	3.12238	13.9683	13.7378	10.6459	54.6181	85.0474	93.7269	282.979	90.4877	66.0819	78.0223	61.0162	50.2282	54.6221	38.9739	38.6016	38.0118	25.618	64.3178	34.9531	92.3656	106.942	167.045	122.949	140.206	115.912	163.842	108.587	120.158	128.834	116.337	102.484	27.0604	99.0887	265.946	465.708	425.598	117.868	317.82	311.633
ENPP5	84.036	79.2611	109.329	52.0374	97.4598	80.9545	69.3174	69.1664	14.0883	8.27012	25.8442	14.2951	19.3175	39.7635	33.5269	43.8606	66.7207	10.651	12.8287	12.1105	13.9128	12.6034	14.0237	12.9585	23.5022	18.0954	15.7877	17.033	21.6042	13.8642	8.54942	17.1879	17.8278	16.7695	3.66388	33.3169	5.93021	9.32547	8.57025	4.89706	6.01865	5.98615	6.88563	8.15272
UNC5CL	5.33076	12.5758	6.65362	4.92367	5.60692	10.0346	4.12515	4.50085	2.62728	1.81898	2.35806	1.11743	0.904245	3.58558	2.44377	3.83248	5.17052	0.771503	1.10513	1.60222	0.743576	0.85067	0.986187	0.809236	0.829757	1.37595	0.876964	0.87795	0.981374	0.656429	0.0843429	0.487305	1.36514	2.08025	0.477366	0.88678	1.83715	0.501379	0.241333	0.374986	0.163399	0.0736686	0.346374	0.374571
CRADD	18.319	10.1067	14.9173	17.5333	12.9895	16.8024	15.762	15.8485	2.5373	7.37656	7.7555	8.07848	2.92019	7.55155	5.47391	6.60238	7.56944	2.83949	4.20954	4.72201	3.52891	2.85165	4.68625	3.41271	4.13293	3.26612	5.29733	4.35157	4.1236	3.49719	4.47524	3.35325	3.8914	4.67294	4.47708	4.36424	9.76035	3.0662	4.63587	5.81442	4.91132	3.61136	4.75932	4.49745
GHR	14.7861	5.00812	14.0744	9.09895	13.9812	9.02737	8.98545	9.98024	0.393201	0.422981	4.02503	0.0795446	0.84285	3.25757	2.95417	2.8299	2.67568	0.784249	0.969909	0.741767	0.118306	0.468504	2.62348	0.977852	1.00334	0.770606	1.18209	1.22494	0.968246	1.58581	1.2104	0.897817	0.90432	0.712168	0.394361	1.65602	50.4068	1.43087	0.886089	0.348794	0.438421	1.48181	1.15985	0.658102
TET3	6.81908	19.4521	5.2814	20.0706	6.93548	13.0411	11.3519	14.1971	47.1225	50.6159	42.6708	40.8199	27.4266	20.4128	22.6311	19.9423	19.1381	26.9531	28.2906	77.0728	36.818	34.798	25.9109	34.8854	26.1437	28.641	45.3348	31.208	44.2184	32.9726	25.3511	35.8537	35.4843	39.052	36.4905	23.965	16.5009	36.231	32.6327	37.5623	29.0605	25.2789	34.0139	29.2977
TSPAN33	407.797	155.134	439.967	160.81	391.382	247.659	408.917	375.026	39.2678	9.45972	61.6145	61.7556	23.9815	81.6055	65.5964	76.2569	109.241	52.7652	27.8095	22.7898	41.5195	17.463	60.4897	19.6145	49.7112	49.4348	63.607	55.8771	39.9338	36.4952	50.7558	38.6823	43.4918	36.8344	33.5987	84.9273	38.4656	51.8105	123.232	136.51	158.253	38.9959	129.851	117.621
KHDRBS3	22.2251	33.7229	28.321	37.4554	30.2755	46.7277	32.6833	34.5579	4.57336	12.5138	16.395	3.33385	8.4948	25.619	22.191	25.7811	24.8324	5.7815	13.6932	12.1499	9.42325	5.71107	10.3464	7.89099	12.3206	8.7493	6.1993	10.3461	6.99254	7.05617	4.66266	9.18699	11.5915	12.4229	3.29487	13.4918	8.06661	3.33168	6.17138	4.00099	2.91838	6.07113	5.60975	3.579
PTPRO	367.826	300.993	359.225	523.425	378.129	265.793	259.624	516.818	31.6087	11.8922	194.125	36.7484	24.9468	229.408	233.776	234.506	198.754	27.5617	42.4294	30.9708	30.2674	26.943	39.7403	41.8379	73.753	46.9727	105.747	100.086	96.3661	61.4485	106.023	57.4804	60.9039	55.6379	47.1222	24.7211	10.4102	20.9274	71.3406	62.9617	61.4355	50.9	61.1427	65.1181
TSPAN7	18.332	9.50545	21.339	17.8889	17.2629	15.5114	18.6898	24.787	0.477331	0	4.7355	1.32569	0.470225	4.29297	2.81243	3.9701	5.29746	1.57075	0.267402	0.792102	0.636029	0.587704	2.41645	0.243884	0.435674	1.16291	1.50514	0.813013	0.473218	1.80084	1.19751	1.19498	0.860483	0.758515	2.04946	4.91198	7.35726	7.60706	8.09831	6.84952	11.2193	2.23334	12.4926	8.09064
PDK4	1490.35	622.134	498.209	1142.12	1664.43	567.933	1271.49	1244.08	26.1998	90.2782	98.6101	38.8503	15.3745	825.814	792.943	663.425	1073.1	343.206	103.174	52.4888	41.4686	72.0477	49.3661	74.2504	46.8412	40.804	75.6265	51.138	60.0618	57.0751	18.7106	30.075	51.1373	52.608	286.419	104.869	263.599	100.896	170.963	50.2384	60.8516	134.979	198.382	131.92
SEMA3G	108.81	152.29	93.0761	140.804	95.5987	91.5077	394.539	338.798	8.15086	1.65677	24.7623	11.9174	7.78619	97.4829	78.6476	101.858	91.2619	17.8436	13.7593	21.0444	12.6319	15.4452	37.3893	9.10644	12.3567	22.3399	24.5212	22.1016	13.0008	14.3867	12.0994	20.3573	17.1033	14.704	16.4765	12.4417	6.02235	17.7478	19.3275	13.4484	13.0081	19.249	17.9235	15.9211
ERCC6L	0.280348	0.364805	0.110186	1.91284	0.321959	0.724721	0.410099	0.286804	5.08793	5.20204	4.20442	2.6789	3.85478	1.76963	2.01331	1.46268	2.45036	4.0078	2.43619	2.92076	4.37279	4.3996	2.08576	2.94094	2.68204	2.61728	1.65709	2.34376	1.96159	2.2011	2.12761	2.66447	2.54927	2.1762	3.21458	4.38936	1.45032	3.30808	1.81521	1.71461	1.58937	2.33343	1.80551	2.33552
SLC2A13	14.0654	14.7457	33.7927	20.1191	45.5852	26.0062	32.6416	26.324	3.59336	3.55974	11.063	6.88894	8.34138	10.9452	10.1001	10.7845	13.0894	8.55486	8.05551	6.26447	6.27846	4.61528	10.8527	5.37153	5.69852	5.73516	7.67122	6.32651	8.32662	6.34847	6.25551	6.03924	6.88385	6.64701	6.4448	12.3498	5.04593	7.70127	6.58139	5.30475	4.80088	5.73324	5.53318	6.42115
RCC1	3.55366	10.6805	4.03059	3.63217	3.04663	6.86812	4.12455	3.82333	112.798	29.6021	11.7808	28.02	39.2625	18.6194	19.0953	20.6762	20.2261	36.8977	37.0888	47.6455	60.1561	40.4386	25.2508	33.6125	28.1387	26.8413	13.788	23.9138	15.2213	22.2275	27.522	23.8493	25.07	22.3679	31.8486	22.8684	12.0261	41.8393	27.1378	26.1538	26.4894	23.835	27.6343	32.3657
THRB	107.816	63.0313	139.443	113.565	134.228	94.8862	128.925	139.399	7.02834	6.63541	47.5555	7.12474	18.1471	40.984	37.42	37.806	43.8618	13.1898	32.0916	51.754	16.5097	37.3009	22.4901	37.8011	11.7168	13.392	10.3108	9.12583	12.472	10.428	11.9312	9.06458	12.0885	10.9136	2.92692	24.7792	66.3666	10.9416	9.9544	10.149	10.383	7.15178	11.3718	8.8154
KCNMA1	3.71934	10.6002	6.36597	13.7575	6.75153	14.7385	7.62069	9.71241	199.364	30.3266	126.002	68.9195	134.842	24.9921	30.298	31.9518	11.4054	53.2626	105.771	185.57	131.094	129.789	54.0503	140.942	29.9281	25.9733	91.7261	52.8002	82.6648	39.9061	55.894	29.1355	29.6185	30.9375	42.5669	49.2556	62.1603	89.1572	53.6427	44.0763	37.3662	31.8733	39.6107	51.5038
GRTP1	17.57	3.99254	11.1963	9.28748	13.9119	9.23396	10.1764	9.91555	1.70519	2.15633	4.23049	5.33707	3.68745	2.41328	1.51816	2.2338	2.76701	2.84491	4.64188	5.76496	5.88152	5.21339	2.28537	4.92368	2.45594	2.91802	2.3276	1.90249	3.25692	2.11278	1.28552	2.94574	2.80321	3.77863	2.48601	2.1364	13.57	3.03283	1.0273	0.836484	1.38428	1.37335	1.58947	0.978794
WDSUB1	23.1295	9.79957	23.0269	23.8596	22.145	20.3664	17.0419	18.3656	10.0598	8.92997	12.2715	9.13144	5.53073	7.71552	6.97817	8.04728	8.0747	7.21763	8.60229	7.81477	9.59791	9.65556	5.8617	9.09274	5.82664	5.52367	9.05952	7.65393	8.32376	7.28928	6.93985	7.61573	6.13219	6.83883	5.47617	7.64255	4.72934	9.11052	9.29509	7.88971	6.61966	5.13433	7.94816	9.085
WDR76	3.87535	6.92681	3.3527	5.09946	3.16015	5.26867	6.21446	4.26199	14.5169	18.9397	13.3302	15.1067	11.6633	12.2682	14.4917	11.5894	16.8828	26.4736	15.2957	14.434	12.4004	12.6592	11.3661	10.6233	15.7302	14.4555	9.28597	12.9592	10.3442	11.1624	13.7571	11.3054	12.3566	10.1143	17.9289	10.9846	4.73752	14.6469	24.2162	23.1126	27.8559	16.4322	24.5618	27.0096
PTAR1	108.71	85.8892	165.277	169.717	173.599	198.036	134.784	134.793	54.6811	68.8838	113.28	73.7616	39.7278	83.0331	105.454	82.6861	104.636	61.9888	88.7286	63.1159	69.544	63.8879	91.0565	73.4722	57.8008	63.3707	79.239	70.4201	79.2969	60.7838	54.1918	58.7661	70.2018	62.4452	66.2418	60.06	40.4958	84.1753	73.1718	67.7329	60.3128	50.3814	68.2387	65.5581
FERMT3	16.664	97.8605	15.0499	36.4666	9.77229	48.2325	25.7031	23.9909	96.5199	91.555	138.705	380.369	60.1752	176.811	203.791	179.643	151.095	110.317	103.703	75.4429	113.192	74.068	161.287	74.0048	243.953	211.081	349.908	355.253	343.694	302.058	406.955	241.6	213.599	203.862	232.753	189.154	57.4982	174.721	483.684	697.029	799.647	347.622	594.266	566.986
SEPSECS	141.945	56.6544	156.804	119.585	150.891	128.923	117.413	109.35	28.0773	30.6989	52.9686	44.3891	26.0761	38.3809	39.2582	39.7734	51.0797	53.6947	75.3406	66.2088	74.6356	68.5934	57.5509	66.7428	31.9287	31.7256	53.5996	40.7929	45.9022	37.2021	36.7387	29.4526	35.4949	32.6161	30.3179	46.8941	100.856	75.4723	57.0216	49.0666	46.7394	30.2537	53.6511	61.031
CALCA	2.49388	0.782002	1.89116	1.95739	2.0666	1.73534	7.10643	6.09215	0.0939662	0	0.749068	0.157144	0.183265	0.470124	0.0911891	0.319463	0.482849	0.303788	0.0409423	0	0.224731	0	0.226522	0	0.343063	0.200311	0.25606	0.0373445	0.338124	0.167531	0.207569	0.215252	0.513824	0.199092	0.129847	0.235025	1.77018	0.104695	0	0.239256	0	0.126909	0	0.0477982
KIF26B	5.9287	46.9028	5.04324	18.8915	6.05822	15.3249	15.9786	12.3351	139.84	27.4656	76.9307	26.6952	23.9497	36.4573	41.6538	60.4575	36.2143	111.456	99.5276	150.792	131.575	103.987	72.5586	131.859	52.0655	51.7793	66.653	52.5967	60.5985	85.6166	41.8595	49.2318	72.6977	93.0655	50.2504	69.1532	5.22423	82.9482	8.94949	11.4521	6.9446	53.0881	11.1474	6.69716
CA4	61.3306	41.4203	40.8067	29.2656	44.1419	17.2439	23.5386	27.628	0.694797	0	0.90223	0.51262	0.478263	19.0847	15.389	14.6245	20.493	1.09009	0.267116	0.654833	0.821067	0.805133	2.89664	0.909526	0.248691	0.087125	0	0.0487287	0.37817	0.0546505	0.270845	0.28087	0.773607	0.865948	1.01658	18.0323	0	8.40151	0.685242	0.0624384	0.226031	0.441592	0.467161	0.311846
CYCS	51.0521	46.6675	125.226	83.258	87.593	78.0792	104.753	116.366	37.2753	35.8634	29.4638	27.0256	23.4518	41.0745	36.2295	35.0605	44.4066	37.1586	39.9883	23.9077	45.6349	41.0472	37.9155	34.4336	31.06	32.6687	41.7293	36.8864	29.8527	33.3572	39.7065	33.6537	36.0594	28.3196	29.2174	68.7349	19.6347	43.2321	42.6625	38.0227	43.0139	36.4153	46.3165	45.6294
NCKAP5	10.7619	4.823	9.45887	10.8897	11.6236	10.9294	10.0406	13.4158	0.465558	2.4209	7.4903	0.554239	1.66208	2.64507	2.77971	2.4882	2.63131	1.22451	1.33056	1.16314	0.362338	0.712463	2.00874	0.614605	0.316896	0.630794	0.864406	0.526849	0.863988	0.495913	0.397417	0.683266	0.567567	0.601877	1.92999	1.00655	3.5879	2.57158	1.32299	0.964395	0.927341	0.468918	1.26272	1.18007
AGBL4	4.66732	4.06535	5.89886	8.9038	4.11055	9.64598	3.87522	5.49257	0.976993	0.57921	3.29503	0.408467	0.571636	1.81943	1.04293	1.24558	1.55894	0.0789643	1.70275	2.76546	0.327122	0.0534623	1.03629	0.414131	0.396324	0.381827	0.425972	0.698905	0.703113	0.348374	0.215815	0.492368	0.410951	0.414004	0.0900033	1.31956	0.669276	0.653123	0.728021	0.0995045	0.180106	0.0879674	0.248163	0.397577
PODN	2.35871	9.75513	0.523832	1.55995	0.792163	2.37369	1.08419	1.18408	8.20011	3.95408	22.0249	4.41459	6.04818	10.5766	13.9715	13.3425	11.1721	9.73718	11.1469	13.4683	7.96548	7.49916	24.7503	13.6595	5.69595	5.03861	12.6573	11.3281	8.28619	7.0596	3.06446	7.98977	4.89031	5.4542	6.86861	6.99582	3.66316	10.1376	5.13998	2.63133	1.73428	14.7287	6.74084	2.88554
PSKH2	1.15363	0.295248	0.67172	0.475085	0.523398	0.388792	0.506592	1.98532	0	0	0	0	0	0.15214	0.265594	0.038769	0.111026	0	0	0	0	0	0	0	0	0.243091	0	0.054384	0	0.182979	0.241822	0	0	0	0.189093	0	0	0	0	0.0696848	0	0	0	0
VCAN	2.17162	147.836	5.87629	25.9559	2.58534	36.4368	13.2446	8.49816	109.39	80.9412	346.559	70.7311	116.331	179.619	231.776	198.647	127.383	61.0472	243.415	103.836	85.0497	85.2936	380.02	172.503	179.286	141.869	207.824	247.503	176.511	254.144	145.124	204.495	175.843	198.249	115.14	116.255	19.7869	114.705	35.2406	31.8296	15.2338	222.256	59.2112	23.6258
TAL2	1.16674	0.516305	1.1385	0.782859	1.66334	1.73894	1.56734	2.21992	0.0859012	0	0.158025	0	0	0.358145	0.208406	0.438066	0.906046	0.312429	0	0.0688162	0	0.0705094	0.0621239	0.341364	0	0.0915595	0.14045	0.102418	0	0.287161	0	0.0590333	0	0	0.474808	0.193368	0.183892	0.287126	0.0600099	0.196849	0.0593838	0.0580085	0.381841	0
LRRK1	2.31185	18.2668	2.10499	13.2545	2.92048	8.3708	6.91788	5.14723	135.393	18.0611	53.8209	43.7249	29.1646	25.519	25.1087	24.0011	18.5143	50.3679	28.2685	50.6815	43.9596	34.6584	24.453	40.5062	30.6987	35.0639	55.4515	36.1815	46.2917	36.6596	32.234	32.353	35.2445	42.1169	79.2645	26.0654	13.4464	47.4861	49.785	64.915	55.5784	29.8192	55.9508	53.089
SIPA1	26.3848	105.588	23.4386	47.7144	28.6113	52.547	65.8724	62.0964	104.974	97.5407	119.815	263.722	109.886	139.353	163.857	156.86	127.394	143.07	134.067	131.532	125.616	125.056	151.152	119.259	184.011	191.577	198.426	207.68	199.51	214.996	201.097	199.042	182.412	236.059	182.244	159.734	69.176	195.125	343.443	547.097	606.752	218.144	436.332	354.02
GPRASP2	10.7934	6.40668	10.6095	7.37944	10.9433	6.80188	9.39527	8.89626	1.54381	2.02283	4.62361	1.94569	2.00105	5.44775	5.37754	5.12816	5.7364	2.69445	3.75324	1.55342	2.48287	2.44868	4.23941	2.48955	2.0966	1.74089	1.84129	2.24078	2.03575	2.27376	1.06755	1.78361	1.78812	1.754	2.81349	4.17471	3.84454	2.89171	1.40673	1.25331	1.55704	1.06771	1.5534	1.22916
KCTD17	3.99137	16.056	1.88248	5.54756	2.59748	5.97755	6.47885	3.57397	18.4645	8.21002	15.1548	47.5656	33.4791	19.3347	19.5728	21.1866	18.7264	31.7703	19.6799	19.4573	19.1077	24.7743	26.1422	19.2472	29.3849	30.543	27.2868	32.3447	26.0657	28.5361	32.9438	25.5249	23.3449	22.6456	16.8792	31.653	9.88193	24.6278	23.1193	28.5883	35.5935	30.9326	31.2975	27.8521
RFC4	6.01351	6.96233	4.26013	5.93323	4.03564	5.65775	5.02994	4.55458	17.0601	15.6821	9.73231	11.4817	14.3425	9.73155	8.71057	9.41409	10.7068	13.9327	14.2191	15.3654	16.8038	15.6459	10.518	12.1575	11.2368	10.6653	8.16392	9.89845	8.25028	10.7039	11.8439	11.0841	10.9765	9.11004	14.4841	19.8037	6.92248	16.8223	15.1155	15.9223	16.7385	11.8283	13.9664	15.1487
SEZ6L2	38.6129	188.428	17.5622	46.8045	14.5024	35.3566	19.8811	35.6151	258.392	59.1745	77.4219	310	120.341	172.513	174.438	182.672	172.555	279.946	179.834	321.785	328.869	270.543	166.495	301.248	214.65	205.316	117.841	124.466	186.712	171.601	121.868	158.687	202.725	180.721	313.47	257.172	31.894	224.297	12.5573	21.2558	13.0237	82.2847	19.8656	21.6278
LMNB2	53.6957	118.602	54.4705	50.5148	52.886	60.5149	62.9505	69.4641	459.407	311.523	106.528	593.658	435.086	226.475	251.665	212.518	231.551	481.589	272.834	446.398	448.349	357.521	267.925	278.56	325.908	316.148	157.832	252.341	193.294	255.582	225.294	262.788	290.671	278.32	319.433	275.615	150.71	365.436	178.716	231.21	221.206	237.943	229.17	235.412
TCF24	4.1028	0.371571	3.19547	3.45285	5.12962	3.33944	2.61395	5.30156	0.763486	0	0.443533	0.504005	0.0335875	0.134028	0.740922	0.273229	0.456439	0.0974335	0.210102	0.193148	0.461296	0.461767	0.871822	0.383246	0	0	0.131401	0.718646	0.247876	0.214928	0.0532585	0.5523	1.62262	2.8096	0.222109	0.241213	0	0.067157	0.0561438	0.061389	0.0555579	0.542712	0.357241	0.183963
OAS1	42.0478	106.121	80.3307	41.9873	32.6092	56.3394	48.402	43.272	464.068	179.891	97.6773	398.488	213.648	250.385	290.202	237.313	328.785	541.746	286.733	603.768	758.582	438.927	270.845	338.872	750.3	1112.76	280.392	417.159	323.835	297.787	168.568	293.81	544.447	412.138	384.721	944.411	152.633	255.532	410.406	456.072	562.99	266.441	273.151	454.901
CA8	4.95695	4.25233	9.80964	12.3705	9.21499	6.19661	10.5956	12.2568	0.0507207	0.451047	1.58621	0.508935	0.25437	3.84872	3.98696	4.79954	3.95061	0.901877	0.265196	0.243797	0.533738	0.305305	0.782534	0.188122	2.96283	3.35182	3.09601	5.40225	2.73767	2.73549	0.896325	3.60183	3.81889	5.5882	1.0046	1.39547	0.130296	0.33907	0.68504	0.387434	0.771394	0.913368	0.923311	0.464406
RAB31	65.1857	194.32	67.504	113.421	44.5588	83.9122	70.9946	68.2918	224.683	125.248	253.678	344.965	416.499	350.068	363.942	336.635	262.807	571.513	291.953	156.25	167.954	324.399	360.16	316.072	368.296	298.417	429.647	426.518	375.944	487.498	495.227	366.595	354.316	307.47	517.964	208.226	89.5675	142.342	343.391	241.728	214.104	503.425	314.192	359.979
UNC5A	0.159339	0.856375	0.0556669	0.393714	0.135547	0.120825	0.2399	0.308489	48.461	2.18501	5.42408	3.74557	28.0258	2.52164	4.07191	2.76307	2.17756	6.7826	8.69638	18.5633	10.8215	7.04332	18.7264	6.54951	3.1972	4.59318	4.32636	5.61112	6.03354	4.5239	2.7305	4.44219	2.81434	3.12357	15.9056	7.68665	10.2609	13.4248	5.5984	4.18683	4.15499	4.6714	2.71249	5.04746
UCHL1	44.2943	122.53	87.1626	57.4138	78.7988	120.35	89.4402	129.212	3.08163	13.9383	13.7816	11.4622	9.32613	41.3798	22.5323	33.8238	54.0576	10.8216	36.0447	10.9815	7.39547	8.63505	47.1856	11.486	19.5272	18.8582	17.0266	23.8186	10.9795	18.2587	9.92916	21.8349	23.1309	18.6872	10.7927	20.3323	4.32215	19.4464	10.0217	9.57805	9.47633	22.1734	14.0356	6.89179
MAP3K8	16.1168	82.6248	15.8687	46.0713	12.7209	50.8377	24.6953	20.8087	108.334	103.713	81.3325	140.607	107.194	116.477	118.129	121.25	79.5136	86.5562	92.9754	82.7731	103.277	62.7518	78.1228	59.422	66.4325	60.9727	109.119	85.5453	95.3989	105.429	140.058	97.7018	75.0956	69.9972	79.0478	147.337	30.4157	86.3398	88.4137	94.1671	96.7491	123.316	119.284	81.0699
CACNG8	0.00614501	0.0121322	0.00483036	0.00854089	0.00940944	0.00698954	0.0520418	0.044614	2.74544	2.01267	0.156887	0.123423	1.55727	0.046497	0.06048	0.0808488	0.130404	1.21685	1.15335	3.38975	1.54384	0.850788	1.42805	1.26177	1.00593	1.60474	0.997517	0.613991	1.472	1.17107	0.191285	0.504931	1.69704	2.96755	1.53654	1.9296	0.46625	1.78161	0.0274974	0.0250553	0	0.287953	0.0124975	0.010011
PINLYP	6.02781	5.54405	6.98023	6.9476	5.22282	6.42144	7.02238	7.68522	1.78926	1.1166	3.63804	2.83478	1.75794	4.4236	2.61981	5.44276	5.39937	1.29393	2.42088	2.51473	1.2162	1.18524	2.13396	1.49692	2.4831	2.24171	2.97679	3.21865	2.56568	2.93821	2.32986	2.58868	3.1293	4.72216	1.25793	1.74299	0.564473	1.88863	2.14907	2.63758	3.55887	2.11978	2.47176	2.53885
AGL	18.2338	11.8146	26.1453	20.8377	26.6601	20.8413	20.2191	21.9217	11.4051	12.6594	11.2529	8.65992	9.48798	9.91452	9.78509	8.40096	12.5185	10.6718	11.0131	11.3213	12.6075	12.3074	11.7249	12.4902	9.68857	10.1112	11.7021	11.0385	10.1875	9.51497	9.89251	10.4068	10.522	9.07936	10.6232	9.30416	19.3691	14.4134	12.0324	11.8586	10.2967	10.1142	12.7322	12.2818
SNTG1	3.77503	0.148075	0.786068	2.57132	1.60781	1.13744	0.33876	1.19794	0	0.474683	0.0490981	0	0	0	0	0	0	0	0	0.0855242	0	0.0876284	0	0	0.0649603	0.085342	0	0.031821	0.082318	0	0.0353736	0.146732	0	0.169645	0.0368804	0	1.02843	0	0	0.0815474	0.0369008	0.0720924	0	0
TREM2	0.312502	3.23915	0.442164	0.868688	0.33496	3.27014	0.582245	0.544519	22.2856	3.26345	14.2384	89.4628	5.66074	21.6151	22.4363	27.9585	13.155	15.2887	38.637	14.5926	31.6439	34.6132	17.3233	32.0304	28.9073	20.731	68.947	45.9017	42.4452	34.5728	43.421	16.5532	12.2086	15.4801	43.104	23.1805	2.88531	10.0918	18.645	9.32699	9.45583	25.4576	15.211	24.0298
SLC1A3	1.5805	10.013	0.891154	4.59736	0.643322	4.44498	4.31489	3.486	16.3674	175.307	26.9272	27.2529	4.12981	19.1571	26.1366	21.6627	13.3374	17.6077	47.535	71.931	67.1807	51.2026	16.5892	54.0032	78.5397	89.5648	101.829	84.3305	102.523	64.9724	52.3597	57.1551	72.0683	69.6742	45.6672	27.319	3.49926	33.7079	39.0522	21.1437	20.0901	58.3745	29.6572	33.1578
SH3BGRL3	21.5073	58.8185	27.5673	24.8692	19.398	34.11	33.3982	32.4246	106.13	75.7612	61.2141	165.602	167.679	62.7251	52.7201	77.2484	63.4499	102.823	65.4682	208.484	80.2033	90.9393	74.9298	75.9699	161.237	152.497	145.415	130.408	139.984	150.138	153.068	160.31	190.907	152.338	146.444	75.9654	54.3702	67.6792	143.052	140.308	167.125	145.866	128.433	125.636
TPM3	5.66692	10.4638	4.73632	9.96412	5.46257	10.0181	6.82308	6.79107	17.4934	20.7014	17.6158	15.8617	13.8604	13.0143	10.7959	11.2907	12.3526	15.9283	18.2692	12.5981	20.9187	20.2222	14.1799	17.64	17.6632	17.6066	16.2673	17.3373	15.5683	15.6309	16.6404	17.5569	17.1539	16.0806	13.3204	12.3468	7.55218	17.3741	17.1854	19.4591	21.7049	15.8739	20.4121	18.353
CCM2	17.5352	24.1392	14.1098	17.2933	11.99	19.9263	16.1009	16.0431	36.1117	25.593	36.4576	40.9174	28.6001	29.4621	28.2212	33.3572	28.3221	29.5877	26.5763	26.2195	27.3454	28.3765	28.1782	28.3491	30.5624	28.4855	39.6709	31.6525	30.9175	29.8155	34.5291	30.9388	30.126	29.194	29.4412	44.5981	28.329	34.4234	49.9598	62.3655	62.8327	33.9897	52.701	50.702
SPTB	3.40781	3.17687	2.78372	4.48406	3.23476	3.04989	4.43312	5.33607	0.421969	0.646539	2.80083	0.472041	5.53602	1.96851	1.97278	2.31668	1.75577	0.276528	0.495669	1.08722	0.400946	0.538262	1.4145	0.534784	0.492706	0.525737	0.759848	0.438514	0.795837	0.449869	0.200279	0.419304	0.70877	0.74303	0.531877	0.526281	0.549319	0.500324	0.179261	0.278767	0.161622	0.211789	0.286062	0.182738
TCF3	5.92771	12.2352	4.88612	8.76141	5.34432	7.34106	7.68411	8.05225	23.3328	15.5263	9.46332	19.348	23.9983	13.5099	13.0224	14.5495	13.6284	21.459	19.4117	31.0927	22.9899	21.0848	20.6671	22.2874	24.6668	24.7627	17.4778	19.7477	18.0945	21.6556	18.2552	20.6411	23.8974	25.4554	17.3875	22.5472	7.64707	24.5844	24.6651	30.8222	33.3699	19.0993	28.2656	25.4287
CAD	64.134	131.303	37.3934	102.173	54.8513	82.0615	84.0433	79.7172	382.419	265.887	183.25	349.564	260.398	131.902	154.849	133.697	151.559	245.439	162.848	210.61	219.338	173.729	188.409	166.207	189.658	190.763	156.346	143.416	160.007	170.897	153.225	167.754	178.362	216.014	236.289	209.527	107.469	267.059	155.095	181.363	165.621	149.093	169.381	172.44
CALU	134.194	342.595	168.646	170.723	135.404	184.347	220.108	211.285	381.508	474.98	445.722	260.516	690.903	446.19	465.863	467.261	488.847	562.328	650.797	328.653	390.597	414.946	710.833	433.917	852.927	791.884	655.388	807.391	647.838	793.998	826.836	855.635	765.342	692.113	461.151	567.558	229.413	446.123	364.999	278.097	262.054	1056.44	380.532	348.184
DIP2C	35.4486	12.2979	21.4718	19.0311	27.5198	19.7085	20.1904	20.7332	7.02002	12.8081	12.4578	3.96593	6.31955	7.32943	7.27247	7.89883	6.75612	6.33819	7.7823	8.76198	5.79651	5.0267	7.88846	6.85653	4.96099	5.37898	6.90727	5.39886	6.32085	7.3125	3.60686	4.90574	5.77016	7.1231	6.10379	7.57338	6.13487	5.9899	2.96421	2.51712	2.41624	5.28564	2.98129	2.90984
RPS6KA6	2.46743	1.54589	3.79635	3.83184	4.20136	3.38281	4.14029	4.53344	0.762143	0.999455	0.891627	0.264311	0.713367	1.23882	1.19634	1.2657	2.19134	0.102192	0.339727	0.337637	0.297352	0.103783	0.995686	0.189817	0.406052	0.363122	0.37326	0.364311	0.417057	0.389799	0.283954	0.540658	0.42547	0.543229	0.645487	1.24916	0.481195	0.716111	0.176658	0.150237	0.121399	0.151792	0.169502	0.348378
OLIG1	2.62033	1.26018	5.2814	5.2295	7.30452	2.4455	5.46251	6.82918	0	2.23249	0	0.17993	0.659491	0.179431	0.556861	0.426749	0.232784	0.347838	0.0937579	0.114923	0.205853	0	0.622481	0.114016	0.0872904	0.611618	0.351826	0.342075	0.331844	0.671381	0.380266	0.394342	0.362048	0.759869	0.79293	0.538207	0.06142	0.239751	0.30065	0	0.0991709	0.387497	0.0910964	0.437831
EMB	3.00147	13.3843	4.66444	12.9467	2.32439	14.8331	4.96698	4.60872	76.4971	41.5957	43.4304	23.6519	78.7171	16.9219	19.7296	21.1927	14.5527	26.2553	60.5635	24.6074	73.6738	34.4031	130.729	29.9163	58.7165	52.4468	66.722	40.8822	51.0049	54.5182	54.9164	42.4715	64.4158	53.2201	22.0371	60.1355	21.0673	153.268	110.791	130.82	135.657	43.525	97.2007	103.809
SLC2A4RG	325.126	117.642	149.394	127.836	232.977	143.71	154.427	150.732	52.7526	36.34	35.7477	84.8752	73.5687	76.4427	58.2375	83.1154	88.1055	66.7959	51.1746	120.784	66.2667	40.5325	48.6081	32.0697	45.2102	43.0082	30.557	30.3915	29.4385	36.4541	28.9366	28.8294	38.08	52.5551	38.8567	66.043	138.795	73.4534	28.428	40.7758	45.6739	28.4061	32.0834	37.329
BIN1	233.155	207.586	194.443	105.721	213.217	144.991	120.014	121.994	35.4031	38.915	49.3909	62.2326	32.232	92.5412	68.4582	97.2072	130.247	38.5334	38.6644	26.9384	41.2651	22.3078	29.7915	24.3721	44.7263	42.2942	54.603	45.6231	49.2185	45.2281	41.0356	35.1381	41.7684	65.4603	61.834	33.5762	28.1461	45.5856	123.708	154.115	191.973	38.0831	131.756	130.546
DBT	54.2805	22.0823	68.0852	42.8301	78.4625	45.9838	51.5066	55.7777	15.8451	18.6198	17.9058	7.42905	16.3345	18.0099	19.697	17.171	24.8701	19.1642	25.0268	14.4466	27.014	31.1524	18.8259	26.7161	14.3016	14.7777	12.861	16.1929	15.4759	13.5701	15.9257	13.3262	14.0916	12.1499	14.6231	18.0323	33.0965	22.5406	15.2862	14.7259	14.7094	12.4835	15.5481	18.8547
LACTB2	76.2125	65.2485	134.627	49.8967	106.221	78.6215	47.7046	46.0798	18.051	9.65021	15.8731	12.3494	15.2207	21.9378	15.6681	21.7761	37.151	19.1246	19.7895	11.1955	15.1921	17.0326	19.2181	15.9874	17.0716	16.701	18.7814	17.5456	15.1024	12.4579	11.9973	12.5869	15.4305	14.244	28.6011	21.1311	26.3811	17.6938	20.8569	16.9828	19.6146	13.2264	17.6814	19.5489
MDK	2.46225	23.0652	2.63555	7.49984	4.05105	10.6067	7.80866	6.80826	28.4393	75.349	16.0502	110.764	135.054	84.8536	64.9129	95.879	188.383	107.538	51.3201	45.118	43.1369	30.6198	175.702	35.6049	169.272	173.232	87.465	146.399	148.565	128.555	192.542	241.756	149.442	144.983	76.2402	155.314	41.9524	135.859	54.5038	39.9014	25.5563	108.733	48.4782	69.0032
FANCB	0.607551	0.749688	0.421388	0.918938	0.355704	0.812998	0.786931	0.518934	2.18426	4.83481	2.01787	2.34483	1.75396	1.25665	1.41622	1.19983	1.60968	2.1046	2.49356	1.42126	2.17624	1.67544	1.46239	1.86488	1.84564	1.81981	1.65308	2.2062	1.91222	1.98966	2.07326	1.96647	2.38316	2.46553	2.412	2.67672	0.539059	2.56648	2.73197	2.75406	2.80896	2.06115	2.39855	2.72189
MKKS	27.3798	14.9438	28.0987	20.6756	25.4362	23.7617	21.3844	20.97	11.7005	8.52709	8.99825	8.83771	8.48312	10.2416	8.18668	10.1096	14.6506	11.2071	12.0551	7.38822	12.9711	12.487	12.1239	11.1489	9.84681	8.34859	10.8159	10.2507	9.47059	8.90325	7.45395	8.27778	9.81595	7.87548	11.1808	14.1151	11.4675	12.9824	10.0104	10.4024	9.9953	9.10901	10.7687	10.3416
NUP62	59.9817	116.639	62.7411	79.8639	52.6603	76.8276	83.6296	87.1648	295.137	177.019	111.726	201.649	184.084	132.112	139.856	133.884	153.432	188.017	167.603	288.02	215.836	202.656	141.83	195.178	189.66	201.726	173.443	198.161	202.122	197.255	199.892	215.039	186.599	178.28	214.231	225.647	75.2694	176.355	237.753	288.203	281.821	204.79	245.138	246.968
CHAD	3.24542	1.15945	1.38489	13.4894	2.69773	9.87903	3.08883	5.99159	0.296974	1.39382	1.03194	0.124161	0.0827423	0.247633	0.224153	0.322525	0.133861	0.0400043	0.366621	0.317212	0.426148	0.135423	0.190909	0.47206	0.381488	0.422048	0.566482	0.649136	1.19584	0.33092	0.306137	0.453527	0.416387	0.873915	0.159589	0.123797	2.58536	0.24816	0.207464	0.226846	0.22811	0.0668482	0.230491	0.201418
NEDD4L	484.157	175.648	471.794	603.369	533.374	498.358	413.306	464.6	125.303	175.386	196.72	24.6021	106.928	77.547	64.494	79.9573	94.9284	87.9242	108.517	122.332	216.84	62.7768	141.481	109.879	41.4073	33.0567	80.7389	76.8259	98.7739	67.5264	85.0039	118.835	43.9126	41.2859	57.3596	117.163	70.2417	249.599	31.3722	29.7688	21.5886	99.0527	25.2939	35.5123
CHGB	3.74664	2.56153	3.16364	3.90096	15.2851	2.80088	16.6387	19.0121	0.169602	0.4399	0.208002	0.319087	1.63027	0.954606	0.905242	0.480506	0.963245	0.411237	0.461861	0.475544	0.18253	0.139213	0.306641	0.134797	0.292401	0.587514	0.346627	0.16851	0.305144	0.0944942	0.318449	0.13598	0.231854	0.239565	2.91001	0.678725	0	0.283449	0.157977	0.129552	0.195411	0.0572655	2.3335	0.150976
SSTR1	1.65904	0.447205	0.933568	0.731756	3.17781	1.29517	1.51391	1.75118	0.11764	0	0.276526	0.426257	0.0327765	0.207088	0.272722	0.211083	0.4083	0.206009	0.0598	0.324612	0.112539	0.118019	0.122889	0.145441	0.0715821	0.222913	0.0641141	0.0779215	0.0806304	0.0436955	0.0173242	0.143724	0.148448	0.276946	0.0722487	0.0196158	1.63973	0.0109226	0.0182627	0	0.0180721	0	0	0
PHF19	2.63034	8.57244	1.69005	4.15393	1.89125	3.97177	4.66186	3.78614	15.8635	13.5352	12.9967	24.0723	13.9603	12.1012	11.9666	11.6705	11.7085	11.1308	9.35185	10.524	8.93491	8.13732	10.7249	8.73311	7.13181	6.6367	8.4904	8.1904	8.64835	7.43349	7.26011	6.93595	7.25123	7.77761	14.2277	10.8588	5.98693	13.0043	14.3743	19.0373	20.1211	9.0141	15.9193	16.6065
HDAC6	699.582	247.486	536.07	316.961	543.103	363.066	339.566	320.463	110.4	151.929	115.383	188.431	108.77	165.765	139.035	159.888	195.343	149.716	132.05	159.479	133.372	141.911	129.465	143.239	114.975	115.247	109.229	116.516	124.934	100.505	99.989	105.987	99.5925	131.121	172.443	161.288	227.473	135.781	124.282	135.467	131.65	91.231	123.349	138.151
TMEM87B	6.41515	13.2789	8.65875	13.8354	8.47628	12.4339	8.57212	8.49402	29.7418	21.1072	21.9484	31.7424	29.5813	15.3487	17.5447	17.0066	18.266	28.1161	31.3273	27.1159	39.2244	46.2317	28.521	39.8373	27.0986	28.5872	26.3428	28.2012	27.0417	25.0715	25.4136	26.5387	28.0141	26.4316	19.5349	20.1415	10.1846	33.3783	29.1331	29.9877	30.0243	25.9975	29.501	30.0227
PFKFB4	7.06362	14.1522	6.04527	9.64338	5.24803	9.03275	12.3183	10.0746	33.7778	136.102	51.7134	53.5032	133.782	40.0347	41.4831	40.2383	47.6429	53.0141	59.1418	28.5252	23.9468	28.2016	27.8164	47.6631	120.116	92.2182	68.6508	81.2894	124.412	112.23	63.693	102.235	122.86	145.687	45.3807	29.1955	12.2267	13.8705	18.3289	15.474	16.2869	34.5312	12.8073	23.0832
PPP2R3A	192.768	236.072	246.493	262.825	288.451	287.436	265.752	291.138	57.19	72.0683	146.824	18.2098	48.605	141.879	122.144	125.128	167.935	41.3494	66.5719	86.8308	51.5873	32.8504	49.6096	42.6146	85.8181	80.894	56.7694	63.0115	65.2139	56.1346	30.5943	57.7524	92.9596	102.048	25.8472	87.9	16.0498	40.7608	11.2693	8.62552	7.22209	22.8244	11.9511	14.5944
APOB	2.59473	1.95075	2.08014	0.788151	1.77607	1.73953	0.902269	0.823393	0.027517	0.0815672	0.52308	0.0920357	0.889339	1.06312	0.899025	1.18498	0.907918	0.0222403	0.179842	0.0146961	0	0.0451729	0.145936	0.02916	0.0669748	0.058659	0.119975	0.174975	0.183887	0.220768	0.0972547	0.0882479	0.0694466	0	0.114072	0.481771	6001.9	0.045988	0.0256308	0.0700635	0.0380451	0.099104	0.0465966	0.0419915
PHACTR3	1.99076	5.17276	0.935318	6.96503	2.04973	2.62873	2.57739	4.21969	0.183212	0.325852	1.19087	0.153197	0.193975	3.65634	2.74993	3.64384	3.66667	0.385005	0.54283	0.606661	0.315484	0.300768	0.388664	0.232982	0.222964	0.29943	0.299554	0.262127	0.376721	0.21232	0.0647536	0.335753	0.585689	0.491699	0.151902	0.78818	0.407898	0.163304	0.102392	0.0373195	0.168873	0.0329925	0.0465371	0.0186391
CDNF	7.30858	1.87218	5.59955	8.22936	7.22466	7.57642	6.58134	6.91817	4.09872	2.63486	1.63519	0.495504	0.825524	1.85298	1.29391	2.14057	1.24205	0.598688	0.710042	1.8989	1.62982	1.21601	0.857117	1.64842	0.781257	0.526349	1.37259	1.05979	0.990012	1.8489	1.0472	0.67873	1.24629	1.7787	2.72953	1.85269	3.34057	0.907833	5.45068	3.244	3.07242	0.800337	3.07313	3.91863
MYBL1	1.29073	4.83169	1.48673	4.90232	1.35021	4.53516	1.7533	2.35665	84.6815	38.0347	16.7904	10.1644	36.7534	7.28075	11.1478	7.30527	9.32022	10.8172	42.5678	76.4843	53.7587	56.3501	25.8899	52.2639	14.428	9.69921	13.5845	9.7759	14.6855	14.649	6.02133	16.0512	18.1971	16.9968	13.8376	28.991	8.63326	33.5172	13.4385	13.0057	9.35593	9.69202	12.666	15.3439
GJD2	1.34284	0	0.318113	0.53691	0.676012	0.0418463	0.841249	1.56256	0	0	0	0	0	0	0	0	0.0238998	0	0	0.0629285	0	0	0	0	0	0	0.0160541	0	0	0	0	0	0.0123904	0	0.0678413	0	0	0	0	0	0	0	0	0
PAQR5	37.2491	20.8624	60.3637	31.2854	42.0513	35.1142	34.0739	33.2054	1.068	0.593594	9.47123	3.1596	17.1213	12.2355	9.37302	10.8534	14.8957	10.2881	2.54169	5.57062	2.43209	2.07725	4.82739	1.67921	4.60557	3.84813	2.1353	2.72664	2.60481	2.17319	0.953934	2.31356	4.65103	5.11601	7.57157	2.378	0.94932	2.97809	0.332501	0.319228	0.192604	0.56443	0.302242	0.504883
NAT8L	2.52954	1.52452	3.59302	4.36696	4.79747	2.53393	10.9668	10.5872	0.435861	0.147457	0.43577	0.380301	1.27115	0.505661	0.312637	0.467097	0.549672	1.1832	0.452069	0.54653	0.407899	0.202214	0.753775	0.256045	1.31455	0.873595	0.418287	0.762552	0.416449	0.798208	0.163258	0.664183	1.66198	1.92728	0.255319	1.45039	0.324544	1.00556	0.165483	0.253321	0.24236	0.75503	0.162457	0.0650674
LEMD1	0.0309266	1.00747	0	0.343876	0.0473558	0	0	0.0449066	2.93844	8.95493	2.42948	20.5397	11.3698	5.28587	4.83809	5.69654	12.8848	8.72596	12.947	7.19427	9.52278	15.393	3.96363	16.5316	4.86175	2.95603	1.67343	3.03105	4.68426	3.4877	3.23817	4.40175	2.66641	2.44837	26.7808	11.1481	2.8837	3.09	7.61139	3.73251	2.14547	2.9876	5.91236	10.0767
AMOT	19.2742	13.9484	20.7532	10.7891	20.0391	17.2578	12.5137	11.7034	1.45043	1.60357	6.16577	1.77004	2.70648	7.09976	6.2275	6.69032	12.3437	4.24876	2.67477	2.1606	1.5863	1.32568	4.12776	2.08122	2.43779	2.56547	2.03177	2.0331	1.81965	2.01285	0.971577	1.93965	2.85424	3.30568	5.91528	3.11203	1.66494	2.31266	1.48428	1.83855	2.01621	0.910636	1.61805	1.67499
RAB27B	1.4613	6.89909	4.99423	12.1863	3.30774	7.94932	4.08935	7.19589	55.6863	77.8093	71.1226	89.3268	43.3141	43.6063	83.6608	33.4366	69.7802	11.3479	54.7032	36.4059	91.0037	42.0896	37.9669	58.4363	29.6333	25.954	29.0555	26.0398	27.3007	15.5091	33.8913	34.1204	28.3305	40.5264	85.9476	52.8283	28.0528	57.4721	28.2407	19.8953	16.0361	11.5425	28.7718	31.0519
KIF12	93.1682	69.43	54.2308	102.869	63.8601	115.375	102.622	112.379	13.244	5.36955	9.76512	24.7341	5.03589	34.6468	23.0137	40.8421	38.7184	16.9897	10.3385	34.4238	39.3997	11.6988	21.6899	17.5717	12.7746	12.0796	3.77538	5.50611	6.95819	7.13348	0.422127	5.38071	11.1193	23.0562	25.9664	29.8329	9.43175	25.0396	0.0927073	0.141916	0.18348	0.376384	0.0505623	0.0607537
NR4A1	49.405	85.158	44.4915	90.8593	45.4856	68.4658	83.1717	63.1697	5.77463	28.7249	4.35567	20.4252	6.4476	261.128	244.443	235.771	29.0502	14.963	10.153	11.4322	10.1312	9.04016	8.64686	11.393	6.41477	8.63299	7.26949	6.80829	13.482	9.6413	6.40403	8.95295	4.97512	6.85528	3.33101	11.3028	1.25684	12.462	4.90979	6.66151	5.89545	23.8604	40.3301	5.31349
EPM2A	48.2108	16.968	44.0427	29.6541	39.1649	28.5884	37.1567	42.747	4.39321	21.6375	11.128	4.83204	3.84156	10.5954	10.7896	12.3795	10.6933	4.50673	6.49348	5.14379	6.44958	4.27176	7.52745	4.67343	6.37457	6.23144	11.4375	8.05831	10.0061	6.73302	5.95705	6.22401	7.24949	5.2269	7.65845	13.5408	9.57834	9.20597	16.0063	16.5724	15.8393	7.12008	15.8802	15.5226
CFI	321.384	305.185	510.03	137.306	223.844	268.959	198.295	164.451	16.1267	13.1839	77.7776	16.1602	24.2846	155.16	117.479	154.636	207.602	35.5855	51.1102	36.3653	35.7833	18.2798	44.1831	22.7522	77.9319	60.8889	44.6431	65.7191	56.8453	64.5781	40.0057	52.0708	56.7972	71.1396	16.9198	55.6054	519.289	17.754	34.245	20.8567	21.7955	32.2386	35.4633	29.4275
WLS	259.653	222.019	250.549	172.574	246.149	229.004	276.897	252.875	15.821	32.4395	91.838	43.5944	33.4028	154.857	123.782	170.526	134.616	89.1458	44.0394	26.8592	25.8199	22.339	57.209	24.8228	41.65	42.4637	30.8937	37.2373	36.8505	52.6144	33.5177	31.7164	42.5665	51.2369	85.3532	55.789	16.987	39.4561	20.7878	20.9766	21.4209	55.8549	26.444	21.3912
DTX3L	68.7724	196.91	107.381	102.546	73.1994	122.898	100.451	85.8866	353.814	320.692	233.018	342.05	234.055	248.225	280.173	231.149	333.522	410.114	223.381	191.973	258.111	179.625	216.977	195.303	317.143	323.481	317.787	334.905	326.338	275.812	337.866	294.867	278.572	243.424	412.912	192.094	247.826	190.265	424.032	642.291	653.98	310.392	396.687	438.023
CISD1	27.5463	10.871	54.1448	34.5128	54.6983	37.4736	36.4271	40.0426	15.0783	7.67454	17.9729	5.39177	8.46565	11.1881	7.99579	10.7673	11.7845	9.31778	18.56	11.5314	20.6087	18.4979	20.0193	17.1865	9.82884	10.2052	9.95709	11.4543	9.99426	10.4077	10.0138	9.62356	10.808	5.65805	9.72036	14.173	8.03131	22.9137	15.88	14.0301	12.5174	11.5237	14.1453	16.2013
MYC	12.7718	136.877	12.358	15.5225	6.73081	31.7902	24.1307	21.2064	233.686	154.01	34.9245	105.485	159.502	259.354	228.188	213.027	133.073	143.583	234.629	338.243	284.597	201.977	114.392	199.093	101.791	96.2719	59.3062	85.4733	61.4776	95.7379	95.1171	78.9104	86.9533	73.8413	156.305	221.568	26.4005	190.779	142.663	174.813	206.5	83.0527	181.242	144.622
LAPTM5	18.3647	207.875	35.7815	63.112	13.1173	86.102	62.6387	40.8125	229.199	128.103	240.481	868.461	125.878	465.124	464.225	429.239	404.85	267.4	382.454	128.331	333.654	212.687	412.999	221.808	695.377	531.534	882.692	831.136	908.47	696.678	997.603	722.262	567.661	495.751	590.898	518.787	98.6815	447.185	1357.94	1317.01	1503.43	989.489	1366.14	1378.67
SERPINI1	50.8195	20.057	92.6246	26.2373	53.475	31.8683	32.9837	27.7711	3.0229	5.18773	7.12195	5.85354	9.13158	11.3208	12.3004	11.8999	14.6297	4.88644	9.42778	3.65375	5.93588	4.70132	9.97197	5.31089	6.13131	4.12644	7.89061	9.54776	5.80677	5.88589	7.73184	6.19576	6.62528	6.40481	14.1438	14.1665	5.76735	10.0155	13.4857	12.8011	13.6383	8.81	13.0667	13.7581
EMCN	258.021	141.339	423.844	344.883	196.68	200.008	278.068	404.591	10.4011	5.36201	124.51	14.3692	11.5077	119.243	98.6454	116.377	117.656	23.0267	42.2978	18.9996	22.496	16.4975	64.1741	17.4917	12.291	17.9415	17.1703	17.4333	11.1583	12.7658	10.7886	20.3732	23.2066	15.3305	28.5371	72.691	8.90644	25.8645	12.5666	7.06221	10.1429	19.0694	18.0597	14.0321
MMP17	0.806681	2.85	0	1.06219	0.390068	1.73851	0.934869	1.17133	5.25775	5.84449	10.923	8.07268	39.022	8.91956	11.6123	11.2875	10.3337	8.2426	6.28015	4.35728	4.03251	9.74745	3.47462	9.94259	16.6583	15.8943	15.7108	12.2672	21.0395	20.6066	15.4389	28.283	20.0185	25.8332	7.32802	4.48931	11.566	5.15104	6.83943	12.1178	13.6615	18.3036	10.3041	8.64596
DEF6	4.4792	33.7817	6.38462	23.4082	2.56058	22.6888	12.847	11.1868	24.6743	82.2125	60.287	79.6489	40.6086	63.1596	64.2865	73.9157	57.0062	51.7892	51.3376	59.4536	56.0836	77.4538	55.9772	67.0918	80.0744	79.8501	133.85	86.583	93.0148	76.3883	108.756	76.9405	81.5815	99.965	63.7868	92.6195	19.163	95.7937	298.245	350.459	382.756	87.4881	294.586	283.909
SH2D2A	0.0963845	3.06056	0.0505095	0.848437	0.0983914	0.767416	0.435347	0.466514	0.891771	4.80393	4.60607	14.5406	3.05323	6.13475	5.35892	7.56496	4.13251	3.95034	4.68509	7.99585	3.8882	4.16667	4.06802	3.65286	4.80019	5.97725	6.89772	5.50019	8.14569	5.36601	11.8648	8.27341	6.40563	5.196	8.86299	8.08115	0.96921	5.58892	9.60834	15.3791	15.0801	9.3342	9.27844	8.97646
ATPAF1	77.287	30.6312	87.7086	38.2145	67.3841	47.7347	63.3813	67.8256	17.9016	15.9912	16.3771	17.639	12.5637	23.9913	19.8298	21.2192	29.978	26.0438	21.7978	26.8735	22.9806	25.602	23.0238	22.6108	15.0145	14.7318	14.1073	14.5175	14.1269	11.7962	13.4664	13.3221	12.923	10.9688	26.4978	21.7582	26.1009	24.9589	22.4882	22.6181	25.3976	15.1383	22.0803	21.7562
OIT3	9.93141	1.14268	10.2859	2.89129	8.04035	4.0453	4.23384	3.89751	0.143276	1.11485	1.51554	0.0449263	0.104788	0.313612	0.0869009	0.15222	0.450456	1.12906	0.187282	0.344339	0.0770986	0.117604	0.155426	0.0854049	0.0217954	0.0381784	0.146411	0.149471	0.220953	0.215532	0.118685	0.246156	0.0225998	0.341514	0.569207	0.0537536	117.887	0.299314	0.100091	0.684016	1.06476	0.120942	0.818844	0.0819909
PKP4	2545.35	1301.61	2510.82	2818.58	2073.87	2019.05	2598.91	2762.02	639.172	1106.4	1222.75	385.183	448.394	998.904	840.792	943.816	1105.01	887.63	650.055	1207.4	1030.03	747.499	757.48	754.192	464.471	433.04	388.312	455.045	386.469	383.647	530.025	485.138	514.019	545.98	691.855	1330.77	446.47	983.865	406.31	307.093	275.475	334.156	423.542	449.453
ARNT2	21.0455	43.1251	24.8867	38.9588	32.3238	36.0945	53.0043	53.5713	13.0245	2.26252	14.2572	5.94038	2.62553	27.6041	25.2981	31.5301	33.0995	9.08743	6.08851	6.88285	4.95677	5.59035	12.2854	4.09087	7.89544	6.37275	4.54382	5.51847	4.0594	5.20775	1.64713	4.8284	6.79149	6.8212	3.33993	12.497	2.37971	9.6489	7.09583	5.51634	6.57532	4.90318	7.0839	8.82532
RHOBTB1	463.612	324.897	418.242	292.223	395.754	413.676	268.334	295.595	63.0598	37.8685	158.23	40.0012	67.0976	131.608	99.3558	110.018	198.675	61.6588	85.744	41.4207	34.4967	38.0768	186.351	46.9504	69.9794	65.4753	113.671	83.8985	90.7274	70.0256	56.1192	74.3024	68.6748	63.7331	55.9224	71.6099	58.446	141.024	30.2971	22.2388	18.4562	93.9781	33.2166	29.0351
SKP2	4.66807	7.51326	5.61045	11.6598	4.89476	10.4653	7.62024	9.01306	20.7825	25.6106	18.9	21.741	16.1486	9.5606	10.8989	8.02625	12.7013	30.2962	18.1025	19.8747	25.8321	26.3513	15.7742	20.6362	28.8954	48.864	22.5842	21.4201	20.4383	19.3393	14.3348	19.531	22.4201	19.2048	22.8547	13.5754	16.0334	21.7873	15.515	13.1854	14.4044	14.6561	16.6943	13.2259
EPHA7	37.0693	41.7164	47.003	34.4406	40.6937	54.9427	20.9855	18.2801	2.77017	1.69192	18.7322	2.63452	0.585224	19.3804	16.6468	17.7492	29.3419	2.62031	3.78016	5.97478	1.09206	3.12336	5.72397	3.87108	0.926158	1.91435	1.76691	1.39734	1.90128	0.223879	0.201733	1.94556	2.45847	1.19322	10.4322	4.06582	0.325836	0.127189	0.0637984	0.16277	0.210442	0.143898	0.0386616	0.116136
ACO1	184.123	40.6238	138.233	37.2916	124.833	62.6076	62.1163	53.9409	18.5881	19.4283	25.2815	9.23023	25.9302	20.7435	19.8703	20.8067	27.6664	18.0937	15.9217	13.8238	12.7222	14.4243	15.2896	15.555	22.2641	17.2429	23.0013	24.3934	25.3882	21.1228	40.0236	23.0523	17.8222	17.2892	16.0098	13.3525	60.8971	13.7833	18.5032	16.4642	14.9661	26.8934	17.7258	18.6847
CTH	50.4697	9.36097	42.3925	18.4894	70.5368	26.6838	18.4976	21.9264	3.74231	4.26659	5.03091	7.58233	14.7177	6.56112	6.00628	5.13812	10.121	11.2844	3.38657	3.92045	2.96043	3.70186	6.03744	3.6607	3.21135	3.68198	5.5696	6.97879	4.73535	6.09472	3.11589	5.01171	4.60128	3.86288	5.83426	6.19209	76.9907	4.16957	2.1451	2.85859	2.05639	5.89669	1.82802	3.36793
ACACB	27.8216	14.0262	24.685	40.971	22.6874	24.7779	50.5166	55.7399	1.48507	9.91445	11.8732	4.14046	1.87833	7.27019	6.22538	6.84783	7.71	2.3337	2.35676	4.56343	1.61233	0.943721	3.35744	1.28761	2.60228	3.16578	7.06358	3.21929	6.16542	3.78522	2.06064	2.50804	3.15446	5.12116	2.83447	6.9016	52.2275	3.34806	5.11123	5.4956	4.79296	3.17032	4.66821	4.89138
PTER	30.6789	16.9738	33.1588	26.7152	72.1118	53.2825	37.1904	35.5266	17.2412	4.92081	7.33232	5.61498	4.45827	7.80586	6.74274	7.02291	11.8417	9.34158	15.097	14.8387	18.7107	20.6678	5.34381	17.6182	7.36197	7.86695	8.04057	7.78797	7.59675	6.28655	5.62458	5.67267	6.53115	6.52324	9.53217	9.71521	5.20859	13.406	12.3818	12.1402	13.7942	6.42831	10.8217	11.4791
GYPA	1.31305	0.0418127	1.44833	0.353225	3.79417	0.819021	0.304908	0.661161	0	0	0.0623882	0	0	0.0754108	0.0877638	0.0480411	0.00917195	0	0.0147767	0	0.0324434	0	0.016351	0.0179694	0.0137574	0	0.0184831	0	0	0.0302322	0.149829	0.031075	0.0427953	0	0	0.0339295	0.00968006	0.0188929	0	0	0	0	0	0
MT1F	178.97	57.0775	224.584	74.9428	240.812	70.202	76.1076	83.3412	2.35321	4.82919	12.4875	19.7525	14.2981	27.4712	21.8704	28.4628	39.8009	23.9207	4.73226	2.75525	2.20789	3.12021	5.36735	3.30897	19.7161	13.8916	18.4977	20.2871	19.9595	21.5423	27.1104	24.5064	16.5606	15.3412	18.6351	5.29718	84.3217	1.2101	9.86359	8.29623	9.5104	21.8807	9.19585	7.04397
CDC25A	3.09249	3.96135	3.12543	3.07016	3.15688	4.02	4.36502	4.22313	25.3503	23.9414	8.60394	26.6197	18.8567	11.1755	13.1968	8.65191	11.3203	20.1079	20.9093	18.8285	30.6806	29.2925	14.553	20.1792	16.071	18.6837	6.87587	13.1207	8.78857	10.5109	16.565	18.2046	14.3827	9.74298	20.475	21.4693	7.70695	21.479	17.5173	15.5513	15.2153	16.3492	17.221	16.3137
COL5A2	5.00629	33.313	3.30139	9.38655	3.2541	10.6721	10.1727	6.6046	37.8691	341.007	153.92	54.3698	144.822	59.4793	75.3316	72.1891	46.6587	673.117	226.015	56.1344	52.9125	59.1863	187.318	89.4592	291.181	342.942	297.215	262.135	354.016	345.941	371.239	319.621	196.289	193.275	47.3044	42.5183	35.1953	94.7312	28.9797	44.7085	19.3414	448.93	47.4402	21.1834
MPC2	173.043	75.4772	282.788	107.486	196.382	154.976	170.086	160.089	32.561	21.163	22.0941	37.8271	37.8127	54.673	42.3474	56.0682	79.688	59.2133	41.05	24.018	38.1068	46.8082	60.4145	38.6062	31.4516	25.7448	31.8553	35.003	24.421	24.2084	31.0698	30.8137	28.6271	18.661	49.3583	76.6341	96.9389	49.9573	33.8095	32.6869	32.1652	28.4164	39.2633	36.7235
EAF2	49.7379	12.2955	40.2799	33.4614	37.0562	38.8884	21.8047	26.5823	2.32027	7.53919	14.4469	4.58919	3.31936	9.00409	7.1881	9.32952	8.14563	4.21949	2.91626	2.71669	2.17699	2.41728	4.13051	2.41153	2.93231	3.99501	12.6212	7.18198	8.94552	5.66818	8.10209	4.90628	4.95494	6.14513	4.87103	13.5263	1.56654	8.50126	29.2389	31.6979	31.8951	9.03958	21.4211	23.696
MSR1	1.85839	13.1314	4.79052	6.33714	2.02766	8.40384	7.17477	4.7742	18.707	19.1785	22.7553	58.8147	10.4667	29.5836	34.3517	32.1957	24.9663	28.9021	44.8421	13.0624	36.6871	29.853	28.5681	31.4468	47.1153	32.2075	87.6741	72.1978	72.7853	55.3667	65.78	41.2006	26.7482	23.9108	32.5541	15.9594	9.17517	12.4842	13.6241	6.35634	3.66477	71.3593	10.8438	9.22976
MLYCD	7.97456	4.7694	6.80499	8.17135	6.60965	6.8778	7.51415	7.99776	2.13473	2.69977	5.51438	3.78378	2.21704	3.4695	3.33075	3.34088	3.70256	2.8825	2.27241	2.97996	2.79729	3.21067	2.32962	2.62116	2.65235	2.3094	3.95011	2.70521	3.13437	3.10233	2.81239	2.5739	2.68572	3.90007	2.42878	3.63521	6.84664	2.95883	3.62557	3.24173	3.05753	2.6328	4.02618	3.74532
GALM	451.719	76.8055	351.957	98.2337	284.769	153.519	166.805	141.974	19.4972	29.2497	30.5456	35.1907	21.7291	55.4153	46.9563	47.8283	62.7295	53.0404	37.4514	59.8108	31.6741	28.2341	34.9644	25.5118	47.5998	45.0688	63.238	61.8003	63.0688	45.2533	69.2777	44.2818	34.5546	39.2949	65.2743	46.268	83.8502	32.7173	80.727	74.5866	84.0487	57.2146	70.3103	84.2402
MCM5	34.2922	89.3076	37.9325	55.4895	27.762	56.3465	67.0794	56.4417	110.952	130.831	122.105	282.615	188.093	140.08	147.042	126	144.588	154.66	97.0482	112.3	112.991	109.687	115.659	82.2777	164.766	174.473	125.147	160.839	133.793	138.688	153.208	160.558	138.22	136.388	145.348	192.911	77.2616	144.34	302.528	351.102	398.17	168.201	335.086	317.894
ETV4	0.488185	6.93219	1.20043	1.7398	0.670856	1.9933	0.975297	0.981504	31.1098	14.6169	3.85959	36.2709	10.7341	10.441	7.23634	14.4133	7.36192	5.54078	14.079	20.8971	28.6104	16.6288	16.3134	15.1454	14.2462	13.161	5.37489	9.11351	9.29432	9.34546	10.2018	13.4998	10.219	10.1929	15.4006	30.5427	1.5448	14.7178	1.00823	1.0616	0.517333	8.87975	0.746762	1.01964
SLC3A1	520.392	230.921	585.265	216.466	601.718	354.858	241.022	198.04	8.45699	1.76264	41.0819	7.29249	3.0926	63.7838	36.6432	50.456	106.877	41.0516	3.47611	16.4611	3.41311	12.7173	21.0241	7.7717	4.54292	4.63027	1.80943	3.03279	3.03124	2.56206	0.218921	2.83781	6.02371	4.30461	1.98575	57.1609	2.16402	7.48099	0.553874	0.782259	0.365397	0.223084	0.272712	0.428505
[truncated: 14,507 more rows]
