# Supplementary material for: SMARCB1 regulates a TFCP2L1-MYC transcriptional switch promoting renal medullary carcinoma transformation and ferroptosis resistance
Source: Nat Commun. 2023 May 26;14:3034. doi: 10.1038/s41467-023-38472-y (PMC10220073; doi:10.1038/s41467-023-38472-y)
Supplement: Supplementary file 5 — Supplementary Data 3 [file 41467_2023_38472_MOESM5_ESM.xlsx]

## Sheet: Summary
	RNA-seq cell lines
Sheet A	SMARCB1 re-expression in RMC2C cells at 12 and 48hrs
Sheet B	SMARCB1 re-expression in RMC219 cells at 12 and 48hrs

## Sheet: A
Gene name	Log2 FC (12h_vs_NEG)	Adjusted p-value (12h_vs_NEG)	Log2 FC (48h_vs_NEG)	Adjusted p-value (48h_vs_NEG)
TSPAN6	-0.0932785	0.471498	0.703048	3.18265e-16
DPM1	0.519881	3.71709e-06	-0.190826	0.119005
SCYL3	-0.815058	0.000191211	-0.0351395	0.9154
C1orf112	0.856925	1.30576e-09	0.00384244	0.988226
CFH	-2.74485	1.08174e-36	-0.239634	0.161286
FUCA2	-0.138595	0.0637247	0.719635	6.36562e-38
GCLC	-0.310091	0.00594734	0.214699	0.0368652
NFYA	0.169903	0.136118	-0.0941746	0.448627
STPG1	-0.184323	0.391227	0.301379	0.0784943
NIPAL3	-0.223843	0.0681607	1.47914	3.119e-68
LAS1L	0.787665	7.55354e-45	-0.1883	0.000922012
ENPP4	-0.534079	0.00747619	-0.135814	0.571733
SEMA3F	0.105735	0.743891	2.65537	9.1581e-55
ANKIB1	-0.149976	0.0730534	0.0307662	0.780696
CYP51A1	0.00358081	0.992827	-0.427936	0.151542
KRIT1	-0.407888	0.00429712	-0.191678	0.183892
RAD52	-1.16248	2.18869e-09	-0.467404	0.00696928
MYH16	4.19631	1.5779e-14	1.80346	0.00282857
BAD	-0.0350416	0.727729	-0.105418	0.183774
LAP3	0.346028	0.000681713	0.265791	0.0052185
CD99	-0.217717	0.000823763	0.296694	1.38087e-07
HS3ST1	0.145414	0.941667	1.37885	0.302089
AOC1	0.0745829	0.985387	6.53652	5.39695e-06
WNT16	-0.343193	0.844023	0.395116	0.813741
HECW1	-3.35967	0.103884	2.57033	0.0186658
MAD1L1	0.527599	3.04646e-11	-0.144862	0.0899841
LASP1	0.560973	2.73512e-26	1.00276	4.04353e-103
SNX11	0.263682	0.0259744	-0.232138	0.0400621
M6PR	-0.122808	0.070395	-0.527698	7.87185e-23
KLHL13	-0.368031	0.00572962	2.06694	1.56299e-110
CYP26B1	2.00485	0.0298445	5.95472	9.05324e-16
ICA1	-1.14347	1.68294e-08	-0.0782146	0.773233
DBNDD1	0.609436	1.42857e-11	0.444766	8.17613e-08
ALS2	-0.263472	0.000812664	-0.0844832	0.331745
CASP10	-0.721827	1.97659e-08	0.197405	0.118416
CFLAR	-0.276733	4.01563e-07	-0.805904	5.57409e-65
TFPI	-0.490698	3.27297e-09	0.566447	4.42344e-15
NDUFAF7	-0.0771211	0.705434	0.0651333	0.762662
RBM5	-0.639791	4.86773e-11	0.239516	0.00689341
MTMR7	1.59694	0.109228	-0.623606	0.662612
SLC7A2	1.04632	1.31761e-47	-0.0910648	0.320001
ARF5	-0.45164	4.71149e-10	0.18569	0.00565843
SARM1	-0.854202	0.0354151	-0.166403	0.736831
POLDIP2	0.533408	3.54197e-21	0.0203182	0.821702
PLXND1	0.15159	0.14191	0.0756929	0.510267
AK2	0.405212	1.03586e-13	-0.224249	1.62687e-05
CD38	-0.614847	0.835718	-0.527015	0.865246
FKBP4	1.686	2.01672e-225	0.105005	0.0759824
KDM1A	0.483431	1.63475e-18	0.0839199	0.178423
RBM6	0.205463	0.0328434	-0.243182	0.00512339
CAMKK1	0.997125	0.0160395	0.71966	0.0791334
RECQL	0.400989	1.24066e-07	-0.0822417	0.37234
CCDC132	-0.620159	5.26457e-05	-0.0476441	0.82866
HSPB6	-1.21326	0.361704	-0.284283	0.851135
ARHGAP33	0.55352	0.135845	0.575694	0.0877779
NDUFAB1	0.823407	1.39353e-20	-0.0823215	0.494505
PDK4	0.672322	0.6176	2.78929	0.00144681
SLC22A16	-0.887197		1.25437
ZMYND10	0.92523	0.467162	0.634694	0.653638
ABCB5	0.534583		-0.199032
ARX	0.234766	0.925622	1.40783	0.450902
SLC25A13	0.60092	5.82479e-17	0.0347955	0.752888
ST7	0.460383	9.33928e-05	0.334297	0.00252253
CDC27	0.339233	1.34001e-09	-0.186821	0.000503947
SLC4A1	0.0746095		1.6338
CALCR	-2.37827	0.0131265	-0.47683	0.595079
HCCS	0.860626	8.5772e-27	0.0167521	0.907285
DVL2	-0.518659	7.01406e-13	-0.0727351	0.394258
PRSS22	-1.09955		-2.89834	0.233603
UPF1	0.399294	1.18933e-14	0.0321842	0.663459
SKAP2	-0.287318	8.5609e-06	0.508309	3.38174e-21
SLC25A5	0.0920117	0.0761051	0.0262843	0.688952
CCDC109B	0.614874	1.39936e-07	-0.404583	0.000419623
HOXA11	0.590945	0.000538227	-0.0288025	0.921577
POLR2J	0.728355	1.89453e-12	0.330258	0.00112711
DHX33	0.2928	4.10018e-06	-0.564297	3.88696e-23
MEOX1	-1.43051	0.020125	-1.24199	0.0192785
THSD7A	-2.84582	4.45133e-56	-0.562794	7.68634e-06
LIG3	0.0827388	0.464273	-0.371494	7.57409e-06
RPAP3	0.597923	2.20883e-10	0.0755299	0.551794
ACSM3	-2.21912	9.6254e-07	-0.27191	0.533604
AC004381.6	0.155637	0.47814	0.14774	0.495938
CIAPIN1	0.741408	1.73638e-25	0.0283377	0.803427
SPPL2B	-0.265747	0.00978271	0.104844	0.342586
FAM214B	0.646442	1.44184e-07	0.28372	0.0226206
COPZ2	-0.451667	0.00718368	0.825773	8.97489e-11
PRKAR2B	0.898374	8.64308e-06	0.696755	0.000230379
MSL3	0.606795	2.79277e-11	0.571168	2.83713e-12
CREBBP	-0.122286	0.0581055	-0.00231259	0.982056
BZRAP1	0.0745986		0.762757
GCFC2	-0.290396	0.00190519	-0.62857	2.56934e-15
WDR54	0.372998	0.000653115	0.52711	2.12012e-08
CROT	0.277031	0.204196	0.839388	2.30041e-07
ABCB4	1.49544		1.63569
KMT2E	-0.656059	1.26903e-21	-2.23838e-05	0.999786
RHBDD2	0.197474	0.0585963	-0.0290508	0.846771
SOX8	2.00684	0.0262517	1.75825	0.0456472
IBTK	-0.768101	1.48391e-31	-0.583105	4.54407e-24
ZNF195	0.0829917	0.612326	-0.135579	0.356637
MYCBP2	-0.283277	0.000503807	-0.0772192	0.422454
FBXL3	-0.00805951	0.953095	0.243173	0.00153045
ITGAL	-0.35175	0.833791	0.719078	0.607143
PDK2	-0.844569	0.00856354	0.448827	0.107669
ITGA3	-0.263401	7.65688e-07	0.0124157	0.883566
ZFX	-0.672487	6.24624e-09	-0.0882143	0.547186
LAMP2	-1.51779	7.59486e-107	0.120077	0.100916
GGNBP2	-0.050335	0.637746	-0.020222	0.87092
ITGA2B	-0.122348	0.840127	-0.234727	0.683674
ASB4	-1.31425		-3.06131
GDE1	0.395946	1.07637e-10	0.517157	5.46263e-22
C19orf60	0.250894	0.00607402	-0.0527667	0.664126
CRLF1	-0.522061	0.553727	-0.0576266	0.956981
OSBPL7	0.0214327	0.947167	1.12402	9.15944e-12
TMEM98	-0.88719		-1.16082
YBX2	-1.49277	0.171615	-0.138161	0.919344
MAP3K14	-0.519738	1.29863e-22	-1.06064	5.09892e-112
ABCC8	0.0745986		0.762757
CCL18	0.0745986		0.762757
SYNRG	-0.204715	0.0334597	0.155005	0.083718
TMEM132A	1.48834	2.72088e-150	0.78557	1.51437e-50
AP2B1	-0.0766144	0.175969	0.0450803	0.459704
ZNF263	-0.0133627	0.92692	-0.421396	1.12223e-06
CX3CL1	-1.58599	0.258793	1.28554	0.168102
SPATA20	0.147363	0.0478621	0.0426134	0.648458
CACNA1G	1.44458	0.015585	-0.0321988	0.976417
TNFRSF12A	0.657737	5.53264e-25	-0.425518	2.02199e-12
MAP3K9	1.43509	7.38544e-32	2.36472	2.75688e-110
RALA	0.365273	2.77015e-07	0.155465	0.0298325
BAIAP2L1	-0.185843	0.0477544	-0.290954	0.000255302
KDM7A	-0.729316	5.76727e-05	-0.656388	3.68548e-05
ETV1	0.395609	0.639322	1.07681	0.0914458
AGK	0.253293	0.0186071	-0.306821	0.00160025
ALDH3B1	-2.31973	2.3509e-07	1.19312	3.16015e-06
TTC22	0.659352	0.445431	3.1669	6.98906e-09
PHTF2	-0.00861519	0.964522	0.418364	1.46806e-05
CCL26	-1.79002	0.563033	2.26436	0.329746
FARP2	0.605382	6.90803e-17	-0.0897849	0.311161
GGCT	0.533801	1.55148e-14	-0.280734	3.14274e-05
DBF4	0.519695	1.67968e-07	-0.556016	3.5925e-09
TBXA2R	0.57192	0.1668	-0.266448	0.595007
IFRD1	-2.08849	7.23035e-44	-1.00441	9.99351e-18
COX10	0.179154	0.200084	-0.0918859	0.560308
GTF2IRD1	0.0455685	0.763984	-0.0468436	0.767672
PAF1	0.611781	3.11519e-13	0.503751	3.69717e-11
VPS41	-1.15971	8.17207e-87	-0.275443	1.34897e-07
ARHGAP44	0.0159454	0.95644	-0.867481	1.31434e-07
ELAC2	1.06854	9.64218e-76	0.015702	0.872906
SCIN	0.0745986		0.762757
ARSD	-1.18458	3.3433e-39	0.328517	1.64707e-05
PNPLA4	-0.657699	9.29471e-09	0.305922	0.00227458
ADIPOR2	0.069352	0.357004	-0.212231	0.000225801
CDKL3	1.06657	0.424089	0.316134	0.857041
UPP2	-0.88719		-1.16082
MARK4	-0.124108	0.178084	0.24896	0.000725816
PROM1	1.96573	0.348838	2.25821	0.254433
CCDC124	0.761122	6.61317e-30	0.00732439	0.950929
PAFAH1B1	-0.00996301	0.900609	-0.0701789	0.233428
NOS2	2.45736	0.076153	0.807716	0.675983
DNAH9	-1.80233	0.26594	1.50662	0.119785
KIAA0100	0.697468	1.70757e-37	-0.228788	1.26368e-05
GAS7	1.38945	0.125693	1.5997	0.0500757
TRAPPC6A	-1.65299	7.4754e-13	0.479304	0.0114355
MATK	1.53169	1.28905e-15	0.503785	0.0129139
CD79B	1.54338		3.44896
SCN4A	1.48711		-1.16082
ST7L	0.0526101	0.840939	-0.0879606	0.733815
TKTL1	0.0745986		0.762757
PAX6	-0.78326	5.02613e-08	-0.107232	0.541194
RPUSD1	0.733831	4.81639e-18	0.103854	0.315407
RHBDF1	-0.732734	3.13953e-10	-0.248337	0.025402
LUC7L	0.906918	1.06153e-22	-0.166656	0.117274
CACNA2D2	-0.00603665	0.992177	-0.537909	0.269788
BAIAP3	-0.338707	0.63482	2.041	7.94242e-07
TSR3	0.500842	1.30458e-07	0.161776	0.110416
PIGQ	0.523321	5.29741e-08	0.151896	0.149093
CRAMP1L	-0.501786	0.00663246	-0.491574	0.00269947
TEAD3	-0.420034	0.00579494	0.483997	8.99477e-05
DNAJC11	0.532545	2.01286e-16	-0.33497	5.08913e-08
MYLIP	0.90834	0.0292894	2.49641	3.67703e-15
E2F2	1.14892	7.01483e-16	-0.594534	6.1059e-05
PSMB1	0.0768544	0.292997	-0.00856839	0.935013
SYN1	-0.955422		-0.752487
JARID2	0.478489	4.17424e-06	0.456428	1.08576e-06
CDKL5	-0.0685416	0.865953	0.6264	0.0132174
CAMK1G	0.550763	0.855531	5.66878	8.59724e-05
CDK11A	0.0504851	0.977397	-0.211996	0.886465
NADK	0.0806074	0.417573	-0.205019	0.00858808
DLEC1	-2.08583	0.14837	-0.504231	0.730023
CYTH3	-0.718857	1.16034e-26	0.269627	1.06288e-05
ADAM22	-0.724688	0.000130729	-0.308499	0.0926916
SYPL1	-0.115983	0.160957	-0.11154	0.146679
CYB561	0.399685	0.0115217	0.976621	1.03512e-14
SPAG9	-0.108619	0.043513	-0.672902	1.02514e-55
CELSR3	-0.99896	5.47748e-35	0.086724	0.338392
AASS	-0.667954	3.13675e-06	0.807751	2.61638e-13
PLEKHG6	0.234753	0.854523	0.43989	0.717226
SS18L2	1.18379	3.54536e-13	-0.23748	0.243145
MPND	-0.0110387	0.966006	0.343065	0.0128041
MGST1	-1.34828		-0.626314
CRY1	0.269348	0.0131471	-0.380289	9.29222e-05
NFIX	0.506664	2.34356e-08	0.590215	1.84515e-13
ST3GAL1	2.23014	2.11563e-43	0.425587	0.0194168
MMP25	-0.18818	0.542653	-0.615172	0.00925951
IL32	0.415704	0.017217	-0.757572	1.58501e-06
PKD1	-1.22309	6.11266e-59	0.0155087	0.891369
MAPK8IP2	0.261656	0.00910285	-0.0744695	0.550577
MED24	0.894573	1.00776e-43	-0.0569996	0.51987
RHOBTB2	0.355392	8.85297e-06	0.23204	0.00217031
HEATR5B	-0.585325	4.70763e-08	0.0292956	0.853556
SEC62	0.13771	0.0754266	-0.0139383	0.90409
RPS20	-0.0239135	0.6989	-0.115025	0.00950717
CSDE1	0.0829306	0.115479	0.0370871	0.539246
UBE3C	0.362826	5.58841e-12	-0.292602	1.89927e-09
REV3L	-0.713075	1.67802e-10	0.0647304	0.65721
TENM1	1.54658		2.98564
MASP2	2.2284	0.334495	0.387824	0.914351
IYD	-0.88719		-1.16082
FAM76A	-0.485255	0.0385721	-0.356676	0.104536
TRAF3IP3	-0.321073	0.885224	-0.887609	0.675298
POMT2	0.135452	0.277466	0.0442879	0.77467
VTA1	0.507596	2.68245e-09	-0.136302	0.151806
MLXIPL	0.980842	0.543463	3.12656	0.00488015
BAZ1B	0.230084	7.06843e-05	-0.136052	0.01618
RANBP9	0.157193	0.108853	0.00833563	0.953672
ETV7	-0.581963	0.513007	0.998402	0.12163
SPRTN	0.267438	0.118529	-0.253353	0.122588
METTL13	0.788038	3.0024e-22	-0.01814	0.898694
DYRK4	-0.430182	0.00306679	-0.0603396	0.757503
ZNF207	0.562815	1.94675e-24	-0.0323536	0.691104
UQCRC1	0.242268	0.000112339	0.34662	2.3634e-10
STARD3NL	0.524935	1.10269e-10	-0.146188	0.10194
CD9	0.029561	0.72494	-0.244325	1.31434e-05
HHATL	-2.33813		-0.77668
NCAPD2	0.67263	1.74517e-37	0.500182	6.13605e-26
IFFO1	-2.16133	0.348829	0.98636	0.546746
GIPR	-0.87342	0.376653	1.29695	0.0509954
PHF7	-0.126359	0.632198	-0.295179	0.170928
SEMA3G	-0.186208	0.861123	0.538092	0.537923
NISCH	-0.192355	0.0437596	0.217661	0.00779985
STAB1	1.38692	0.55698	-0.199264	0.952477
FUZ	0.12216	0.603056	0.755723	1.02542e-06
SLC6A13	-2.76709		-0.171328
IDS	-0.437982	3.2852e-07	-0.145769	0.0927271
ZNF200	0.413324	0.0101473	-0.258788	0.118743
LRRC23	-0.704907	0.0153235	0.19798	0.534764
BTK	0.936011	0.306786	0.210874	0.865237
HFE	-1.19977	1.58829e-20	-0.439519	9.09194e-05
SCMH1	-0.0719561	0.620714	-0.249692	0.0219113
FYN	0.187268	0.551432	0.813393	0.000174595
HIVEP2	-0.151757	0.0834976	-0.0935097	0.297317
TCEB3	1.0035	8.47166e-49	-0.105804	0.197628
LYPLA2	0.681372	5.65051e-17	0.46726	4.31179e-10
CLCN6	-1.92829	3.49884e-33	-0.157939	0.316675
MRC2	-1.11948	3.2345e-42	0.764398	3.83703e-31
SLC6A7	2.44395		-0.199032
TSPAN9	0.0810274	0.518772	0.38547	1.07032e-05
BTBD7	-0.145127	0.139941	0.206874	0.0113965
APBA3	0.00649784	0.975831	-0.256748	0.0214563
MKS1	-0.22661	0.171004	0.173972	0.265069
ABHD5	1.36473	1.20472e-16	1.45824	6.89283e-23
AKAP8L	0.233777	0.00917532	0.143949	0.106534
MBTD1	-1.70669	3.19118e-24	0.082738	0.674788
UTP18	0.49713	8.2185e-14	-0.294341	4.0245e-06
RNF216	-0.0178315	0.839429	-0.113868	0.0667863
TTC19	-0.291551	0.000104731	-0.012072	0.922106
PTBP1	0.571929	1.90299e-26	-0.0512246	0.461569
DPF1	1.31589	5.71564e-05	-0.31767	0.478611
SYT7	0.58281	0.0316718	1.68791	3.89979e-16
LARS2	0.49577	2.45019e-08	-0.0201359	0.891364
PIK3C2A	-0.304308	0.000117484	0.0519766	0.607012
PLAUR	1.17858	3.64046e-51	-0.547152	1.42446e-12
ANLN	1.21552	3.68145e-118	0.141307	0.00959939
WIZ	0.231159	0.0012586	-0.0490856	0.596839
RABGAP1	-1.02843	1.769e-34	0.0915061	0.322067
DCN	0.0745986		0.762757
QPCTL	-0.067779	0.71282	0.139147	0.374371
PPP5C	0.742611	2.70019e-27	0.0677333	0.453844
CEP68	-0.199142	0.0761716	0.533441	4.17014e-10
MAP4K3	-0.351212	0.000907162	0.228146	0.01703
TMEM159	-0.634812	0.000297887	0.274809	0.0989391
GABRA3	0.0745986		0.762757
BRCA1	0.580663	4.74007e-15	-0.197325	0.00899545
ERCC1	-0.154503	0.037217	-0.0229253	0.823878
CD22	0.658282	0.596966	3.56255	2.23537e-06
SEMA3B	-0.449111	0.287467	3.92681	1.22104e-72
MBTPS2	-0.630551	1.20981e-20	-0.259745	2.8211e-05
PRICKLE3	-0.423525	3.11536e-05	-0.283041	0.00251781
LTF	-0.887197		1.25667
EXTL3	0.440062	1.12114e-16	-0.00842173	0.92949
ELOVL5	0.332439	8.95187e-08	-0.288573	5.78421e-07
ALOX5	-0.330868	0.91321	4.56159	0.000612566
KDM5D	-0.480696	4.01297e-06	-0.0287846	0.853556
CALCOCO1	-1.14842	1.68493e-27	0.833752	2.74345e-25
UBR7	0.744703	6.54522e-14	0.160703	0.151877
MAP4K5	-0.465253	4.52113e-07	-0.492576	1.30008e-09
EHD3	0.545417	2.62554e-07	-0.879242	1.05433e-18
PSMC4	0.765232	1.47683e-42	-0.320803	2.46293e-09
MAN2B2	-0.924291	7.83795e-22	0.119522	0.246446
SLC7A14	-0.887184		-0.199032
CLDN11	0.0745862		3.82095
SLC25A39	0.660732	2.74756e-31	0.0853306	0.192582
MVP	0.687109	5.48911e-21	1.5131	4.26926e-126
NUB1	-0.453235	1.13511e-08	0.319055	3.61998e-06
PGM3	0.257953	0.00190163	0.0669267	0.513935
RWDD2A	-0.406446	0.138087	0.300857	0.229681
CLK1	-0.234536	0.150049	0.2734	0.0454324
POLR3B	0.819398	9.9608e-10	0.105613	0.566038
ANGEL1	0.135785	0.341271	0.0183245	0.927363
RNF14	-0.232963	0.00679417	-0.330645	7.71801e-06
DNASE1L1	-0.117174	0.161454	-0.475699	1.76182e-13
DDX11	1.02095	1.55918e-21	-0.0540169	0.750808
HEBP1	-0.147654	0.116753	-0.0798621	0.424804
GPRC5A	0.417581	2.57459e-20	0.207858	9.0988e-07
MAMLD1	2.15912	1.75732e-40	1.49793	1.73738e-22
CD6	1.57221		0.762758
TACC3	1.21521	9.11257e-63	0.0995107	0.259642
UFL1	-0.370651	0.00507215	0.0570147	0.746115
POLA2	1.23569	8.49554e-67	-0.0343898	0.767672
ZC3H3	0.425809	1.86917e-05	0.161835	0.124771
CAPN1	0.354234	1.77885e-09	0.516332	1.75819e-23
ACPP	0.0745986		0.762757
MDH1	0.136681	0.0606057	0.281561	2.29805e-06
SLC30A9	-0.133717	0.170299	-0.14119	0.110345
MTMR11	-1.32853	1.41405e-08	0.0662529	0.830791
COX15	-0.214082	0.00291736	0.0326407	0.738938
CCDC88C	0.394539	0.0017066	-0.783648	7.75552e-12
YAF2	-0.0380506	0.875632	-0.163588	0.408078
ZMYND11	-0.381969	1.931e-07	-0.399235	7.17176e-10
WAS	0.30529	0.693642	0.311909	0.695958
DPEP1	-0.915791	0.338345	2.30011	1.88189e-05
BID	-0.202987	0.0536175	-0.476765	3.08737e-08
MATR3	0.195357	0.000955616	0.178129	0.00100199
NPC1L1	0.581633		2.25467
XYLT2	0.289914	0.000496846	0.281194	0.000175823
NUDCD3	0.395795	1.23232e-13	-0.044379	0.531896
ISL1	1.88448	0.0112427	0.895763	0.298948
CHDH	1.03561	0.14084	-0.398166	0.669314
IL20RA	1.07571	0.406498	0.736116	0.606579
GLT8D1	-0.298281	0.00290234	0.0987017	0.368296
ATP2C1	0.217888	0.00110929	0.131607	0.0438889
SRCIN1	-1.50089	3.56624e-16	-0.683058	9.18517e-06
SLC38A5	-0.31779	0.888671	0.687877	0.726188
MAGIX	-0.360081	0.702195	0.742148	0.307243
RALBP1	0.319618	1.87164e-08	0.0683951	0.303968
RUFY3	-0.575231	5.64946e-06	-0.181791	0.159679
CNTN1	-0.887199		1.68798
SLC11A1	0.617441	0.800636	2.28387	0.19502
WWTR1	1.35533	3.31592e-122	0.206007	0.000484699
AGPS	0.558497	3.18677e-22	-0.0675723	0.341685
ZNF806	-2.79743		-2.10927
CXorf56	0.542359	4.82935e-09	0.0721063	0.564532
ATP1A2	-1.77043	0.533011	3.07318	0.0904743
TTC27	0.541476	2.24246e-10	-0.115509	0.250508
ZNF582	-0.431013	0.355252	0.297501	0.508476
VSIG2	2.51894		-0.199032
PHLDB1	0.330907	0.00115907	1.59025	1.98863e-90
MARCO	0.617523	0.784771	2.83592	0.0533008
CYP24A1	-0.950954	1.43563e-47	-1.82737	2.9712e-205
PRDM11	0.088678	0.638723	-0.0962208	0.61423
SYT13	1.23944	0.497999	6.51716	9.45054e-09
SNAI2	0.343191	0.0855341	-0.419681	0.0223205
CD74	-0.874833	0.0814523	-1.19461	0.00581373
HGF	-1.00637	4.98054e-59	-1.02217	1.17489e-77
ZRANB1	-0.176513	0.0993959	-0.186433	0.0522546
NCDN	0.923716	8.32615e-25	0.068126	0.596458
GPR124	-1.19283	8.65182e-16	0.734613	3.07425e-11
ZFP64	-0.127595	0.303636	0.00907634	0.956644
MNAT1	0.413415	0.00359988	-0.100329	0.587054
SAMD4A	-0.500708	1.40444e-07	-0.703725	2.2118e-17
RUNX3	0.541046	0.002908	-0.831705	1.55306e-06
MRE11A	0.082012	0.484092	-0.041253	0.761112
PLEKHB1	1.27663	0.573445	3.04349	0.075571
SERPINB1	-0.581456	7.80239e-19	0.523771	2.39795e-21
SLC7A9	-0.372589		-1.10827
SPAST	-0.264415	0.0104478	-0.415698	2.35928e-06
OSBPL5	-0.569506	1.11113e-10	-0.114989	0.228629
AQR	0.205594	0.00167468	0.00224664	0.983787
CPS1	-1.42141	3.56854e-17	0.70796	1.06688e-08
FHL1	-0.374487	7.09731e-19	-0.54495	2.15343e-48
RTFDC1	0.607605	8.09318e-11	0.2518	0.00668247
NLRP2	2.51894		-0.199032
SLC45A4	0.596677	4.0169e-06	-0.530333	2.73073e-05
RNF10	0.240277	0.000562138	0.168566	0.0110362
ZNF839	-0.255363	0.198151	-0.278472	0.116204
ZDHHC6	0.951589	8.27042e-20	0.0267275	0.880983
GRAMD1B	-0.0373448	0.597038	-1.01955	1.87678e-105
RNH1	0.216775	0.000905869	-0.239733	4.63949e-05
NDUFS1	-0.242971	2.66083e-05	-0.167809	0.00176853
RB1CC1	-0.298477	9.11364e-06	0.20046	0.00107506
ERP44	0.0693406	0.39928	0.19263	0.00200717
ALAS1	0.47027	5.51487e-11	-0.602522	8.11215e-20
BIRC3	-1.32058	1.2771e-62	-0.970565	2.84193e-46
AKAP11	-0.410047	2.86731e-10	-0.123726	0.0606814
GLRX2	0.789182	9.70203e-05	-0.233438	0.347613
SNAPC1	-0.146222	0.398204	0.491992	5.56531e-05
DERA	0.390692	0.000252118	0.1569	0.169606
STRAP	0.521891	7.50282e-21	-0.0886566	0.158649
ABCC2	0.488245	0.200555	0.658417	0.0440465
DEF6	-1.43347	0.370746	0.291617	0.861772
PLEKHO1	1.11595	3.3515e-05	-0.191578	0.623666
GCLM	0.540651	1.16219e-15	-0.543451	6.85876e-18
UBR2	-0.691532	1.55007e-10	0.311226	0.000963759
EHD2	0.590308	5.22231e-15	1.1991	3.32582e-74
DEPDC1	0.216763	0.00721465	-0.278598	0.000111101
CCDC28A	-0.733389	0.0026393	0.516609	0.0106169
RRAGD	-1.00979	4.29569e-19	0.187205	0.0926432
HSF2	-0.38671	0.0105984	-0.00195576	0.993853
PHF20	-0.266965	0.000459621	-0.320163	1.63936e-06
HSD17B6	1.42255	0.46792	0.999636	0.648952
NR1H3	-0.200236	0.514836	0.319403	0.210236
TYMP	-1.50139	0.0116754	-0.519648	0.367876
NCAPH2	0.815544	4.90642e-30	-0.0203049	0.86478
TOMM34	0.310904	3.23737e-05	-0.240555	0.000684842
SEC63	-0.347604	4.39057e-08	-0.211547	0.000300826
KPNA6	-0.186769	0.0159364	-0.0964638	0.230066
VIM	0.934233	3.7712e-57	0.246616	1.11366e-05
RTEL1-TNFRSF6B	-0.382767	0.689684	-1.1327	0.152309
FAS	0.340858	0.00204221	0.00127061	0.995175
RNASET2	0.534902	3.68325e-07	-0.0564711	0.714851
CD44	0.788744	1.25317e-62	0.690601	7.16744e-60
KCNG1	-1.23072	1.1235e-08	-0.492007	0.009897
AGPAT4	-0.632492	0.000286783	0.595789	1.95578e-05
SLAMF7	0.0746001		2.27387
BTN3A1	-1.51482	9.0487e-21	0.0439834	0.841676
MIPEP	-0.063727	0.611737	-0.0906713	0.432724
PRKCH	0.786395	5.05428e-07	0.866035	4.7901e-10
INSRR	0.534583		-0.199032
IFNGR1	-0.60118	1.61796e-20	-0.708255	1.42101e-35
B4GALT7	0.217222	0.116972	0.0212067	0.919044
SH2D2A	3.51728	5.58084e-14	1.71551	0.000509682
VRK2	-0.217677	0.0495963	0.0361248	0.807844
TNFRSF1B	-0.990911	0.382388	1.11275	0.171505
VEZT	-0.300689	1.8609e-06	-0.36352	5.69974e-11
POU2F2	-2.71742	2.86208e-103	-2.92958	2.14874e-163
BRD9	0.463688	1.01436e-05	-0.343149	0.000711526
SNX1	-0.162557	0.0397611	0.274329	2.11794e-05
TBPL1	0.844765	1.06172e-09	0.163845	0.334862
ARNTL2	0.238552	0.00362367	-0.835261	2.38744e-32
BCLAF1	0.401745	1.44655e-13	0.0951121	0.105445
SLC39A9	-0.369039	1.45147e-05	0.0590455	0.587297
ANK1	-0.114265	0.316402	1.45819	1.46911e-86
TFB1M	-0.0772728	0.773169	0.0133108	0.966488
RABEP1	-0.0134297	0.881753	-0.00243905	0.981987
HMGB3	0.769964	7.99845e-27	0.160563	0.0350299
NUP160	-0.0139105	0.883393	-0.0421287	0.618625
BAK1	1.03615	5.42808e-38	0.391475	4.54387e-07
MUSK	2.45954		2.96753
IKZF2	-1.47767	0.45867	-0.187775	0.934971
GRN	-0.991972	2.6163e-73	0.393207	1.08478e-15
FAM13B	-0.172013	0.233292	-0.0946253	0.54463
ARHGAP31	0.646127	1.28508e-08	-0.626082	1.0303e-08
NR2E3	-0.500505	0.74359	-0.274542	0.868544
CENPQ	0.38155	0.113412	-0.240095	0.355878
SARS	-1.10832	4.73781e-88	-0.402611	6.7835e-16
RANBP3	0.637858	4.27882e-25	0.0215115	0.831053
ARID4A	-0.675247	0.000212045	0.197659	0.295196
TSSC1	0.19949	0.0279834	-0.0980126	0.319431
PNPLA6	-0.329333	6.25437e-06	-0.104682	0.183775
IFT88	-0.574567	0.00157067	-0.258783	0.150902
ALG1	0.728488	9.21906e-15	0.041065	0.78056
ZCCHC8	-0.412262	0.000249325	-0.610529	3.71322e-10
ABCF2	0.560007	2.2325e-25	-0.503959	4.83203e-24
CHPF2	0.468015	1.05883e-09	0.507042	9.45941e-14
LRRC7	-0.88719		-1.16082
FUT8	0.274289	0.00445761	0.59399	8.12873e-14
UBA6	-0.151456	0.0965855	-0.316365	2.11794e-05
GAB2	0.441749	8.57607e-05	1.08123	1.83349e-31
ATP6V0A1	-0.223181	0.00841711	-0.0912913	0.318791
PIAS1	0.107979	0.4774	0.328502	0.00334957
SLC4A7	-0.177171	0.0526476	-1.21491	1.04462e-60
APBA2	0.80192	6.50977e-21	-0.383702	4.15694e-06
UHRF1	1.16488	7.38e-13	-0.178908	0.370835
MAP2K3	1.01899	1.12717e-74	-0.356138	3.04963e-11
TMSB10	-0.214943	0.00138737	-0.0351244	0.703614
ASTE1	0.733262	0.00336648	0.198435	0.532586
RNF19A	-0.175395	0.17586	0.501996	2.02158e-07
PEX3	0.801862	2.47332e-08	-0.0462955	0.846982
GABARAPL2	0.143064	0.259258	0.111443	0.380642
SH3YL1	-0.523126	0.0188339	-0.0345761	0.917795
FAM136A	0.97213	2.87093e-49	-0.137605	0.0621461
VCL	0.102019	0.0873925	0.161462	0.0014424
DEPDC1B	0.121739	0.375814	-0.313685	0.00397062
DAPK2	-0.239503	0.809488	1.36211	0.0257812
NSMAF	0.372238	1.77479e-06	-0.0798935	0.402619
ADSS	0.262537	0.0194375	-0.14028	0.241342
TIMP2	-0.75565	1.16907e-62	0.103161	0.0245132
RFC1	0.23513	0.00111166	0.0531704	0.561205
TBC1D23	0.0652724	0.6989	0.356433	0.00199665
CUL3	0.508803	2.84149e-18	-0.181663	0.00180696
MYOM2	-0.707023	0.341626	0.660992	0.282313
OTC	0.0745986		0.762757
CYP46A1	-0.310808		1.1323
ZZZ3	-0.257219	0.00634529	0.0395671	0.756545
USP2	-0.0120903	0.98608	0.154551	0.802063
TUBG2	-0.343567	0.0418766	0.504257	0.000177689
RPL26L1	0.545357	1.05444e-08	-0.362602	9.38162e-05
FLT4	0.641248	0.053931	-0.622796	0.0647021
NSUN2	0.677284	5.18845e-31	-0.766703	4.36275e-44
FBXO42	-0.214747	0.0587861	-0.162301	0.132948
MFAP3	-0.0895817	0.379361	0.0213373	0.867091
MRI1	0.355583	3.01453e-05	0.116204	0.217676
METTL1	1.04804	2.146e-16	-0.144096	0.387031
HOXC8	-0.0252092	0.889221	-0.399856	0.00042503
AGA	-0.965879	6.0589e-11	0.324326	0.0146623
PI4K2B	-0.0213198	0.899449	-0.112097	0.401656
BOD1L1	-0.275359	0.000340303	-0.10365	0.204956
MAT2B	-0.254288	0.0162361	0.369153	2.10546e-05
TLL1	-0.250826	0.0272189	0.171396	0.105372
EDC4	0.607187	1.34302e-18	0.103965	0.188818
TRIO	-0.588843	6.59974e-27	0.0220273	0.790202
VCAN	0.0746445	0.99195	4.43491	0.439475
CLEC16A	0.485817	1.19391e-07	0.275509	0.00174111
CDH1	-1.41666	6.56394e-11	0.917655	1.58493e-09
SKIV2L2	0.380984	8.62072e-09	-0.222391	0.00048762
DNAH5	-1.31512	4.52113e-07	0.00402971	0.991534
ZFYVE16	-0.348614	0.000646138	0.112156	0.308695
FAM65A	0.842679	9.465e-30	0.0312408	0.789692
C6	0.0746095		1.6338
RAI14	0.326724	1.26102e-06	-0.22953	0.00034489
SOX30	0.629097		-2.09749	0.4522
PNKP	0.0952524	0.52593	0.198242	0.10076
BEST2	-0.369035		0.838951
PHLPP2	0.238583	0.124565	-0.322913	0.0190811
SPDL1	0.801716	3.71669e-13	-0.100343	0.502478
STAU2	-0.134039	0.134954	-0.0953655	0.284612
PQLC2	-0.0682826	0.614734	-0.05493	0.703165
CTNS	-0.804716	2.93645e-20	-0.553667	4.3897e-13
RTN4R	-0.336509	0.123056	0.748882	2.40356e-06
PHF23	0.26024	0.00120897	0.108604	0.207136
CDH10	-0.88719		-1.16082
INPP4A	-0.292519	0.00215326	-0.0460342	0.716827
RAB27B	-0.151211	0.202662	0.811708	5.32499e-22
PSMA4	0.245888	5.3857e-05	-0.135916	0.024096
MYO16	-2.77744		-0.631462
LSG1	0.788937	4.0427e-29	-0.382317	2.89693e-08
PARP3	-0.881107	1.92942e-06	0.296167	0.0829248
TNC	0.396638	0.0401036	2.87843	9.72321e-102
THAP3	-0.120309	0.538476	0.0193791	0.940425
FAM65C	-1.86501	2.52212e-28	0.634918	6.99034e-08
TDP1	0.494623	3.63595e-06	0.113974	0.377901
AIFM2	-0.15061	0.0346349	-0.324154	3.7284e-08
SPATA7	-0.703762	0.0024412	0.881368	5.89663e-07
MED17	0.250275	0.029958	-0.109005	0.403226
RETSAT	-0.0259292	0.781837	0.296649	4.02337e-07
CAPG	-1.15852	0.0357971	0.889749	0.0291222
AP2S1	0.427877	2.85544e-08	0.289227	5.62812e-05
TG	-0.332154	0.805775	3.37768	2.9337e-07
ADAM28	-1.12523	7.4148e-05	-1.25557	3.40861e-07
BARX2	0.757325	0.000134279	0.00375582	0.991431
DCUN1D1	-0.379286	0.0026709	-0.277544	0.0182213
JADE2	0.0435297	0.643074	-0.00371058	0.976397
ZIC2	0.192793	0.0701956	0.795355	4.32979e-23
LCP2	0.0745922		2.67314
TRIT1	0.0718494	0.623569	-0.0845542	0.557447
ADRB1	0.17115	0.28318	-0.600807	1.80707e-06
CUL7	-0.73563	1.47016e-18	-0.103626	0.256808
CTNNA1	-0.104929	0.0344326	0.0867199	0.0630214
PHKA2	-0.303396	0.0116242	0.261919	0.015094
CNTLN	-0.298613	0.00267686	-0.352057	5.02988e-05
EPHA3	0.267028	0.924959	-0.196225	0.95053
HSPA5	-0.446306	4.91854e-20	-0.291805	5.42575e-11
DSG2	-0.422328	1.03838e-17	0.0708178	0.202226
GEMIN8	-0.556019	0.00150823	-0.0789147	0.732362
OFD1	-0.601745	1.16228e-07	-0.202181	0.0714457
GPM6B	-0.203177	0.923316	-0.788658	0.68785
WDR37	0.285391	0.0552283	0.328489	0.0121968
YTHDC2	-0.155719	0.247493	-0.0143475	0.941771
CTPS2	-0.147555	0.158027	0.314085	0.000111845
ATP6V1H	-0.190047	0.0281952	-0.0476498	0.662364
POLR2B	0.126546	0.0671542	-0.108591	0.0983992
FAM214A	-1.6763	2.48151e-15	0.729779	2.43468e-06
ARAP2	-0.737174	0.0207805	-0.421298	0.166002
TPR	-0.0208866	0.806539	0.0661944	0.346656
CP	-0.0669847	0.924934	1.68075	5.22885e-06
KIAA0556	-0.803255	1.56596e-12	0.252786	0.0144365
DTNBP1	-0.353008	0.0108014	-0.0379041	0.847831
ANO2	-0.369483	0.824711	1.0611	0.394277
C12orf4	0.530313	7.60384e-06	-0.212189	0.0960524
SCML1	0.656206	0.0935078	-0.0954006	0.86726
WWC3	1.50373		3.97943	0.0795651
ARHGAP6	-0.373506		-0.235301
FAM184B	-1.79807		-1.10991
MAP4	0.559855	4.23412e-23	0.423804	1.37725e-16
GOPC	-0.253533	0.0371567	-0.281133	0.0089768
USP28	-0.0212543	0.848113	0.180077	0.0136991
HDAC9	-1.07739	4.16272e-12	-0.32862	0.0217542
TSPAN17	0.44248	9.02716e-09	-0.0171322	0.892667
NOP16	1.30873	3.46381e-49	-0.490515	9.88304e-08
CC2D2A	-0.102296	0.477465	-0.211504	0.0688571
RRM2B	-0.426933	2.97503e-05	0.227887	0.015084
ZNF800	0.0860502	0.546743	-0.173048	0.147754
TNFRSF17	0.0745986		0.762757
SNX29	-0.14974	0.342328	0.47625	2.53543e-05
MRPS10	-0.686512	2.0736e-27	-0.663967	7.65522e-33
RSF1	-0.216274	0.0056692	0.134496	0.0720898
VPS13D	-0.308155	0.000451339	-0.0333903	0.79073
CELF2	-0.254528	0.00657431	-0.526648	2.52799e-11
FAM120A	0.274313	7.9527e-08	-0.0152593	0.851319
R3HDM1	0.000325789	0.997667	-0.322497	5.93287e-06
COL9A2	-0.583725	0.423024	0.111495	0.900775
KITLG	0.673686	3.87213e-05	2.39046	4.46089e-77
ERCC8	-0.04589	0.871732	-0.35883	0.0714457
ADAMTS6	0.0833701	0.84692	-0.659014	0.0323252
H6PD	-1.61293	2.13535e-125	-0.159221	0.0105631
VAMP3	0.490901	3.11902e-15	0.163953	0.00863842
PER3	-0.877338	3.45811e-10	0.0114125	0.957654
TNFRSF9	-2.04705	0.168673	2.25906	0.00186128
EPN3	2.42565	1.50151e-08	0.581049	0.295477
LTBP1	0.328034	0.0777428	0.413738	0.0102922
RCN1	-0.508891	3.98285e-22	0.42938	1.40683e-20
RFC2	0.539069	7.4722e-12	-0.00517353	0.970951
ARID1B	-0.568764	4.3051e-18	-0.223154	0.000262232
CLPTM1L	0.536154	5.97822e-16	-0.559238	3.05002e-20
NEDD4L	1.19525	2.2056e-42	1.94928	4.97069e-145
FOXP3	-0.105567	0.927978	0.552811	0.551168
PPP1R3F	-0.219204	0.180654	0.357224	0.00577184
HEXB	-0.50506	2.43064e-22	-0.16135	0.00115022
PTCD2	-0.11343	0.615543	-0.127624	0.563562
KIAA2022	-0.596549	0.567234	-2.15542	0.0181058
JKAMP	0.254703	0.0732425	0.0399894	0.844079
DKK3	1.02933	0.182371	0.293996	0.77654
ARHGEF5	0.690394	0.808342	2.12036	0.331805
NFE2L3	0.199047	0.000579056	-0.512645	4.90765e-25
MCUR1	0.439552	1.20361e-06	-0.439182	2.29903e-07
LIMA1	0.248199	3.8318e-06	0.118671	0.0264662
LETMD1	-1.55918	8.24901e-50	-0.142911	0.176294
SLC4A8	3.48546		1.66738
LAMC3	0.364861	0.0465036	0.0188006	0.948693
TNIP3	0.0745986		0.762757
MAPK9	0.241841	0.00326975	-0.301435	4.78305e-05
COL23A1	0.651433		1.379	0.60995
BCAR1	0.198351	0.000209152	-0.550845	1.67037e-33
FAM160A2	0.172149	0.229694	0.0991138	0.524378
HERPUD1	-1.36237	2.15246e-60	-0.352863	2.17335e-06
HOMER3	1.01128	1.62051e-19	0.57471	5.47652e-08
RAD51	0.868031	2.35141e-11	-0.383052	0.00510736
POLQ	0.716806	3.72108e-08	-0.0780488	0.68278
PIK3CB	0.059909	0.533449	-0.0894456	0.298786
CYBA	-0.186734	0.454199	0.67335	9.32761e-05
THOC3	1.1652	2.96515e-23	0.385063	0.00114391
HEBP2	0.143966	0.12394	0.506147	1.01707e-12
MPHOSPH9	0.248396	0.00808479	0.223106	0.00939418
PLEKHA5	-0.333343	0.0152124	0.850052	1.0647e-16
SIKE1	-0.270178	0.0167015	-0.294769	0.00308523
RRP12	0.929198	1.18453e-58	-0.599636	2.57852e-28
FNIP2	0.475141	0.00154982	0.558272	2.31815e-05
MSMO1	-0.810321	6.22473e-09	-0.199349	0.160416
TTC17	-1.02074	1.94424e-33	-0.0933639	0.322831
ALX4	-0.00503659	0.993402	3.95972	3.72252e-43
FSTL4	-0.775037	0.454667	-1.0959	0.234202
FOXN3	-1.33742	2.55721e-22	0.219334	0.0829675
AKR7A2	-0.113722	0.203829	0.199388	0.00575373
MRTO4	1.31302	4.22261e-107	-0.402441	1.2885e-11
USE1	-0.473124	0.109804	0.00713448	0.986477
MCF2L2	0.130143	0.758007	0.661861	0.0199636
NRIP2	0.0745986		0.762757
LAMA3	-1.182	3.30431e-14	1.13223	1.71593e-23
AP5M1	0.2351	0.125877	0.203249	0.162702
ANAPC4	0.0452893	0.804742	-0.266496	0.042463
KCNQ1	-1.16926	5.27743e-05	-0.0949108	0.803705
TRAPPC3	0.431175	8.54998e-08	-0.0860765	0.384432
THRAP3	0.124795	0.0954058	0.0703327	0.378403
PHPT1	-0.307732	0.000161855	-0.0598251	0.557596
ENTPD2	0.0745986		0.762757
LY75	-0.887197		1.28457
ARID4B	-0.184561	0.108201	0.131951	0.231283
OPN3	0.157515	0.370118	1.0227	5.4659e-18
SDCCAG8	0.853907	7.76163e-18	-0.0110168	0.950815
PTPRN	0.0745986		0.762757
HHAT	-0.680762	3.63985e-06	0.124619	0.455538
KIF1B	0.0118257	0.904806	-0.162163	0.0109121
FOXC1	0.214589	0.10175	0.094158	0.530373
TBC1D22A	0.131685	0.23989	0.448447	9.46203e-08
SYNE2	-0.740803	2.99104e-14	0.204103	0.0351119
PLEKHH1	-0.640919	1.0657e-05	0.244479	0.0754457
ATP9A	-0.137974	0.347818	1.73934	1.82526e-77
CHRDL2	1.8102	0.00902329	-3.72231	0.00472083
FAM168A	-0.0963174	0.201614	0.385486	5.25404e-12
RELT	1.46379	7.63348e-31	-0.308895	0.0345041
GALC	-1.59932	2.15232e-16	-0.119261	0.592169
NOP58	0.605839	2.27516e-23	-0.354175	9.68513e-10
SZRD1	0.616836	9.23012e-31	0.240208	2.24993e-06
KCNH2	1.56313	0.00237497	2.24235	4.65836e-07
CUL1	0.344155	3.63332e-07	0.0173494	0.871063
FAM114A2	-0.438891	0.0038258	-0.496445	0.000187216
CYFIP2	-0.359475	8.37247e-08	-0.153764	0.0196458
TAB2	-0.217671	0.0108515	0.303279	2.44676e-05
GINM1	-0.148966	0.154445	0.199575	0.0233737
EIF2AK2	-0.479376	2.28141e-14	-0.123244	0.0545157
USP36	0.143848	0.0958453	-0.331674	2.89977e-06
KMT2C	-0.420658	1.55339e-05	0.413197	6.41393e-07
MCOLN3	-0.81391	0.0138189	-0.0669622	0.882669
CCDC85A	-0.542528	0.703728	-0.751289	0.584421
PUM2	-0.310718	2.00226e-05	-0.1217	0.104631
MRPL43	0.394931	1.63217e-06	0.464376	1.56682e-10
ITIH4	-1.79581		-1.10765
C4orf27	0.258758	0.0624602	-0.324604	0.00969381
ZFR	-0.0308332	0.688087	-0.30725	1.50678e-09
ZNF280C	-1.25171	1.18384e-09	-0.507776	0.00590101
PHF21B	-0.485328	0.000926821	-0.386802	0.00346263
TRAF1	-0.411958	0.0253366	-1.59864	6.45318e-24
RC3H2	-0.262837	0.000421397	-0.177257	0.0113185
PCGF2	-0.418862	4.08388e-08	-0.310156	8.11765e-06
IL17RB	-0.333783		-1.20671
TRAF3IP2	0.574832	0.000783745	1.63944	2.27738e-33
GYG2	-1.11993	0.0804469	1.60444	9.04214e-05
DCBLD2	-0.0404073	0.572549	0.095526	0.0976374
SERPINB3	0.0746063		1.67527
SOAT1	0.397094	4.1565e-09	-0.273881	2.03104e-05
PKP2	0.608037	2.50623e-10	1.25197	1.84805e-53
MSH4	-1.79527		-0.239389
F7	-0.887189		0.667006
GDI2	0.322224	1.75186e-12	0.0305946	0.629596
PRDM1	-0.836345	2.54583e-17	-0.756346	1.53836e-18
ATG5	0.133071	0.224683	-0.20889	0.0258781
TMCC3	0.107019	0.386611	0.0480341	0.739992
PITHD1	0.209284	0.0477251	-0.299466	0.00130266
MTA3	-0.767302	4.38293e-17	0.0432794	0.727484
USP13	-0.0754122	0.535738	-0.469678	4.56892e-08
ATP11B	-0.745303	1.27738e-21	-0.382789	4.38348e-08
LAMC2	-0.0292854	0.66029	-1.14638	2.95884e-158
CDK14	3.16311		3.26934	0.246435
SEC61A1	0.537075	8.10625e-26	-0.0653229	0.284665
PPP1R12A	-0.118179	0.167906	-0.126338	0.102735
RASGRF1	-1.65497	1.39291e-21	-0.0926954	0.657167
CAMK2B	0.666214	0.567974	1.76042	0.0399205
CROCC	-0.0684184	0.706939	0.526102	6.4655e-06
POLR3E	0.327449	0.00377724	-0.227282	0.0420877
ATP2B4	0.780012	4.76076e-15	1.97642	1.20414e-124
ZC3H11A	-0.606833	5.03244e-15	0.0353186	0.75275
RIOK2	0.603984	1.4499e-07	-0.224682	0.0709136
YIPF1	0.251255	0.092929	0.299498	0.0223299
NDC1	0.608288	6.63973e-20	-0.338685	1.03695e-07
DGKG	-0.922983	0.73526	3.15456	0.0218255
FLYWCH1	-0.431556	1.27572e-11	-0.614531	6.1707e-28
UNKL	0.403749	6.07684e-06	-0.70508	1.06908e-17
TBXAS1	1.53496	0.110847	0.0175477	0.991431
PARP12	-0.746979	7.48074e-13	-0.0989667	0.408835
ALDH18A1	0.612091	9.37271e-30	-0.117584	0.041291
TARBP1	0.455622	0.000160179	-0.350941	0.00282658
PET112	0.266622	0.0267124	0.259095	0.0179611
MXD1	-0.795659	0.00571534	-0.410577	0.140502
CDK17	-0.268216	1.63573e-05	-0.9395	6.51319e-68
DNAJC25	-0.000432275	0.998692	-0.203909	0.376328
SLC2A3	-0.742106	1.46333e-36	-0.238244	1.05899e-05
PSD	-0.395438	0.7025	-0.729525	0.436249
CTDP1	0.762816	3.79077e-27	-0.126751	0.114116
YBX3	-0.154118	0.0243635	0.126566	0.050595
STYK1	-0.185711	0.730109	-0.0305917	0.96136
WNK1	-0.198334	7.29591e-05	-0.246955	2.33674e-08
CCAR1	-0.0540797	0.501739	-0.0273063	0.767897
OGFR	0.106393	0.178738	0.139971	0.0413646
GNA15	1.91736	0.0277902	-1.29349	0.26678
CREB3L3	0.0678847	0.963786	-0.602145	0.609519
PIGV	-0.515508	0.000420631	0.371552	0.00332406
PTPRU	0.025971	0.796917	0.340389	6.53104e-08
SNRNP40	0.393651	0.000131475	-0.284788	0.00401419
RIMBP2	0.0745968		2.63015
COL11A1	-1.22361	8.4229e-41	0.305288	5.82435e-05
QSER1	0.0514986	0.54551	-0.15058	0.0216942
MPC1	0.40375	0.103109	0.306297	0.208206
ACAA1	0.0275226	0.870344	0.53891	4.87827e-08
BCAT1	-0.88721	0.767345	5.04751	0.00111325
HDAC7	0.547299	3.41479e-16	0.462197	2.25726e-14
LZTS1	-0.147612	0.945574	0.338612	0.867674
PRDM6	0.563953	0.585406	0.955283	0.278819
WNT8A	-1.80321		-2.07685
SPAG4	-0.189711	0.737458	0.464479	0.296556
NCKAP1	-0.259319	1.93844e-07	-0.0294661	0.66926
MRPS35	0.0699441	0.531341	-0.265518	0.00135298
SFSWAP	0.502697	1.54475e-09	-0.0212199	0.875195
TNK2	-0.108743	0.300201	0.317454	4.8414e-05
MON2	-0.412405	7.36343e-06	-0.20887	0.0167903
CDH3	-0.141585	0.00610861	-0.295374	1.19188e-11
GPBP1	-0.0316289	0.758202	0.0372594	0.718135
DGAT2	-0.127975	0.661281	-0.393146	0.0840549
ZNF112	-1.21824	2.07658e-05	0.513455	0.0281733
CS	0.668182	1.40731e-33	-0.147136	0.00930236
LTK	-1.77651		0.801086
MRPS24	0.278296	0.757389	0.0550271	0.95882
ELMO2	-0.274732	0.0141131	-0.46555	9.20886e-07
WAPAL	0.106285	0.104973	-0.222192	3.84157e-05
VMP1	-0.0580355	0.44023	-0.237443	1.61102e-05
APPBP2	-0.553346	2.29045e-09	0.242049	0.00376887
POLD1	0.477687	3.59171e-10	-0.193037	0.011987
SEZ6	0.0745953		2.24417
EIF4B	-0.808205	8.40048e-63	0.0627374	0.270354
SLC6A16	-0.661194	0.755867	2.39156	0.0429028
GLTSCR1	-0.102659	0.408914	0.00606747	0.97162
SPHK2	0.755482	2.53646e-06	0.291659	0.0873715
RPL18	0.0601036	0.342486	-0.0873261	0.112698
CA11	-2.4167	6.90407e-30	0.678423	5.59849e-07
ISOC2	0.330355	0.000174379	0.175908	0.0442977
U2AF2	0.883569	4.33992e-63	-0.0530685	0.442333
EPN1	0.614287	5.00123e-15	0.20503	0.00901716
MED29	0.0744822	0.509797	0.377094	1.47821e-06
AHRR	-1.04447	0.00146548	-0.76397	0.00836299
ZNF275	0.205477	0.0477468	0.219561	0.017832
MTMR1	0.0218893	0.839275	-0.0673538	0.463523
GPC1	0.163752	0.0214201	-0.0744396	0.341307
ADCK1	-0.355557	0.135262	-0.482623	0.0176526
HAGH	-0.313818	0.0101219	-0.0356729	0.838367
RNF4	0.488212	1.96425e-12	-0.168408	0.0185969
CASP8	0.216181	0.00345249	0.132666	0.0682797
LIMCH1	-1.05501	0.389048	2.8137	8.08523e-06
ASUN	0.435101	2.50114e-07	-0.289474	0.000388531
TM7SF3	-0.159249	0.0121467	0.200135	0.000242689
DLX3	-0.00185403	0.99784	1.82229	1.42968e-06
SPA17	0.424062	0.048279	0.352773	0.0827623
TSPAN32	0.0745986		0.762757
WISP2	-2.52182	0.10249	0.3711	0.790181
ST3GAL6	0.0605235	0.925117	-0.265313	0.643798
ATP2C2	0.0745986		0.762757
NGFR	-0.766015	0.00068486	1.90471	9.30324e-35
CDON	0.0830802	0.66519	1.03823	1.9965e-18
TAF2	-0.060424	0.559838	-0.0925858	0.312708
HIPK2	-0.542193	1.49682e-09	-0.0825289	0.446224
TNPO3	0.23291	0.000579762	-0.207832	0.000934188
MEF2BNB-MEF2B	2.44395		-0.199032
RFXANK	-0.183353	0.0866329	0.0417816	0.762212
TMEM161A	-0.0895209	0.47444	-0.295438	0.00161126
LPAR2	-0.288336	0.546743	1.12961	0.000247432
CTSA	-0.4536	2.20313e-12	-0.1335	0.0433341
SUGP2	0.262261	0.000823693	-0.142735	0.0727553
SLC12A2	0.150921	0.184112	-0.155698	0.141765
SNX24	-0.586902	0.000754496	-0.561883	0.000256142
EYA2	0.0745986		0.762757
CNN2	0.0397497	0.604772	0.307708	3.61208e-09
ABCA7	-1.16139	6.25621e-18	0.632601	4.35284e-09
SNCAIP	0.0746094		1.62633
DDX20	0.575679	5.80835e-08	-0.24927	0.0239477
BTBD1	-0.000266761	0.997998	-0.356709	2.80337e-07
FAR2	-1.79989		-0.239543
BCAS1	2.69724		-2.03775	0.524568
CHI3L2	0.544075	0.876924	3.38421	0.107509
SBNO2	-0.195387	0.00188478	-0.28802	1.26941e-07
PMS1	0.0908728	0.630862	-0.22565	0.143898
HMG20B	0.236619	0.000955013	0.128114	0.0741396
CALCRL	-2.0686	0.000467053	-0.131165	0.851135
TAF11	1.09665	8.93527e-19	0.355901	0.00543235
ANKS1A	0.0167521	0.919383	0.362592	0.00015975
AP3D1	0.0291245	0.689211	-0.0942948	0.0945256
ZNF76	-0.214638	0.123056	0.0159682	0.938948
SLC9A3R2	1.25246	5.18509e-40	0.757994	5.73855e-18
NTHL1	0.531264	2.98083e-06	-0.0895916	0.556532
UHRF1BP1	-0.865404	8.05982e-43	-0.364815	5.90394e-11
GNAI3	0.457412	8.07648e-14	0.027495	0.769852
IPO5	0.164523	0.000274796	-0.332669	1.30555e-17
OAT	0.251717	0.000551172	0.258875	7.23484e-05
WDR3	0.639427	8.81375e-19	-0.589375	6.69303e-18
PKN2	-0.176404	0.039146	-0.0129128	0.922647
WDR18	0.311071	1.26237e-05	-0.199339	0.00359256
TRAM2	1.07796	6.67442e-66	1.0163	1.52794e-72
NTN1	-0.143233	0.258583	-0.290511	0.00436096
GLP2R	0.0745861		3.96089
MCM10	1.41445	7.76291e-62	-0.534538	7.18434e-10
DGKA	0.15023	0.105132	0.611246	2.90644e-18
ERBB3	-0.0328574	0.949681	-0.34333	0.372167
ROPN1	0.0745986		0.762757
ANKRD44	0.241189	0.742882	0.514277	0.411833
KARS	0.650081	1.00936e-35	-0.191264	0.00017797
ADAT1	0.16238	0.22854	-0.164503	0.196439
PDIA5	0.291498	0.0189762	0.460208	1.06891e-05
TBC1D22B	-0.303338	0.0248542	0.00788713	0.970194
NDUFB4	0.155861	0.135742	0.187106	0.0415503
SPEN	-0.210356	0.000800944	-0.388092	5.17509e-13
MYLK	1.65722	0.0170921	6.17911	2.51157e-32
ZC3H15	0.455675	1.93562e-14	-0.256078	6.85859e-06
MAP2K4	-0.0787863	0.410042	-0.0960863	0.267953
TMEM206	-0.0615768	0.790294	-0.635281	3.45927e-05
SLK	0.181794	0.000281184	-0.460609	6.91804e-27
CYB5R4	0.384159	0.00503666	-0.106671	0.536343
COL17A1	0.931694	5.03638e-38	1.06781	3.26957e-62
GSTO2	0.00651796	0.990921	0.241694	0.596299
SEC61A2	0.290123	0.169552	-0.211064	0.334841
PRKCQ	-0.548624	0.00317108	-0.0737702	0.765736
TLE2	-0.258505	0.0650001	-0.17782	0.19226
ASB1	0.352041	0.00266699	0.0533062	0.748128
FAM107B	0.815054	1.86419e-40	0.737576	3.78376e-41
ME1	-0.334637	0.000561883	-0.198403	0.0311934
TBC1D1	0.389697	4.62882e-06	0.0882212	0.389359
CDK13	0.0384484	0.636227	-0.0461015	0.563562
MTHFD2	-0.968573	4.74699e-92	-1.16954	2.80622e-170
SLC9A7	-0.276022	4.267e-05	0.211049	0.00048226
FOXJ2	0.168297	0.0463402	0.0464267	0.664126
YBX1	0.377868	2.50509e-14	0.0711546	0.206307
PDE4A	0.942489	3.52799e-06	-0.0878342	0.783837
PPP2R5A	0.399391	1.83423e-07	0.0784513	0.403606
CTNNA2	0.0745986		0.762757
ELAVL1	0.485865	1.16546e-19	-0.115042	0.0422116
TIE1	1.65915	0.262933	3.86103	0.000588445
DIP2B	0.581885	3.41011e-19	-0.00313689	0.979452
SMARCD1	0.659371	1.42256e-25	-0.171154	0.00761514
KDM4A	-1.09549	1.21256e-49	-0.438743	5.60972e-12
NFYC	0.327143	7.3803e-05	0.0131099	0.92558
ZMYND12	-2.54105	0.000304915	0.259059	0.697242
SLC9A3	-2.78743		-1.19508
NGEF	1.25226	5.98811e-35	1.25843	3.2501e-43
ASPM	0.315786	1.22736e-05	0.14424	0.0478841
ELOVL1	0.757142	3.22911e-27	-0.0940118	0.267059
SPI1	-0.887195		0.711718
ZNRD1	0.337363	0.033266	-0.32751	0.0296631
MPPED2	-0.88719		-1.16082
ZBTB11	-0.208222	0.0878588	-0.356891	0.000446314
ATXN3	-0.651216	4.86471e-05	0.182965	0.265985
GOLGA5	-0.114798	0.32235	-0.168868	0.0870016
FGFR2	-0.422272	0.416918	1.19536	0.000448061
LRRC40	0.246455	0.0584763	-0.189185	0.141527
ISOC1	0.934776	7.30209e-12	-0.386119	0.00705508
EML1	0.472492	4.41538e-05	0.364159	0.000701625
TRMT11	-0.396498	0.0651684	-0.294227	0.14896
THUMPD1	0.155318	0.101925	-0.297085	0.000190348
MSANTD3	0.145138	0.200726	-0.13194	0.227954
KIF26A	1.1062	7.27218e-25	-0.123542	0.378192
ATG2B	-0.253479	0.0109305	0.270115	0.00150696
ARFGEF1	-0.367686	4.03839e-07	0.275483	1.85119e-05
ZFAT	0.0524835	0.806579	0.330754	0.0227721
MTFR1	0.562308	1.56986e-10	-0.271087	0.002055
STAG3	0.0847333		0.221708
FECH	-0.242976	0.000559891	-0.0428316	0.640386
MYO9A	-0.154265	0.097397	0.186233	0.0187938
DDX3Y	0.515515	4.59936e-09	-0.368282	1.3768e-05
PFKP	0.605957	8.63218e-33	-0.0441503	0.516844
IDI1	-0.389591	0.00224641	-0.68475	3.60175e-10
SP100	-1.00275	1.13179e-23	0.579231	1.0654e-12
KLF6	-0.720374	1.29711e-38	-0.587024	2.4782e-33
PPAP2A	-0.621313	3.28209e-05	0.381441	0.00371466
NEO1	-0.813053	3.62957e-35	0.242953	3.23519e-05
TRAM1	-0.36775	8.94813e-08	-0.044239	0.63527
PHKA1	-0.328708	6.53178e-05	-0.184062	0.0186121
TNFRSF1A	0.108293	0.0647214	0.122465	0.0196129
CACNB1	-0.933095	1.43226e-05	-0.164779	0.504971
EVI5	-0.991835	1.03725e-10	-0.510818	0.000211654
STOML1	1.01271	1.22053e-07	0.34733	0.0942025
PKM	0.705797	6.77558e-63	0.813397	7.14049e-104
DHX29	0.275794	0.000742665	-0.167036	0.039775
DNTTIP2	1.08666	1.32759e-48	-0.05472	0.613458
METTL22	-0.225866	0.111983	0.13856	0.32505
TP53BP1	-0.328293	8.45261e-05	0.328079	4.30783e-06
TRO	-0.88719		-1.16082
RRP15	0.573577	3.49665e-09	-0.566074	1.01831e-09
RHOA	0.0700163	0.170663	0.0634256	0.192596
DHX8	0.191388	0.00539151	-0.0240628	0.808468
PMS2P4	-0.63999	0.170221	-0.401653	0.388107
PRKCZ	-0.500401	8.65721e-08	0.334838	2.93099e-05
ZFY	-0.385625	0.00914062	-0.226961	0.115801
IARS2	-0.21148	0.000105313	-0.00181501	0.984204
SYT1	-1.63404	0.00887829	-0.862975	0.11362
NAV3	0.805572	7.25026e-14	-0.876999	7.29854e-17
IDH3G	0.36334	1.9824e-07	0.373729	2.02603e-09
ROGDI	0.614864	0.000444323	0.837968	2.79333e-08
PDZD4	0.168103	0.315189	-1.25809	3.90214e-23
ATP2B3	-0.88719		-1.16082
ROCK1	0.0368795	0.610898	-0.159861	0.00227345
CBFB	0.360897	8.96068e-05	-0.188632	0.0436068
PDK3	0.498026	0.006976	0.648176	4.8207e-05
HYAL2	0.792901	9.83612e-11	-0.040401	0.844449
HDAC4	-0.126828	0.295013	-0.22575	0.0230402
RASSF1	-0.131921	0.501739	-0.598795	3.06486e-05
FGFR3	0.413739	0.159424	2.47804	5.30203e-35
IFI35	-1.5009	3.06838e-43	0.0809691	0.515367
HEATR6	-0.359886	5.2336e-05	-0.129052	0.160321
COASY	0.441699	7.49693e-09	0.228034	0.00196348
PLEKHH3	-0.144903	0.217969	0.261163	0.00517206
MEF2A	-0.805537	9.50999e-33	-0.661812	3.70041e-29
OTUD5	-0.150941	0.0448319	0.260933	2.44581e-05
TFE3	0.0547284	0.500822	-0.0882768	0.213001
TBC1D25	-0.259342	0.0317491	0.364168	0.000234105
ACSL4	0.00920495	0.947786	0.308215	9.87452e-05
INPP5A	0.985774	9.54854e-27	0.343156	0.000154874
GPKOW	-0.0155225	0.900053	0.103538	0.254058
GRIPAP1	-0.367475	8.43064e-06	0.0166665	0.897292
FTSJ1	0.700896	4.00554e-24	-0.148341	0.0461984
PRR11	0.401049	4.18426e-13	0.0856707	0.164987
REEP1	0.699653	0.125011	1.6358	2.85747e-06
ATP11A	0.176697	0.000510338	-0.724086	4.50718e-63
POLR1A	0.556046	1.04022e-18	-0.26472	1.05446e-05
LAPTM4A	-0.363026	1.07953e-07	0.384845	4.8003e-11
TTC7A	1.66975	1.60918e-61	0.54402	4.84315e-08
IP6K2	-0.187259	0.113353	0.24804	0.0118916
SRBD1	0.0537485	0.712914	0.173196	0.118229
CYFIP1	0.0270158	0.705933	-0.327647	2.14815e-12
KIF2A	-0.0734236	0.426163	0.137802	0.063186
RASGRP2	-1.26934	0.00805404	0.330489	0.498626
PSME4	0.691264	1.05443e-29	0.217196	0.000276603
IFT80	-0.785259	0.00538566	0.31015	0.251685
SIRT2	-0.498964	2.16888e-07	0.0889432	0.429482
ERLEC1	-0.312028	0.000382657	-0.151585	0.0808353
PPP2R5B	-0.0125973	0.959539	0.312713	0.025559
PYGM	-1.33805	0.190675	-0.688744	0.495938
PITX1	1.45011	5.0111e-50	0.286518	0.00509159
MAST4	0.129609	0.20229	0.283054	0.000415328
GPR116	0.0745831	0.985387	6.78608	1.38137e-06
SDK2	-1.49012	0.00098205	0.0386695	0.950451
NUP133	0.29972	5.57866e-05	0.188978	0.00787412
NUCKS1	-0.154672	0.00419188	0.108644	0.0350078
VPS35	-0.0915431	0.10831	-0.00618147	0.943926
DNAJA2	0.463658	2.77123e-14	-0.0410873	0.632479
BCL3	-0.174012	0.107325	0.109915	0.313204
KCNAB2	-1.26784	4.40607e-06	0.638087	0.00319106
ABCC9	2.59037		-0.199032
CLEC2D	-1.06307	0.533894	0.568642	0.720637
FUNDC1	0.619111	4.23525e-05	0.377176	0.0102842
RORA	-1.19359	0.0524197	0.720432	0.140737
DRD4	-0.248768	0.8173	-0.247298	0.829271
TGFBR3	-0.86384	7.33434e-13	-0.403214	0.000200698
KIAA1107	-1.37784	0.000234289	0.622423	0.0359334
PLA2G10	1.57172		0.762758
HES2	1.51537	0.00013394	3.76917	5.23176e-32
ATP1B3	0.527547	5.14529e-20	-0.0126217	0.897647
NEDD4	-0.633287	6.70417e-28	-1.00575	6.21667e-86
PIGB	-0.577748	0.00667435	0.176311	0.450386
MAPK6	0.161133	0.0266069	-0.168122	0.0112552
GNB5	-0.0787279	0.585865	0.420994	1.39664e-05
RAB27A	0.0354716	0.883672	0.441148	0.00296043
CECR5	0.42644	1.12434e-08	-0.107289	0.206114
UFD1L	0.574638	1.27282e-12	-0.166296	0.0559214
LRP6	-0.225434	0.0108177	-0.014521	0.916296
GUCY2C	0.601974		-2.05124
SCT	1.57226		0.762758
PHRF1	0.877617	1.14676e-43	0.0384702	0.683674
IKBKAP	0.311895	2.02032e-05	-0.0413933	0.686551
NUCB2	-0.367536	1.25408e-06	0.15729	0.0307017
PFN2	-0.0275664	0.765655	0.0553488	0.504587
PTPN3	-0.209743	0.000609206	-0.0680148	0.318025
SPTB	2.32356	1.28635e-05	3.34704	1.5717e-12
DAPP1	0.0745848		4.1215	0.0733635
SLC44A1	-0.462855	1.01861e-07	0.322856	2.81749e-05
TMEM260	-0.481056	0.0140767	-0.149212	0.508685
SMG6	0.0857217	0.361782	0.255892	0.000302543
EXOC5	-0.0645626	0.479392	-0.337418	2.28559e-07
CLTCL1	-0.0766498	0.790875	0.418266	0.03258
FGF22	-0.33159		1.59394	0.562111
FSTL3	1.45344	8.54573e-71	0.932965	1.53966e-35
DGCR2	0.117692	0.136813	0.401117	2.98715e-11
RNF126	1.0711	2.38115e-49	-0.0816977	0.384103
MNT	-0.602953	1.54901e-15	-0.084797	0.323062
ZXDC	-0.193415	0.177665	0.030271	0.872906
JMJD6	1.29809	1.15757e-40	-0.121638	0.341279
POLB	0.484866	0.000250273	0.114722	0.490154
ST6GALNAC1	-0.887203		2.51067
WIPI1	-0.934525	1.8031e-05	-0.175786	0.483128
FRMPD1	0.371777	0.00221376	-1.55374	3.30461e-41
GBA2	0.253961	0.0457798	0.00111891	0.99593
NDST1	-0.269858	0.000125089	-0.936454	1.26574e-55
ASNS	-4.19072	0	-1.35259	2.21527e-175
AP3M2	-0.233049	0.102428	-0.382445	0.00134666
CNGB1	-0.802604	0.343267	-1.33857	0.0656633
ST6GALNAC2	-1.55038	1.5761e-15	2.25357	7.91806e-86
CHAT	0.0745986		0.762757
PABPC1	-0.226873	4.53335e-06	-0.0714166	0.187191
TESK2	-1.03347	0.0690322	0.70948	0.116147
C16orf80	0.675987	9.64519e-11	-0.300159	0.00459129
CSNK2A2	-0.0127407	0.868117	-0.0164968	0.83845
PTPN21	-0.656061	9.19087e-08	-0.588866	4.62738e-08
EIF2B3	1.26033	4.15177e-31	-0.226139	0.0731998
CAMK2A	-1.84138	2.14043e-08	-0.879849	0.00145383
TCOF1	1.15176	7.02731e-94	-0.274578	4.10395e-07
CDC42	0.553317	4.01249e-20	0.20319	0.000509551
OSBPL3	0.494864	5.74598e-17	0.918678	2.50001e-72
EPHA8	2.45326		2.29649
SLC12A3	-2.22592	0.00124075	-0.575902	0.351146
RAD18	1.18733	5.72537e-36	-0.354564	0.000325645
ATP2B1	0.248513	0.00160533	0.449342	1.50604e-11
TRPM5	-1.80321		-2.07685
NCK2	0.170209	0.0691907	0.132969	0.140143
MAP4K4	0.491037	8.56701e-26	0.00257634	0.976397
MGAT4A	0.544343	0.216647	0.62369	0.113576
RPL31	-0.174884	0.00120588	-0.141478	0.00477842
WDR1	0.199188	0.000200311	-0.246853	2.29388e-07
SNX13	-0.752309	3.74833e-24	0.0510517	0.595147
ARHGAP10	0.449172	2.03469e-08	0.0981119	0.296172
RPS6KA2	-0.203888	0.0634185	0.402752	3.07549e-06
ING3	0.0501868	0.857396	-0.0313621	0.922647
VASH1	-0.445422	0.00155239	-0.432197	0.000539606
LMCD1	-0.678418	0.00192699	-1.10224	6.56295e-09
WBSCR22	0.470533	9.53086e-10	-0.316057	1.87898e-05
SEL1L	-1.07046	3.696e-48	-0.127026	0.0975858
TRIP13	1.24325	1.67217e-65	-0.51695	3.88628e-13
ATP6AP1	-0.358571	2.64227e-08	0.305195	1.00013e-07
TCF3	0.777556	2.62204e-34	-0.092558	0.213999
TRIB2	1.24498	0.107054	2.14443	0.000672915
DAZAP1	0.167831	0.00133813	-0.19704	2.55402e-05
MBD3	0.816726	1.30071e-25	0.168908	0.0408113
HLTF	-0.388246	4.83354e-05	-0.276505	0.00153578
FAM50A	-0.207823	0.0210221	0.0175624	0.897161
FAM3A	0.246444	0.00149681	0.280991	4.30416e-05
CPSF1	0.235638	0.000355159	-0.290081	8.24695e-07
MYO3B	0.0745834	0.985467	4.73825	0.0144877
CYBRD1	-1.21167	5.85057e-35	-0.236008	0.0110362
CDH19	-0.887189		0.667006
PDCD2	0.124717	0.105099	-0.167276	0.0129451
SLC6A15	2.1203		-0.199033
RDH11	0.305459	0.00260569	-0.536434	2.88885e-09
PRKACA	0.375103	2.61218e-08	0.319152	1.83216e-07
LPHN1	-0.985292	3.11868e-14	-0.656458	4.78068e-09
SPP2	1.4939		-0.199032
ACTN1	0.309046	4.25135e-07	-0.556787	2.14797e-25
ZFYVE26	-0.326355	0.000740562	0.143654	0.13705
EPN2	0.0787274	0.449909	-0.0715785	0.494477
PTPN18	0.206809	0.0476913	-0.11877	0.281107
LIMS2	-0.300706	0.0519905	-0.110935	0.531142
ASIC4	-0.887185		-0.199032
SPEG	1.50911	0.201655	3.53737	7.89944e-05
LNX1	-0.669395	0.451263	0.618084	0.411012
ALDH3A2	-0.20193	0.000975178	0.530207	1.99091e-26
TFRC	1.61754	1.30532e-129	-0.110869	0.155092
SREBF1	-1.22926	1.09386e-135	-0.307399	6.20866e-12
TRPC5	-0.88719		-1.16082
AFF4	-0.330743	4.97495e-06	-0.0307325	0.77035
UBE2D1	-0.0532188	0.736121	-0.197903	0.0948418
MPP5	-0.0820961	0.313389	-0.0279761	0.77831
RHOBTB1	0.123107	0.0994686	-0.192261	0.00261611
ASAH2C	3.17101		1.63242
SMC1A	0.320208	6.45998e-09	-0.156504	0.00367096
HSD17B10	0.406232	3.04613e-08	0.0076829	0.951021
MARK2	0.314002	5.24468e-06	-0.192494	0.00404577
HMMR	0.378755	2.6324e-06	-0.0957573	0.311753
CHFR	-0.140553	0.326209	-0.197843	0.109402
TRHDE	-0.88719		-1.16082
P4HA2	0.111229	0.4159	0.600403	2.57096e-10
FCGR2B	0.0745986		0.762757
NFATC3	0.299293	0.00620226	0.0682268	0.630263
TRNT1	0.0927624	0.566571	-0.399663	0.000827223
ACADVL	-0.315056	5.03551e-09	0.119362	0.0245862
STK10	0.387452	2.67334e-09	0.14671	0.0258782
FBXW11	-0.0808065	0.376269	-0.229332	0.00102038
ACAP1	0.0968918	0.943173	-0.277372	0.838348
CRMP1	-0.367211		-1.12918
EVC	-0.393057	0.000384747	0.209559	0.0420868
DERL2	0.00243818	0.986832	-0.0249196	0.858171
SIDT1	-0.938294		0.529381
NDE1	-0.474471	4.59432e-16	-0.730495	6.08309e-46
MRVI1	0.0745844	0.985732	4.47981	0.0337555
TMEM38A	-0.936468	0.000134541	0.392475	0.068227
AP1M1	0.929305	3.43717e-50	0.104929	0.140789
PVR	0.36411	5.84512e-09	-0.249196	2.47633e-05
IKBKG	0.629716	0.000409764	0.502684	0.00251202
XRCC1	0.0897467	0.48796	0.427996	1.97397e-06
SCARB1	0.914232	1.28488e-46	0.467492	2.55771e-15
CYP2W1	-1.79412		1.37314
MCM2	0.713619	3.13917e-44	-0.190462	0.000168851
MOV10L1	-1.89154		-1.18393	0.678003
PANX2	0.0869319	0.575108	0.229657	0.0549106
SELO	0.702593	2.52492e-15	0.282074	0.00122913
TP63	-0.983355	2.48384e-47	0.182987	0.00378423
ALPK1	-1.69328	3.39748e-07	0.753386	0.00158263
LLGL2	-1.02929	1.8947e-06	0.624229	0.000227181
PDE8A	-0.321773	1.8577e-05	-0.573409	1.21333e-18
CLCN4	1.49627		1.67023
NLE1	0.304253	7.30998e-05	-0.377523	5.91437e-08
SDHA	-0.063876	0.341595	-0.666506	4.02761e-44
SMARCE1	0.0386256	0.754954	-0.0376113	0.773006
FNDC8	0.535546		0.669965
GSDMB	-1.36303	0.0221364	0.388714	0.495696
KDM5A	-0.154702	0.0503881	0.151944	0.0323191
ADAM11	0.0461887	0.804543	-0.553239	6.73142e-06
PPP2R3A	0.208407	0.275026	0.98649	1.74535e-13
FERMT2	0.138181	0.221987	-0.220715	0.0223302
ABCB11	-1.48927	0.413331	0.947031	0.500232
DHRS9	0.143859	0.710627	0.698532	0.00756565
PTGS2	0.0745986		0.762757
IGF2BP2	0.0775723	0.176468	-0.156372	0.000865595
MAP3K13	-0.0236613	0.885169	-0.0652334	0.663202
ST6GAL1	0.0884429	0.75372	1.19505	5.45271e-13
TBX21	1.50367	0.323606	1.63174	0.257265
VDAC1P1	0.328423	0.79973	0.13916	0.929889
FRY	-3.58749	0.0934132	0.995644	0.54334
PICALM	0.0241318	0.73182	-0.11255	0.0261718
NSF	0.164403	0.200516	0.208536	0.0628374
GLI2	0.0115179	0.93471	-0.50344	5.40081e-10
CLASP1	0.0931121	0.279234	0.125364	0.0943869
MRPS34	0.728609	5.79807e-26	0.170702	0.0176007
NOTCH3	-0.343349	0.675738	0.0488104	0.959843
CLNS1A	0.218	0.000509787	-0.0502924	0.523804
PPP2R2C	0.147222	0.0986311	-0.232054	0.00239862
TEAD2	0.225452	0.337291	1.05738	6.76992e-11
EED	0.854422	2.89685e-17	-0.269597	0.0121175
CDHR2	-0.9347	0.657708	1.6802	0.232116
SNCB	0.837368	0.588229	-1.58493	0.320882
TSG101	-0.192871	0.0399013	0.0476515	0.684449
C17orf85	0.111466	0.265399	-0.196522	0.0188432
ATP2A3	-0.268621	0.791931	2.4592	3.34281e-06
CA12	1.58457	2.46522e-09	2.69936	2.42518e-32
MGLL	1.82319	8.82364e-48	2.13701	6.03642e-80
NTN4	-2.06761	5.95053e-117	0.406775	2.9612e-08
BCS1L	1.05372	5.03465e-18	-0.00437442	0.984478
NUAK1	0.161704	0.556375	0.99594	2.57297e-08
DPP8	-0.0985766	0.392368	-0.169144	0.0782494
SLC24A1	-0.0213454	0.913095	0.226248	0.0762595
ZNF532	-0.177226	0.0386946	-0.193761	0.011645
SCARF1	-0.557746	0.577723	-0.115306	0.925975
LMAN1	0.0216531	0.814888	-0.116821	0.0844346
PTPLAD1	0.419368	3.38151e-12	-0.151882	0.0125567
IPCEF1	-1.79654		-0.199376
ZZEF1	0.144767	0.0636465	-0.0146685	0.899753
NOX3	0.0745906		2.9713
ENO1	0.681506	7.75854e-37	0.133231	0.0155709
C19orf10	0.559536	5.60229e-18	-0.0904005	0.235666
ANO8	-1.15248	1.09204e-12	-0.276779	0.0709609
TUBE1	-1.63289	2.50342e-21	-1.26026	9.19186e-19
ARHGEF10L	-0.374629	0.0298003	1.23749	1.2573e-23
TXK	1.75039	0.0372278	3.78092	1.83463e-08
KCNQ2	0.10155	0.871369	-0.735551	0.116452
TACR2	-0.308575	0.867301	-0.195106	0.924775
ACTR6	-0.226752	0.310345	-0.134679	0.571237
TIPIN	1.18444	3.17372e-17	-0.67935	3.22314e-06
SRI	0.198869	0.0115232	0.247968	0.000297258
EIF4G3	-0.301488	4.84157e-05	-0.282678	1.95578e-05
NUP37	0.724988	3.03874e-13	-0.0880089	0.514042
SEMA3A	-0.596588	1.14518e-20	0.681255	1.85174e-36
GTSE1	0.892948	6.48798e-34	-0.00106886	0.994172
SEMA3C	-0.988795	5.52337e-94	-0.915619	1.50859e-101
TTC38	0.345038	0.000129038	0.086847	0.42561
ACAT1	0.00956921	0.932625	-0.0703472	0.424942
GRAMD4	-1.3608	8.09591e-36	0.112869	0.32897
CELSR1	-0.577617	3.12941e-22	-0.138705	0.018356
WNT8B	-0.721379	0.476586	0.103434	0.93438
ZNF638	-0.379224	5.22991e-09	0.119767	0.0670481
SLC25A40	-0.313559	0.071252	-0.424185	0.00451046
TIMM21	1.25056	1.3741e-28	-0.176057	0.206817
ADD2	0.444185	2.42447e-08	0.211507	0.00672041
RASAL2	-0.0798688	0.42051	-0.118194	0.169151
VPS9D1	-0.444839	0.00986426	0.210945	0.22597
ZNF37A	-0.535319	1.18789e-12	-0.52584	2.18025e-15
MARK3	0.195456	0.0192838	-0.179831	0.0210831
SLC25A3	-0.0404515	0.494571	-0.036479	0.546943
FNDC3B	-0.382987	3.05683e-13	-0.00746916	0.93455
FOSL2	0.0638429	0.40831	0.586308	6.87338e-29
CACNG4	-0.500629	0.298756	-0.653843	0.118266
FRYL	-0.143687	0.0955733	-0.332174	2.02474e-06
TMEM131	-0.00677712	0.936371	-0.193828	0.000104917
FSCN1	1.12982	3.61763e-90	0.326676	4.83483e-10
ACTB	0.694845	1.32564e-72	-0.18877	2.28855e-07
MOCOS	-0.559628	1.02943e-05	-0.23491	0.0556154
PLD1	-0.0898772	0.471489	0.938814	5.67732e-32
ATP12A	-0.88719		-1.16082
WDR62	0.757369	1.85318e-18	-0.756354	5.97717e-20
DLG1	-0.689512	1.75397e-33	-0.378321	1.25691e-13
RAB7A	-0.0548599	0.363147	-0.272997	5.05151e-10
BCAP29	0.222074	0.0220066	-0.124427	0.220142
SEC31B	-1.48255	0.0290043	0.616086	0.292191
SART3	0.319759	1.50369e-06	-0.184022	0.00451745
TUBA3D	-0.88719		-1.16082
PAX2	-1.04366	3.81663e-36	-0.442345	1.25151e-09
EXOSC7	0.51694	1.73419e-05	0.0131661	0.949181
KIFAP3	-0.417548	0.00348313	-0.0261406	0.903452
MKRN2	0.363066	0.000418188	-0.141864	0.212202
MCM6	0.493944	2.49084e-16	-0.158882	0.00930758
REXO2	0.158451	0.139649	0.24303	0.00664828
RBM7	-0.353281	0.00344214	0.24861	0.0223398
RBMS2	-1.01621	7.72142e-59	-0.599373	1.51401e-27
BAZ2A	-0.0656997	0.373364	0.288623	7.03613e-08
PTPN23	0.115609	0.266708	-0.132172	0.165463
MLH1	0.0949489	0.367605	0.0234321	0.860853
UNG	0.583823	1.04787e-17	-0.231315	0.000634623
FMO4	-0.672986	0.601426	1.27579	0.153159
KLHL20	0.118323	0.56128	0.244189	0.138963
RGS11	-1.39333	0.000190966	-0.0058686	0.991431
SLC46A1	0.123606	0.107829	0.0598956	0.484237
PLXNA2	0.633489	5.77329e-16	0.48508	1.01043e-11
SPAG5	0.927917	7.13712e-40	-0.0114316	0.929889
ANKRD13A	0.122309	0.266581	0.657909	5.31853e-17
TPD52	0.442817	8.55193e-08	0.0177654	0.897683
ACACB	-0.0393683	0.939196	0.837893	0.00381127
TRAF4	0.607523	5.91975e-16	0.199605	0.00848179
PAG1	-0.650933	2.71293e-17	0.21851	0.0022055
GPATCH1	0.297688	0.0479115	0.022517	0.924249
ICAM3	1.08758	3.1589e-11	-0.486053	0.0057246
NT5C2	-0.741058	1.88005e-39	-0.140502	0.010605
MCAM	1.41757	6.53808e-22	3.09876	1.92891e-136
GPC4	1.41429	0.066325	2.41936	0.000129596
MBNL3	0.064295	0.985467	0.999362	0.696292
CAMSAP3	0.336593	0.00933191	0.674334	2.7444e-10
RAP1GAP	0.107148	0.893548	0.730536	0.183219
XAB2	0.503714	5.11098e-11	0.143624	0.0777095
ARHGEF1	0.510681	7.5429e-13	0.169918	0.019092
STXBP2	-1.57243	3.1236e-10	1.15774	6.91838e-12
MAP2K7	0.0910937	0.434444	0.0914221	0.419163
DGKD	0.42398	8.05131e-09	0.131897	0.091176
CTTNBP2	-0.88719		-1.16082
RARB	-0.540737	0.742926	1.84982	0.0667453
TOP2B	-0.355897	1.77258e-09	-0.0289225	0.733326
TM9SF3	-0.110262	0.0550909	-0.0623413	0.298902
NFKB2	-0.466084	2.28552e-16	-1.21555	1.03612e-128
UBE2T	0.924316	8.60552e-15	-0.224828	0.0983677
PPP1R12B	-0.438566	0.0822798	0.38311	0.0777649
DNAJC10	-0.381164	1.05617e-11	-0.248329	1.33567e-06
GTF3C1	0.621415	6.16661e-30	0.152293	0.00577795
IL4R	0.341301	5.04654e-06	-0.0974038	0.25398
USP33	-0.44732	1.20219e-07	0.21323	0.00573737
CAPN6	-0.887185		-0.199032
SNRPA	-0.151182	0.0314579	-0.0987617	0.157007
SPAG6	-2.36821		-0.21942
EXOSC5	-0.0442076	0.831763	-0.0496343	0.818419
DYNC1I2	0.100345	0.12552	0.34141	1.16466e-11
APBB1IP	-3.21946	0.00470491	-1.65999	0.0333387
LRCH4	0.703259	2.2678e-11	0.469008	1.67468e-06
FAM76B	-0.412991	0.0165487	-0.503612	0.000761622
SIRT6	0.477976	8.98522e-07	0.156589	0.137141
TYR	0.532089	0.650184	-1.61138	0.145534
POLD3	0.592124	1.17778e-09	-0.225401	0.0263354
ACTN2	0.0746069		1.63034
CAPZB	0.362143	1.24821e-12	0.0659962	0.267829
GPR137B	-0.727484	0.367605	-0.414646	0.622394
JADE1	0.0633845	0.469155	-0.50698	2.78588e-16
SLC25A43	0.232965	0.761722	0.369929	0.606203
UBE2A	0.180485	0.00848227	0.015721	0.878049
FGFR1	1.33062	6.49497e-87	0.099786	0.206485
FKBP6	0.0745986		0.762757
GTF2I	-0.0947448	0.289371	0.151023	0.042534
SMC1B	-1.92271	0.130418	-0.889098	0.446814
FBLN1	-0.491907	9.15218e-13	0.633497	1.07792e-28
MAP2	-1.66577	6.29518e-16	-0.588802	0.000482186
PIAS2	-0.029043	0.819151	-0.327306	7.41023e-05
ARAF	0.464913	1.58494e-09	0.288954	6.27818e-05
MCCC1	-1.09114	1.99096e-15	0.547029	4.0007e-07
LAMP3	-1.84495	5.15925e-53	-0.976732	4.29183e-22
FAP	0.993604	0.469397	0.801473	0.582426
NEBL	-0.673457	4.55853e-19	-0.232061	0.00094857
ACER3	0.173466	0.0181268	-0.0463298	0.616812
UBE2K	0.312492	8.02317e-06	-0.25703	8.9878e-05
PIK3C3	-0.409076	4.18865e-06	0.332507	1.53613e-05
N4BP2	-0.291784	0.0146855	-0.825798	1.59475e-16
C12orf5	0.26392	0.00708071	-0.643585	6.30832e-14
TULP3	-0.00508832	0.979471	0.116959	0.316375
SYNJ2	0.420235	1.06248e-13	0.320472	4.75068e-10
ADCY2	-0.370378		-0.235437
PPP2R5C	-0.225813	0.00202302	0.208501	0.00122759
PMS2P1	-0.334855	0.235191	-0.181079	0.551783
GNB1	0.390697	1.52228e-13	-0.1771	0.000520774
HOXA9	-0.307117	0.000356272	0.258621	0.000623604
EDN1	0.348458	0.0700667	-0.54299	0.00169008
MLLT10	-0.368067	0.00151746	-0.216557	0.050097
ZCWPW1	-0.8944	0.0442498	0.0301653	0.960214
ADCYAP1R1	1.4939		-0.199032
ITM2A	0.0654125	0.985387	1.66833	0.399794
NRD1	-0.205532	0.000832007	-0.17277	0.00227206
VDAC3	0.638533	7.13525e-24	-0.0453696	0.610971
PCM1	-0.252006	1.27189e-05	0.0328085	0.678003
TNRC6C	-0.329041	0.0116583	-0.140759	0.307018
CBFA2T2	-0.744462	3.96197e-10	0.0143441	0.940958
ITCH	-0.111296	0.0846389	-0.150442	0.00689695
PKD2L2	-2.36977		0.571379
TP53INP2	-0.378162	0.00465864	0.669103	1.24632e-10
SDF4	0.000132922	0.998691	0.424457	1.68641e-19
MYH7B	-3.95314	0.0640681	0.0854692	0.970376
TP73	-0.958611	5.86639e-10	0.910627	7.48584e-15
TOLLIP	-0.559698	7.92773e-13	-0.043003	0.688531
UBE2D4	0.371074	0.000109336	-0.192954	0.0490082
CLUL1	-2.36808	0.376065	1.67784	0.418684
RUNX1T1	0.0745986		0.762757
CDH17	0.0745833	0.985467	4.97064	0.00715923
THOC1	0.00131921	0.992202	-0.281778	0.00134736
FKBP7	-0.922859	0.16943	1.47413	0.000633119
OSBPL6	-0.097263	0.437957	-0.859388	1.9359e-21
SLC1A3	-0.0632327	0.959539	2.24443	9.52393e-05
XRCC5	0.496311	1.16593e-30	-0.0874543	0.0572559
LXN	-1.1328	0.550041	1.83668	0.11324
SP140	0.0745826	0.985467	5.78917	0.000230672
MKNK1	0.375498	0.00106546	0.966809	2.30618e-25
TNS1	3.84654	1.26302e-07	3.26483	5.90652e-06
REXO1	0.739554	3.7611e-16	-0.369139	2.43351e-05
SAR1A	0.439448	8.43207e-09	-0.0420149	0.703614
CDC14A	0.434217	0.0907781	-0.0961402	0.783837
RAPGEF3	-0.0969338	0.504716	0.980895	1.34554e-26
CEACAM1	0.537806	3.91914e-13	-1.35603	4.40024e-80
SENP1	0.270858	0.00465711	-0.384177	7.39362e-06
DUSP13	-0.88721	0.779811	4.22168	0.0171385
CIC	0.0233787	0.800288	0.43432	1.91657e-14
LIPE	-0.887195		0.711673
FDFT1	-0.290576	1.97123e-05	0.0563389	0.49828
PAFAH1B3	0.000824325	0.995349	-0.150907	0.155131
OPHN1	-0.950721	4.27019e-05	-0.327066	0.150529
KIF22	0.355938	8.34987e-08	-0.113813	0.111257
SCGN	-0.88719		-1.16082
LRRC16A	0.486917	0.000128412	1.09018	5.9731e-25
PGM1	0.218095	0.00535987	0.957068	2.37997e-53
DDX1	0.461508	7.33212e-19	0.0551158	0.3984
DNM2	0.56665	4.55387e-22	0.15464	0.00905976
EPB41L2	0.642242	4.90453e-19	0.720929	1.3597e-29
RIMS1	0.0712095	0.919119	1.17982	0.00332981
MOXD1	1.02085	0.558184	2.49515	0.0558576
STX7	-0.381512	0.000128047	-0.072365	0.55854
RABL2B	-0.512621	0.00119459	-0.161483	0.345071
KEAP1	0.375545	1.23547e-07	0.107825	0.165964
DDX43	-0.50547	6.01972e-05	-0.520244	2.48167e-06
PTPRH	-1.06898	1.78711e-50	-0.901442	3.1624e-48
DCT	-0.057685	0.972539	-0.957303	0.389522
SLC35C2	-0.100319	0.361782	-0.262442	0.00204154
CRYBG3	0.288773	0.0969248	0.209752	0.223047
EPHA6	-1.06824	0.00186364	-0.602345	0.0546479
SCTR	0.0745986		0.762757
RFX3	-1.19627	1.10094e-15	0.278929	0.0389773
RIF1	0.110569	0.197582	-0.256162	0.000209258
RAB21	0.415194	1.61733e-09	-0.253648	0.000126505
SMARCA2	-0.0390959	0.86697	1.22403	1.63275e-22
SESN1	-0.402617	0.00281369	0.197191	0.129886
MID2	-0.253189	0.0622497	-0.0484842	0.786321
COL5A3	0.250801	0.751287	2.3867	1.46325e-07
SRCAP	0.26332	6.68733e-07	-0.102219	0.0620436
KIAA0020	0.765172	1.26254e-31	-0.718815	7.9782e-31
CPB2	0.117192		-0.817989
CHRNA3	0.391727	0.773976	5.57367	5.81067e-17
KCNN2	0.609113		-1.16082
CNOT4	0.0863303	0.553743	-0.112631	0.411346
PSEN1	-0.265265	0.000618576	0.0445955	0.662612
CPOX	0.126835	0.347045	-0.0977231	0.483473
CLDND1	0.0586232	0.711762	-0.358525	0.00122829
MOK	-0.296355	0.00429573	-1.4719	4.50981e-59
HSP90AA1	1.89962	0	0.215746	3.01153e-06
RBL1	0.386547	3.85416e-05	-0.137954	0.183943
DLGAP4	0.495207	2.12664e-08	0.367068	6.81696e-06
IGSF9B	-0.384675	0.311126	-1.30694	1.96358e-05
CROCCP3	-1.17001	0.0212188	-0.226112	0.70281
NDC80	0.210238	0.00831611	-0.169626	0.0254029
AP4E1	-0.512735	2.55101e-06	-0.349658	0.000441613
RSBN1	-0.33488	0.00726105	0.0116739	0.950948
MAGI3	0.706594	4.18793e-08	0.44583	0.000270472
CXCL2	-2.71547	1.52546e-24	-1.81259	1.79236e-20
COL4A4	-0.91167	0.517498	1.46085	0.114658
TCF7	1.84359	2.32489e-11	2.31906	4.74348e-21
OSTM1	-1.03103	2.19218e-29	-0.745096	2.82823e-21
CDH7	0.0745986		0.762757
IMPG2	-0.887204		2.00728
PCNP	-0.353252	9.7569e-05	-0.147336	0.112136
EXD2	-0.0233301	0.896142	0.652396	5.90394e-11
ARG2	-0.636798	0.00272749	1.16005	1.03278e-13
MEF2C	0.423221	0.725162	0.897682	0.371878
CACNA1S	-0.88719		-1.16082
PKP1	0.608583		-1.08767
UBA5	0.243053	0.0141721	-0.134948	0.191964
STK17B	0.150945	0.561603	0.630786	0.000541605
CDC14B	-0.255891	0.0570897	0.707208	1.84305e-12
ZNF510	-0.608706	1.22506e-05	-0.0474424	0.808711
LRP2	1.24395	0.487879	7.69962	1.78435e-12
ZNF506	-0.364951	0.0723037	0.0916021	0.712313
JMJD4	0.704488	2.77008e-13	-0.213729	0.0386685
DUSP12	0.314704	0.0481232	-0.460699	0.00120106
AACS	0.589401	1.9868e-11	1.15021	2.55263e-53
KIAA0141	-0.90681	3.53607e-29	0.0195995	0.872299
CADPS2	-0.00830192	0.995706	-0.715812	0.649988
PCDHB4	-1.46868	0.389048	-1.5845	0.303408
PCDHA6	-2.7857		0.124516
PCDHGA2	-1.35023	0.171876	0.168838	0.880659
HSPB11	0.763358	6.12758e-07	0.42033	0.00506125
PHLPP1	0.718259	2.88873e-14	0.752074	3.99396e-19
ATP8B1	-0.00393224	0.985467	1.63946	3.53202e-64
IL12RB2	0.0745986		0.762757
SMARCD3	-1.18398	1.77479e-06	0.789688	2.87302e-05
WDR70	-0.160937	0.169921	0.119732	0.291386
FYB	0.0745906		2.9713
MPP4	2.86933	0.0382715	2.20517	0.127159
STRADB	0.104719	0.350135	0.297489	0.000445599
BZW1	1.06971	2.74523e-142	0.0703373	0.146884
C1QTNF3	-0.929322		-0.188859
ME2	0.332627	1.64904e-07	-0.137031	0.0349867
C5orf22	0.402503	0.00201332	-0.329384	0.00901087
CCNT2	-0.469741	0.000102688	-0.266537	0.0195329
FAM135A	0.0353821	0.755867	-0.758625	1.43324e-25
COL19A1	0.00133967	0.997032	-0.552125	0.030769
EPB41L3	2.94863		-1.16083
COBLL1	0.266095	0.0150163	0.375744	5.78341e-05
DLG3	-0.956676	2.31626e-06	0.0952926	0.712761
KCNK2	0.0745986		0.762757
SERTAD4	2.09392	2.49084e-16	3.12473	2.08423e-43
TRAF5	-0.607755	0.00393502	-0.487384	0.0105058
MRPL22	0.684133	3.24128e-10	0.161803	0.192826
GEMIN5	0.803506	1.74485e-27	-0.166378	0.0374929
OPRK1	1.57566		-0.199032
NFE2L1	-0.521656	1.04893e-27	-0.25472	6.6615e-09
SEMA5B	-1.30996	0.464639	-0.482586	0.800545
GSK3B	-0.117647	0.0822807	-0.475243	5.23165e-19
ITGB5	0.722285	8.18083e-33	-0.128255	0.0485702
ERC1	0.0465896	0.569635	0.0945742	0.164333
XPO1	0.115706	0.0614298	-0.214574	3.5739e-05
C4orf6	0.0746094		1.62633
RNF13	-0.304755	0.000776368	-0.154417	0.0827754
TRPM3	-0.88719		-1.16082
PALB2	-0.1392	0.390963	-0.31263	0.0151372
DOPEY1	-0.0139279	0.971774	0.720442	0.000100074
LYRM2	0.0243044	0.865233	0.102565	0.362701
BCKDHB	-0.465634	0.00124959	0.513972	1.11276e-05
KAT6A	0.0584275	0.470196	0.0115018	0.915542
ZCCHC6	-0.0557478	0.774396	-0.23732	0.0996893
ULK2	-0.839464	4.27617e-23	-0.151547	0.072961
TNPO1	-0.0325004	0.684777	-0.320482	1.62097e-09
PLOD1	0.508112	4.17595e-19	0.563762	5.42264e-29
P2RX5	1.04472	0.00076497	0.250016	0.54045
ITGAE	0.17574	0.495934	-0.112668	0.695481
DIS3	0.375792	6.64932e-11	-0.184971	0.000974005
PIBF1	-0.250487	0.0281644	-0.0590786	0.680683
TDRD3	-0.349451	0.00494203	-0.0444975	0.795885
NUFIP1	0.498365	6.94527e-07	-0.486888	3.38831e-07
PDS5B	-0.00187617	0.989988	-0.036035	0.79073
OXCT1	-0.535681	0.620932	0.178893	0.880983
RRAGB	-0.975616	2.86136e-06	0.202761	0.346504
CYLD	-0.158337	0.196192	-0.144548	0.208021
SLC27A5	0.469168	0.0572235	0.192053	0.505531
ZNF324	0.595325	0.00100364	0.992445	7.50097e-11
ZNF671	-0.297656	0.217602	0.497601	0.00709068
ZNF416	0.0894068	0.677462	-0.0997014	0.650649
ZNF586	0.555119	0.000899067	-0.0493871	0.851195
ZNF446	-0.653444	1.99108e-05	0.387865	0.0033512
ZNF264	-0.707807	6.88783e-08	-0.296612	0.0157325
RPS5	0.0285246	0.660858	-0.0631177	0.252919
FAT1	-0.223921	0.00101243	-0.459566	2.79531e-15
YTHDC1	0.124766	0.147886	-0.0564802	0.568312
CHMP2B	-0.31156	0.00535866	-0.416705	1.68341e-05
SMAP2	1.19099	2.18668e-22	0.395196	0.00146043
PPIE	0.145202	0.182573	0.146264	0.143602
ZMPSTE24	0.495509	7.92735e-12	-0.399287	5.52469e-09
STARD7	0.420013	8.69787e-10	-0.0753764	0.364893
NOA1	-0.584027	6.37383e-11	0.0751116	0.494582
REST	-0.586892	6.20098e-10	-0.0659125	0.589701
HAL	-2.32459	0.371347	-1.18944	0.612003
SSH1	-0.552673	3.17215e-22	-0.631173	3.23941e-36
GSTP1	-0.0164632	0.813827	0.170956	0.000155668
APLP2	-1.39115	2.67381e-17	0.146314	0.494582
KIAA1467	-0.27875	0.0722029	-0.323445	0.0172467
SLCO1A2	0.0745986		0.762757
WBP11	0.934335	1.58176e-59	-0.0877166	0.196439
EIF3I	0.485938	3.61401e-24	0.0705631	0.19954
NKAIN1	1.68736	1.09732e-18	-1.07297	5.78534e-07
COL16A1	-0.135559	0.886337	1.36037	0.0145776
TXLNA	0.0582859	0.672711	0.110271	0.366449
NCOA1	-0.451442	2.88485e-07	0.176687	0.0344695
AGBL5	-0.146098	0.102844	0.39953	6.51605e-09
EFR3B	1.04313	4.85942e-38	-0.344421	2.8625e-05
KIF3C	1.23266	6.38188e-48	0.457853	2.50534e-08
RAB10	0.0931188	0.108601	-0.278434	1.74959e-09
GCKR	0.134263	0.757482	-0.333393	0.376962
HADHA	-0.0119998	0.87187	0.130009	0.00720838
MAPRE3	-0.137245	0.535469	1.13938	8.06263e-17
CAD	0.750358	1.80113e-22	-0.373769	2.45538e-07
CD59	0.264742	1.09837e-07	0.121274	0.013904
CD82	0.0417341	0.63879	0.072784	0.354123
BCORL1	0.362125	3.16185e-05	0.190496	0.0266822
ATRX	-0.687383	3.16828e-27	0.136116	0.0333966
TAF9	0.0694808	0.426506	-0.3729	3.87827e-09
MYNN	-0.549293	0.000252671	-0.342202	0.0139118
MECOM	0.63047	4.28273e-07	0.705496	1.64181e-10
SCAMP1	-0.932261	2.27249e-16	-0.133536	0.298947
PREP	0.430783	4.72866e-07	-0.203854	0.0185402
HACE1	-0.79041	2.23472e-08	-0.700122	1.23753e-08
SEH1L	0.599539	5.90002e-19	-0.34659	9.11962e-08
WDR47	-0.870745	1.29377e-28	-1.54542	2.21868e-106
WDFY1	-0.151268	0.0214274	-0.153717	0.00923392
OVGP1	-0.11785	0.939733	1.38038	0.142826
SLC25A24	0.0916449	0.408914	-0.175942	0.0549164
MAP3K4	0.393692	2.06296e-05	0.0403223	0.768889
PILRA	-1.31821	0.520596	0.261152	0.906553
IGSF9	3.03209		0.76276
ZNF213	-0.166195	0.235704	-0.0395214	0.825715
AKR1B1	0.0946194	0.18452	0.637313	1.83885e-34
CPNE3	-0.189147	0.0167631	0.211022	0.00242827
RRN3	-0.172302	0.0802292	-0.664065	2.67146e-17
CTTN	-0.0280317	0.696141	-0.134464	0.00897243
WNT11	-2.54353	0.0094371	-1.40302	0.0677923
MTIF2	0.354229	1.07587e-06	-0.0113766	0.928598
DDHD2	-0.165425	0.0405007	-0.192708	0.00664726
TTC39A	-0.785555	0.228752	2.07888	7.65357e-08
EPS15	-0.647364	1.67766e-12	0.303057	0.000197675
ORC1	1.42376	7.46293e-51	0.213612	0.04521
MGST2	0.216074	0.376015	1.02308	1.38622e-09
CHERP	0.731544	6.18753e-31	-0.011131	0.923012
ATG16L1	1.07091	2.97467e-34	-0.330554	0.000285768
USP40	-0.305604	2.49304e-05	0.292299	3.51259e-06
POMGNT1	0.637351	1.67958e-19	-0.146078	0.0548325
RAD54L	1.03728	1.44442e-23	-0.266984	0.0178042
MAST2	0.924924	3.13725e-33	-0.199977	0.0124843
DNAJA1	1.19589	2.9829e-151	0.157782	0.000607618
B4GALT1	0.233251	0.000182159	0.305638	2.12041e-08
CHMP5	-0.349851	0.000148908	-0.217901	0.0116404
NFX1	0.103846	0.277095	-0.062273	0.549933
AQP6	0.679597	0.74534	1.6932	0.306525
DIMT1	0.700928	8.63699e-13	-0.51464	7.41556e-08
IPO11	0.49121	1.14066e-10	-0.320163	1.1636e-05
EIF2AK1	0.232058	6.17989e-06	0.0698336	0.220738
EPDR1	0.283735	3.70993e-07	0.446308	3.10695e-20
SNX10	-0.543057	5.70581e-06	-0.434017	4.46116e-05
SEPHS1	0.120005	0.0858246	-0.575779	3.53958e-25
MRPL28	0.473951	4.64053e-10	0.0951993	0.286348
ITPKC	-0.568349	3.26305e-09	-0.033806	0.807135
CEACAM6	1.39396	0.324697	5.88106	4.12697e-10
FAT2	-0.518573	0.00325873	1.85885	8.86622e-50
RBM22	0.0634734	0.512673	-0.284667	5.36757e-05
TMED2	0.263042	1.61827e-07	-0.0420097	0.518017
ERO1LB	-1.05415	5.61302e-12	0.00420223	0.985906
ZFAND6	-0.263105	0.0255618	0.114006	0.363864
HSD17B2	-0.372018		0.373973
TXLNG	0.390027	4.09287e-06	-0.29739	0.000232348
PPEF1	-2.33305	0.315362	0.111205	0.960486
LAT2	0.673487	0.556895	-0.692317	0.589433
HUWE1	-0.0304918	0.762038	0.194511	0.00485835
ZW10	0.670589	1.81248e-16	-0.03012	0.818101
ALG9	-0.459486	0.0126704	-0.107978	0.632056
MYBPC2	0.0746007		2.21641
NOX4	1.55772		2.21633
ACOX3	-0.0822499	0.651779	0.0216358	0.924862
MTMR2	0.75357	9.64457e-24	0.27525	0.000174595
PPP1R15A	-0.589079	4.37091e-16	-0.576991	1.60649e-19
HSD17B14	-1.92124	1.35586e-31	-0.408967	0.00220241
TRIP6	-0.0733794	0.878511	0.331113	0.368783
ACHE	-0.124169	0.813539	-0.990505	0.00828946
FTL	-0.613452	2.57579e-39	0.0934336	0.05983
SRRT	1.3414	4.12066e-104	-0.0913557	0.221852
BAX	0.115813	0.123595	-0.25815	2.64663e-05
NLK	-0.0922625	0.629714	-0.240834	0.112349
PIGS	0.353981	7.13496e-07	0.455546	2.89669e-13
ADAMTS2	0.692782	0.749095	0.0706255	0.980289
TMPRSS11E	3.03692	0.00101986	2.22168	0.0192785
ATXN7L3	0.186891	0.00834962	0.0614275	0.461569
PGS1	0.403496	0.000781743	0.416189	0.00010443
PSMC5	0.746414	5.77857e-32	-0.16972	0.00921434
UIMC1	0.0747498	0.564844	-0.0759106	0.560426
MMP2	1.66534	0.0172738	4.74229	1.8882e-18
LPCAT2	0.885368	0.122081	1.90047	2.0283e-05
GNAO1	-0.230011	0.503781	1.50375	7.8659e-13
OGFOD1	0.377343	3.34859e-08	-0.152183	0.0297217
SH3BP2	-0.496332	0.00677049	1.81745	3.89503e-47
NOP14	0.290633	1.39609e-06	-0.429962	1.35224e-15
ADD1	0.0681104	0.306481	0.300578	7.95724e-10
L2HGDH	0.116957	0.568064	-0.0711913	0.759076
TXNDC16	-1.85252	7.18342e-10	0.512897	0.0243311
C14orf166	0.120715	0.0825072	-0.140204	0.0242887
NID2	1.57566		-0.199032
GMCL1	-0.236215	0.0332822	0.215079	0.0281343
SF3B2	0.492821	4.61028e-20	0.097493	0.0935877
KLHL42	-0.0147689	0.920476	-0.453326	2.08026e-07
GNAS	-0.211698	2.51567e-07	0.14744	9.9545e-05
DNM1L	0.112968	0.0802989	-0.200514	0.000225341
PTHLH	1.30182	0.0265868	2.38436	6.6506e-07
ERGIC2	0.23456	0.0100471	0.0530053	0.656744
TFAP2C	-0.101853	0.367605	-1.10367	2.1162e-40
AURKA	0.900208	1.07314e-42	-0.253612	0.000120996
CASS4	1.49543		1.62875
PIR	-0.63683	8.53109e-18	-0.387572	3.69636e-09
AAMDC	-0.150885	0.61832	0.703823	0.000423626
RFX2	0.369941	0.147402	-0.283656	0.281174
SLC6A14	-0.205998	0.899449	0.143661	0.936047
METTL2A	0.546789	1.66892e-08	-0.165752	0.122132
SULT2B1	-3.05574	0.186512	-2.33164	0.204353
ALG6	0.0444792	0.840349	-0.151591	0.409405
CNOT3	0.514769	3.89637e-17	-0.15389	0.0143227
GP6	-0.384871		-1.18621
PTPN4	-0.64044	1.54889e-07	-0.327044	0.0036615
DDX18	0.48149	4.75316e-16	-0.393538	9.58216e-13
KHSRP	0.695763	5.14243e-35	0.0267621	0.757503
GNA11	1.01039	8.7851e-66	-0.0783092	0.276424
ASAP3	-0.551981	0.0253983	0.5525	0.00540811
EDEM2	-0.983438	6.04199e-24	-0.370941	1.47762e-05
DNMT3B	1.22817	2.23766e-13	0.512983	0.00240907
TPX2	0.751498	1.01379e-46	-0.0965857	0.0948295
FER1L4	-1.93315	0.00157316	0.105407	0.884144
PDRG1	0.30468	0.0540216	-0.26996	0.0759212
EPB41L1	-0.937597	5.30781e-27	1.70266	1.97854e-157
SLC15A1	-0.110096	0.936022	1.17661	0.174057
DOCK9	0.184078	0.00246924	0.597159	2.92648e-33
ANKRD10	-0.513482	6.2876e-06	0.517926	3.18549e-08
TGDS	0.00120959	0.995565	-0.526133	0.000393089
DOCK3	-1.3059	8.9876e-10	0.0726275	0.789692
C3orf18	-0.237725	0.576412	-0.0331021	0.95053
COQ9	0.371273	0.000588971	0.103697	0.422689
TMEM40	-0.319425	2.91775e-05	-0.765838	3.30241e-31
KIF9	0.681544	0.0211516	0.385388	0.214142
ARHGAP28	2.81259		1.69367	0.602686
CRLS1	0.480683	6.09561e-07	-0.299212	0.00159509
PPP1R13B	0.038307	0.828504	0.354062	0.00193447
ATRN	-0.883356	2.46306e-33	0.186986	0.00736694
SMOX	-0.567647	2.87125e-13	-0.925993	1.03746e-41
SIGLEC1	-0.887197		1.28457
FKBP1A	0.884332	1.5942e-84	0.110853	0.0196307
NSFL1C	0.62068	5.00166e-30	-0.412208	8.19314e-16
SLC4A11	0.568951	2.85085e-11	0.951293	3.83222e-38
C20orf194	-0.673191	8.94217e-07	0.162983	0.250793
ZNF343	-0.177589	0.359894	-0.22344	0.192582
EBF4	-0.85212	6.06842e-09	0.16964	0.274449
CPXM1	1.19125	0.259311	1.95054	0.0241189
MAVS	0.0810399	0.294964	0.356762	2.4655e-10
LZTS3	-0.144347	0.60369	0.976305	1.84949e-08
XRN2	-0.0126917	0.895054	0.0438948	0.603956
PLK1S1	-0.353435	0.14837	0.264439	0.242785
DYNLL1	0.80963	2.17897e-58	0.0201466	0.802613
TESC	0.386771	0.154441	-0.159379	0.627673
SNX5	-0.325759	1.12272e-07	-0.114718	0.0646819
RPL6	0.199103	1.04537e-05	-0.146483	0.000531579
SIRPG	0.65901	0.250916	0.838424	0.0942766
MAPKAPK5	0.287317	0.00480656	-0.429804	2.57398e-06
P2RX7	-0.374646	0.898443	0.959014	0.696798
ESF1	0.280644	0.00387874	-0.490792	1.35409e-08
RBBP9	0.180032	0.132401	-0.089273	0.507062
ANAPC5	0.744723	5.82436e-31	-0.0796395	0.314203
SLC23A2	-0.268235	0.00139854	-0.288014	0.00010269
SLC8B1	1.12884	1.85533e-23	0.760393	4.35968e-13
TMEM230	-0.145193	0.0924108	-0.259831	0.000276939
DZANK1	0.340514	0.618437	1.17846	0.0143477
KDM2B	0.439122	3.34505e-06	-0.0444037	0.752675
C20orf26	-1.64485		-2.42271
LHX5	-0.669017	0.541057	0.93677	0.255573
TASP1	0.405417	0.181487	0.39799	0.157602
OAS1	-0.950509	2.22625e-09	0.310987	0.0273974
GCN1L1	0.485018	7.18048e-16	-0.127325	0.042523
RPLP0	-0.14153	0.00417926	-0.118799	0.0100764
PXN	0.835404	8.7038e-56	0.53199	2.07879e-28
SIRT4	0.348475	0.69306	0.766874	0.289524
RPH3A	-0.943171		-2.63998
KIF16B	-0.414493	0.00269818	0.381185	0.00107975
TRMT6	0.651969	2.17612e-09	-0.561821	9.05602e-08
CHGB	-1.24915	0.0332844	-1.71545	0.000843211
PEBP1	0.391523	6.42882e-13	0.429754	6.97816e-19
BRAP	-0.14458	0.173125	-0.103781	0.323278
ERP29	-1.2119	1.64376e-81	-0.0192015	0.844911
NOS1	-1.79192		1.37869
FUS	0.827551	1.80446e-33	-0.103152	0.193847
IGBP1	-0.744581	4.36718e-22	0.266691	0.0001003
FXYD5	1.1216	1.01289e-57	0.7015	7.75822e-28
ZNF302	-0.566934	4.56351e-05	-0.103559	0.535399
GRAMD1A	-0.315436	8.7673e-05	-0.0114243	0.932409
FXYD3	2.44848		0.762759
HEPH	0.0746094		1.62633
CDIP1	0.242505	0.00227691	0.254001	0.000360328
CMTM1	-0.820665	0.0409854	-0.773944	0.0307142
KCNH4	3.33839	0.107542	2.70904	0.211936
GANAB	-0.225951	2.71309e-07	0.293984	2.06865e-14
GMIP	0.431096	0.000705449	0.592862	6.59874e-08
RBM41	-0.431426	0.000519267	-0.0183149	0.926075
BIRC5	1.20272	4.56636e-87	0.160961	0.0113508
LAG3	-1.14389	0.141141	-0.296095	0.735992
MLF2	0.30987	7.97701e-08	0.116829	0.0480273
OTUB2	0.174877	0.547122	0.0537815	0.879393
DDX24	0.897563	2.43743e-59	0.271683	3.09644e-07
ZBTB25	-1.04958	2.40701e-10	-0.359111	0.0189263
NECAP1	0.412538	0.000679356	-0.402079	0.000456943
ARHGAP4	-0.382534	0.000523992	-0.16305	0.147559
ANKRD24	-2.18207	0.0166285	1.00164	0.0900008
DHX32	-0.152227	0.160371	-0.035899	0.797617
RCOR1	0.5152	3.13616e-10	0.0417086	0.732331
GPATCH2L	-0.543977	2.77029e-08	-0.0573298	0.659911
LTBP4	-0.689384	7.4229e-12	0.142686	0.167087
BLVRB	-0.63429	5.51931e-19	-0.0423242	0.660771
SLC9A1	1.20376	5.85837e-40	0.396543	6.24715e-06
SPTLC1	0.185439	0.0055461	-0.198602	0.0010764
PAPOLA	0.848531	2.49888e-64	-0.0748425	0.206239
CCNK	0.48814	1.46103e-13	-0.0995652	0.185703
PCBP4	0.426355	0.00103971	-0.267436	0.0425495
YPEL3	-1.34191	0.17371	2.72955	6.5007e-08
MRPS33	-0.116534	0.416516	-0.124016	0.355582
NDUFB2	0.0782576	0.591039	0.138542	0.267879
NUDC	1.11609	8.89249e-67	-0.00699646	0.951604
MAEA	0.353043	1.37716e-06	-0.33995	5.12257e-07
ICAM1	-1.36196	2.21999e-74	-0.409886	2.39819e-10
STRN4	0.218447	0.00243946	-0.144112	0.0408667
IRAK3	-1.47679	0.463868	0.0920518	0.967872
LYZ	1.60547		2.00951
MUL1	0.328603	0.000228435	-0.0219023	0.874492
TFAP4	0.138112	0.30377	0.0543324	0.735404
PDCD7	0.599592	2.96039e-12	0.178755	0.0479333
SPG21	-0.298447	6.76161e-05	-0.0589698	0.523804
FETUB	-1.70417	0.451936	-1.95656	0.346764
DNAJB11	0.594741	1.82809e-18	-0.0937917	0.245505
LEPREL1	0.398437	0.00683793	1.98367	1.09971e-71
THPO	-0.307015	0.933555	2.12802	0.364206
CHRD	-0.761692	0.143336	0.284072	0.603139
FLT3LG	-3.10228	0.219516	0.477715	0.856464
RAB11FIP3	0.275372	0.00064756	-0.0483055	0.659699
GNPTG	-0.881462	3.43602e-16	-0.0128573	0.942433
ZNF268	-0.0498434	0.721697	-0.125376	0.276055
GOLGA3	-0.255552	0.00903629	-0.275507	0.00162362
PABPC4	0.503852	4.58059e-15	0.126963	0.0608755
CD209	0.0745986		0.762757
CERS4	-1.3591	2.74369e-05	0.968497	3.40401e-05
MCOLN1	-0.171614	0.226926	-0.468348	2.63656e-05
USP48	0.295954	7.99958e-05	0.0237924	0.838419
EFNB1	-0.345364	4.38196e-16	-1.26696	3.42465e-250
PDPR	-0.281744	9.05502e-05	0.167437	0.0131389
AARS	-1.28579	4.13414e-141	-0.309111	1.77633e-11
GLG1	0.00127792	0.988413	0.756409	1.78671e-64
KIF4A	0.542956	2.33951e-20	-0.0926403	0.164567
TNRC6A	0.196777	0.0102181	-0.0850026	0.314203
FCGBP	-1.697	5.84249e-06	0.388831	0.235298
PLEKHG2	-0.165682	0.141978	-0.403128	7.83366e-06
DLL3	0.784668	0.0476123	0.974686	0.0047608
NAT14	0.0424847	0.795249	0.550083	2.9785e-08
PITPNM2	0.262273	0.00258035	0.0687824	0.522855
EXOC1	-0.222934	0.0307139	-0.074344	0.536908
RBM27	0.194916	0.0108888	-0.354401	8.22099e-08
OSBPL8	-0.318318	5.71569e-06	-0.364655	4.52454e-09
DTX2	-0.146565	0.334908	-0.0128361	0.95053
PUS7	0.400142	5.41753e-05	-0.310772	0.001119
LAMB4	3.55056		2.22101
NRCAM	-1.79586		-1.1077
LAMB1	-0.140396	0.00679149	1.12771	1.16733e-168
SLC26A4	-0.350257	0.901039	0.605329	0.814629
DLD	-0.0174194	0.865233	0.0412964	0.664126
WDR7	0.164672	0.0875919	-0.102452	0.307303
TXNL1	0.533042	2.15218e-20	-0.115159	0.0637065
ABCC6	2.12072		0.679715
CMTM6	0.288311	6.53915e-05	0.461796	1.27181e-13
ITGA6	0.20085	2.04603e-05	-0.200925	2.54247e-06
RAPGEF4	-0.670379	6.72115e-09	0.330888	0.000983874
MLTK	0.0270381	0.735139	0.145217	0.0089054
FH	0.521632	3.49611e-13	0.161229	0.0293399
SEL1L3	-2.04187	8.05483e-23	2.42219	1.60359e-91
TF	1.55686		-1.16082
CDV3	0.387473	7.75467e-18	-0.444059	1.57575e-27
MYO15A	-2.32119	0.354809	-0.370618	0.881564
ALKBH5	0.372235	1.47642e-09	0.0546424	0.490458
APOH	-2.33915		-0.171832
NLRP1	-1.03759	5.27801e-27	-1.1054	5.4494e-40
PITPNM3	-0.858765	0.326184	1.4142	0.0145086
SPAG7	-0.449692	5.81819e-07	-0.156903	0.0812534
ORC6	0.640756	3.78786e-08	-0.595924	1.49566e-07
ZC3HC1	0.613826	4.80165e-08	0.169392	0.178883
RGS17	-1.77447		-1.08631
ANGPT2	-0.887188		0.67386
TMEM101	-0.488154	1.06254e-05	0.164085	0.140022
CD200	-0.306713	0.098123	-0.599754	8.8685e-05
CCDC80	0.476482	0.289199	3.46525	1.75721e-35
PSME1	-1.31514	2.31019e-103	0.103024	0.0993509
PPP2R3C	0.480185	2.23269e-05	-0.198478	0.103896
HAUS4	-0.425145	0.00171407	-0.0381271	0.846859
JPH4	-1.79031	0.541396	2.50453	0.223096
MYH7	0.0746094		1.62633
SLC7A8	1.08519	0.231813	2.76658	4.02283e-05
OSGEP	-0.0408294	0.814888	-0.00880571	0.966211
RNF31	-0.362844	0.00100764	0.0855707	0.513935
SCFD1	-0.0579107	0.613769	-0.0746934	0.491859
G2E3	0.0120387	0.940489	-0.393061	3.02307e-05
HECTD1	-0.223612	0.000125018	-0.171502	0.00147986
HNRNPC	0.3048	1.1649e-09	0.0429178	0.508234
RPGRIP1	-0.887195		0.711667
SUPT16H	0.242277	2.68035e-07	-0.127918	0.00524109
TOX4	-0.128054	0.104801	0.239508	0.000161596
GEMIN2	-0.141708	0.496528	-0.273839	0.109807
TGM1	-1.43392	0.0956497	1.54921	0.00366709
TINF2	0.018577	0.906585	0.166467	0.123664
SEMA6A	-1.23811	0.439147	0.988354	0.424611
TRPM7	-1.04813	5.16714e-45	-0.585565	1.37684e-19
TYRO3	1.13768	6.66892e-19	0.591791	1.61112e-06
WDR76	0.545033	4.29379e-09	-0.513566	5.8029e-09
CAPN3	-3.77122	0.101585	-0.373318	0.878058
SNAP23	0.0696966	0.49047	0.191942	0.0122132
TBX15	-1.77946		1.79864	0.494172
PHGDH	-0.318821	0.756659	-0.445424	0.657167
COL9A3	-0.747036	0.000176146	-0.417122	0.0239477
EZR	0.0833463	0.0692416	-0.261498	1.14139e-12
MYL6	0.549536	9.3918e-11	0.677149	2.0565e-19
AGO1	-0.0248146	0.809488	0.182322	0.0081686
CLSPN	1.31698	3.79682e-42	-0.435967	1.60273e-05
RFFL	0.43689	0.0014052	-0.0335547	0.874121
UNC13D	0.190744	0.774396	0.929248	0.0393771
MFSD11	0.0339011	0.865049	-0.0761984	0.683674
DPYSL2	0.056037	0.557187	-1.29383	6.24752e-91
TGFB2	-0.518663	0.536445	-0.370048	0.673682
GPATCH2	0.0418047	0.842097	-0.0425447	0.850529
NUP50	0.622703	1.18724e-29	-0.208758	0.000112973
CDC45	0.739014	9.14494e-09	-0.47084	0.000267266
COMT	-0.515331	8.98362e-10	0.243362	0.00141124
CECR1	-1.89413	0.0241872	1.7253	0.00029079
XXbac-B461K10.4	-3.34945	0.107748	-2.19329	0.140143
ECHDC1	-0.0880246	0.4115	-0.251381	0.00212065
LRRFIP2	0.223775	0.0120423	-0.00983541	0.946067
SEC22C	-0.124624	0.208675	-0.477005	3.64093e-10
XYLB	-0.30251	0.15001	-0.51168	0.00340563
HDAC6	-0.434907	1.18776e-06	0.201312	0.0173191
GABRP	0.0746094		1.62633
KRT31	1.49543		1.62875
CDC6	1.34967	7.49723e-59	-0.0315989	0.821988
UPRT	0.173596	0.423755	-0.191614	0.357865
CDC23	0.531396	1.34785e-09	0.017656	0.907285
AAAS	0.667832	7.45268e-21	0.148041	0.051602
CBX5	-0.459967	1.10206e-13	0.25203	8.71676e-06
SUCO	-0.169589	0.158177	0.247696	0.0119586
MSH2	0.6979	2.04374e-17	-0.0806022	0.453207
MAP3K1	-0.0443627	0.84747	1.60099	3.89407e-39
DHPS	0.0864123	0.494565	0.159041	0.127083
HOOK2	-1.03825	5.0594e-12	0.614837	3.0831e-07
ARCN1	0.526502	7.94574e-30	-0.0485322	0.412668
EPB41L4B	0.461078	0.0011537	-0.650503	8.44748e-07
TMEM38B	0.242849	0.11046	-0.338719	0.0123595
PSMD5	0.396444	5.03968e-08	0.277512	3.83571e-05
PTGS1	1.34045	0.268148	4.01363	3.36464e-06
NUP188	0.566139	2.17427e-15	-0.332033	8.52938e-07
CRAT	-0.292183	4.28548e-05	0.238204	0.000174429
SH2D3C	-1.86149	0.121	0.199982	0.876732
NANS	0.587547	2.0956e-13	-0.0166019	0.90494
TBC1D2	0.193394	0.00394089	0.958545	1.10549e-70
DFNB31	-0.219236	0.384051	0.382468	0.056425
CWF19L1	0.47475	8.80566e-08	-0.244039	0.00606552
SEMA4G	-1.05955	0.000124445	1.0981	8.08811e-08
BTAF1	-0.0085153	0.949303	-0.0847161	0.388311
IKZF5	0.0346861	0.857002	0.021139	0.924128
BLNK	-2.51026	0.175066	5.7371	9.579e-27
TLL2	-1.27819	0.0522977	2.08285	3.90868e-08
CYP26A1	-2.50417	1.93314e-16	0.696174	0.000312801
SORBS1	1.11859	0.0183859	2.16921	1.65829e-08
CRTAC1	2.51854		1.70604
BAMBI	2.01197	2.01773e-09	2.23309	2.59646e-13
IL11	3.68135	2.79965e-10	2.42733	4.49208e-05
WAC	-0.389703	3.95187e-12	-0.195388	0.000185665
CREM	1.04908	7.9839e-18	0.194981	0.171972
NUBP2	0.400526	1.41529e-07	0.219698	0.00266718
C19orf77	-0.00122852	0.999427	-0.84804	0.605409
HIVEP1	-0.892528	4.10345e-14	-0.588448	8.87591e-09
TREM2	0.0745986		0.762757
FKBP5	1.05021	4.57076e-22	-0.325004	0.00490785
SRPK1	0.604705	4.09079e-22	-0.250745	3.76033e-05
BRPF3	-0.0741769	0.53007	-0.0711209	0.548419
MRPS18A	0.224993	0.0184418	-0.200895	0.0255501
TMEM14A	0.451043	0.0387328	0.0991992	0.736095
EFHC1	0.0621716	0.866043	1.04508	6.27157e-07
HSP90AB1	1.27774	4.41626e-231	0.334209	3.4854e-20
CDC5L	0.150039	0.0492352	0.0259436	0.804622
ITPR3	0.350488	1.12272e-07	0.184656	0.00382542
ZNF184	-0.188506	0.437231	-0.211967	0.344596
DSP	-0.692586	5.1043e-54	-0.120655	0.00700302
SIRT1	-0.262053	0.00711326	-0.339104	6.07959e-05
HNRNPH3	0.676717	1.60032e-26	-0.164557	0.0125565
IFT74	-0.846754	3.54225e-09	0.236316	0.0781435
JAK2	-0.340755	0.0462135	-0.541656	0.000174595
IL12RB1	-1.78441	0.272357	1.77066	0.0591677
ABL1	0.0248767	0.768301	-0.178285	0.00174679
ACOT7	1.42478	1.18503e-100	0.0222864	0.84524
SH3GLB1	-0.010184	0.92997	-0.00104962	0.993884
CDC7	0.498961	0.000211412	-0.769028	1.37357e-09
SYDE2	-0.280678	0.146814	-0.919018	2.95237e-09
PCSK5	0.176894	0.815375	1.36613	0.00400521
SCD	-1.85517	0	-1.57388	0
TMED1	-0.022546	0.90113	0.106638	0.467502
ABLIM1	-0.00850039	0.980446	2.58176	1.48182e-89
ERMP1	-0.544103	9.24272e-14	0.985345	1.04471e-63
RAB18	0.372479	2.15907e-06	-0.0547756	0.607296
NRP1	-0.407868	6.37822e-12	-0.425548	5.6969e-16
HSD17B7P2	-0.557364	0.469341	-0.260003	0.761029
PRTFDC1	0.13437	0.47814	0.254693	0.0974416
PALMD	-0.88721	0.776975	4.39955	0.0104123
TSPAN15	0.0844795	0.585381	0.700147	2.53152e-12
H2AFY2	-0.128263	0.131817	-0.309076	5.60871e-06
FAM21A	-0.649943	3.31209e-08	-0.0871712	0.551783
MAST3	-0.526711	0.0032378	0.191018	0.299827
MZF1	-0.573564	0.00285716	0.101855	0.669965
OCEL1	-0.519364	0.0276062	0.476846	0.0140005
MYO9B	0.987484	9.12744e-56	0.192196	0.00245911
KCNK6	0.175093	0.51111	0.250149	0.289929
CATSPERG	-0.783675	0.284774	0.772748	0.180539
PSMD8	0.515355	9.62219e-23	-0.0788874	0.191324
FBXL19	0.327134	9.49198e-06	0.165871	0.023067
STX1B	-1.60572	0.117579	1.26718	0.0580483
HSD3B7	-0.501578	0.327101	0.37452	0.429301
SETD1A	0.313219	1.10497e-05	-0.044226	0.653343
BCL7C	0.0948476	0.27472	-0.259552	0.000141072
MAGEB2	0.595387		0.676402
EFNA2	0.627913	0.125325	0.800467	0.0241021
CIRBP	-0.381619	9.09595e-06	0.00677082	0.960571
ATP5D	0.516694	0.000253745	-0.0407151	0.852533
C19orf26	-0.32258	0.112016	-0.954866	6.72655e-09
PRKY	-0.486035	0.105252	0.249871	0.401839
IGFALS	0.0640707		-0.208112
HNRNPM	0.981556	2.03942e-65	0.186361	0.00114062
MARCH2	0.433833	0.000211412	0.059914	0.718092
NDUFB7	0.393454	1.30031e-07	0.210461	0.00342331
TECR	0.818402	6.4003e-24	0.518919	3.34045e-12
TIMM13	0.868747	3.15327e-37	-0.0079778	0.949065
CDC34	0.349485	8.56782e-07	-0.150171	0.0381462
MTAP	0.392701	2.59936e-07	-0.555158	1.78051e-15
MISP	0.681899	2.32736e-23	0.596508	3.61353e-22
CEP170B	0.474302	3.46312e-10	0.0809752	0.380658
POLR2E	0.663265	1.18617e-35	0.0478149	0.500386
POLRMT	0.391298	3.01314e-06	-0.492936	7.18198e-11
HCN2	0.379359	0.0309954	-0.592823	0.000208067
CDHR5	0.0745986		0.762757
IZUMO4	-0.937314	0.386493	0.477062	0.65014
RASSF7	0.680117	1.00846e-07	0.601317	2.22471e-07
GADD45B	-1.54618	6.1537e-45	-1.11655	1.57639e-33
PALM	-0.608593	2.00361e-10	0.119857	0.244095
MADCAM1	-0.901903	0.186439	0.355197	0.611782
IGF2-AS	-0.740383	0.737217	-0.871257	0.691082
MKNK2	-1.00379	7.63498e-83	-0.656976	3.86717e-46
ARVCF	0.851376	1.22139e-09	1.43018	5.63673e-33
TRMT2A	0.75715	5.30467e-11	0.233952	0.0564443
RANBP1	0.917408	1.11873e-47	-0.343139	2.21915e-08
ZDHHC8	0.935685	9.73223e-27	0.0570684	0.653868
KLHL22	-0.359116	0.0107126	-0.196805	0.15924
MED15	-0.112804	0.115205	-0.145941	0.0189754
SERPIND1	6.33635	0.000105063	-0.199033	0.956644
SNAP29	-0.00490967	0.978737	0.0650513	0.602614
CRKL	-0.206033	0.00097224	-0.194515	0.000556437
LZTR1	-0.0338245	0.806539	-0.0339903	0.815954
CECR2	-1.45699	0.000149228	0.539635	0.0840472
SMARCB1	8.71224	1.05835e-46	10.694	2.59623e-70
P2RX6	-0.349422		1.36456
BCL2L13	-0.540048	5.55472e-19	-0.0300749	0.730398
DDTL	0.0086625		0.5586	0.872906
DDT	-0.482512	0.0047642	-0.214158	0.221107
CABIN1	0.297246	0.00602946	0.281531	0.00438392
TBC1D10A	0.309921	0.363043	0.854228	0.000659895
SUSD2	-2.1441	7.05681e-150	-0.104644	0.170438
SF3A1	0.747754	3.33344e-35	-0.0860993	0.224405
[truncated: 26,403 more rows]

## Sheet: B
Gene name	Log2 FC (12h_vs_NEG)	Adjusted p-value (12h_vs_NEG)	Log2 FC (48h_vs_NEG)	Adjusted p-value (48h_vs_NEG)
TSPAN6	-0.00531424	0.999848	0.252234	0.00930347
DPM1	0.0178127	0.999848	-0.159133	0.247193
SCYL3	0.0385899	0.999848	0.203632	0.220798
C1orf112	-0.108829	0.999848	-0.305412	0.00447727
FUCA2	0.0212794	0.999848	0.183668	0.112658
GCLC	-0.0400969	0.999848	-0.0986188	0.50389
NFYA	0.0878441	0.999848	-0.0264082	0.858017
STPG1	0.122784	0.999848	0.810301	5.25892e-08
NIPAL3	0.007423	0.999848	0.689333	3.01101e-09
LAS1L	-0.0151506	0.999848	-0.268951	0.02071
ENPP4	0.0360869	0.999848	0.270628	0.312076
SEMA3F	0.493561	0.999848	0.874434	0.0237143
CFTR	-0.125755	0.999848	-0.0121657	0.962317
ANKIB1	0.0392978	0.999848	0.253738	0.109554
CYP51A1	-0.191751	0.999848	-0.781727	0.099621
KRIT1	0.0210191	0.999848	0.0826602	0.558615
RAD52	-0.0400303	0.999848	0.0880896	0.623086
MYH16	0.875358	0.999848	0.581785	0.602834
BAD	-0.214942	0.999848	-0.106306	0.728382
LAP3	0.14436	0.999848	-0.176186	0.177774
CD99	0.0324004	0.999848	0.857202	0.0532029
HS3ST1	0.140633		1.56713
AOC1	0.140657		2.80543
HECW1	1.10241		0.303723
MAD1L1	-0.063882	0.999848	-0.385635	0.00210381
LASP1	0.104674	0.999848	0.161046	0.0453811
SNX11	0.0180837	0.999848	-0.212144	0.100424
TMEM176A	1.10241		0.303723
M6PR	-0.0209433	0.999848	-0.581001	7.28496e-12
KLHL13	0.303488	0.999848	0.853221	3.23836e-10
CYP26B1	0.124297	0.999848	-0.356072	0.525516
ICA1	-0.0370581	0.999848	0.0493856	0.790395
DBNDD1	-0.0601526	0.999848	0.339955	0.0112227
ALS2	0.178691	0.999848	0.280173	0.049744
CASP10	0.315014	0.999848	1.05705	0.414406
CFLAR	0.00374989	0.999848	-0.112779	0.340669
TFPI	-0.134187	0.999848	-0.0460931	0.892985
NDUFAF7	-0.0338056	0.999848	0.0996202	0.547434
RBM5	0.053052	0.999848	0.0664298	0.559079
MTMR7	-1.77029		-1.60723
SLC7A2	-0.821138		-0.658066
ARF5	-0.0447681	0.999848	0.130487	0.433017
SARM1	-0.192075	0.999848	0.467331	0.630384
POLDIP2	-0.00928146	0.999848	-0.259385	0.0154989
PLXND1	0.264539	0.999848	0.0753819	0.760719
AK2	-0.0386365	0.999848	-0.529483	1.0784e-13
CD38	-0.939632		-0.516677
FKBP4	-0.0397694	0.999848	-0.658238	2.14398e-15
KDM1A	-0.000374044	0.999848	0.102121	0.406852
RBM6	0.0570587	0.999848	-0.126533	0.32003
CAMKK1	-0.0124893	0.999848	0.227686	0.55743
RECQL	0.0410854	0.999848	-0.143218	0.335201
CCDC132	-0.0756461	0.999848	0.108695	0.579597
HSPB6	1.13531		0.584477
ARHGAP33	-0.0774666	0.999848	0.226401	0.47891
NDUFAB1	-0.116898	0.999848	-0.297052	0.0194468
PDK4	2.72755	0.999848	4.18264	0.00897294
SLC22A16	2.55717		0.303723
ZMYND10	0.168053	0.999848	1.46622	1.21856e-07
ARX	0.14066		2.49994
SLC25A13	-0.0289347	0.999848	-0.104611	0.284469
ST7	-0.0883071	0.999848	-0.069431	0.658737
CDC27	-0.002746	0.999848	0.0970945	0.614477
SLC4A1	-1.39432		-2.19303
CALCR	-0.0620946	0.999848	-0.281683	0.640232
HCCS	-0.0755006	0.999848	-0.559639	2.70213e-05
DVL2	-0.189602	0.999848	-0.00272128	0.985842
PRSS22	-0.174355	0.999848	-0.775212	0.0104738
UPF1	-0.092064	0.999848	-0.475851	0.000150958
SKAP2	0.0383972	0.999848	0.538691	3.05678e-06
SLC25A5	-0.0630858	0.999848	-0.23013	0.0136589
CCDC109B	-0.152208	0.999848	-0.0861447	0.566795
HOXA11	-0.966		-0.645876
POLR2J	-0.113127	0.999848	-0.206752	0.19779
DHX33	0.0719944	0.999848	-0.311856	0.00104751
MEOX1	-1.87759		-1.7145
THSD7A	-0.320061	0.999848	0.130287	0.854692
LIG3	0.0662028	0.999848	-0.125816	0.253383
RPAP3	-0.00822542	0.999848	-0.25136	0.0270296
ACSM3	-0.902859	0.999848	1.62243	0.0243509
AC004381.6	0.145082	0.999848	0.214641	0.186831
CIAPIN1	-0.0629047	0.999848	-0.279695	0.0232808
SPPL2B	-0.00640018	0.999848	-0.135058	0.560973
FAM214B	0.0232955	0.999848	0.0345689	0.849006
COPZ2	2.04993		3.08077
PRKAR2B	-0.0990786	0.999848	0.10152	0.667151
MSL3	-0.0605012	0.999848	-0.0148851	0.936455
CREBBP	0.126751	0.999848	-0.0656245	0.700791
PON1	0.140651		1.26551
GCFC2	-0.173353	0.999848	-0.280043	0.0640706
WDR54	-0.100067	0.999848	0.178992	0.348354
CROT	0.0481689	0.999848	0.359558	0.00739947
KMT2E	0.228006	0.999848	0.381891	0.016522
RHBDD2	-0.112738	0.999848	-0.230455	0.130372
SOX8	-0.117785	0.999848	-4.09094
IBTK	0.0449246	0.999848	0.291182	0.064365
ZNF195	0.032696	0.999848	-0.128417	0.246649
MYCBP2	0.264026	0.999848	0.107805	0.673489
FBXL3	-0.0497203	0.999848	0.0626105	0.824418
PDK2	0.0130398	0.999848	0.628624	0.0110387
ITGA3	0.00520766	0.999848	-0.154107	0.155396
ZFX	0.111734	0.999848	-0.0244439	0.905742
LAMP2	0.0665184	0.999848	0.188142	0.327637
GGNBP2	-0.0498323	0.999848	0.0917445	0.386296
ITGA2B	-0.876488	0.999848	0.352198	0.496813
ASB4	-0.821137		2.91523
GDE1	-0.0526505	0.999848	-0.00567811	0.963706
C19orf60	-0.293537	0.999848	-0.3185	0.184499
CRLF1	-1.35494	0.999848	0.143953
OSBPL7	1.168		1.37715
TMEM98	-0.821138		-0.658066
YBX2	-0.149516	0.999848	0.688856	0.0778081
MAP3K14	-0.0769619	0.999848	-0.420438	0.000332667
SYNRG	0.108307	0.999848	0.252671	0.0340519
TMEM132A	-0.119944	0.999848	-0.38241	0.0287312
AP2B1	0.0976119	0.999848	0.104721	0.274243
TAC1	-0.821138		-0.658066
ZNF263	-0.033791	0.999848	-0.307332	0.00721154
CX3CL1	1.34734	0.999848	2.48379
SPATA20	-0.107088	0.999848	-0.225587	0.147972
CACNA1G	0.430585		0.584717
TNFRSF12A	-0.0419301	0.999848	-0.927102	1.44755e-13
DLX6	-0.0161931	0.999848	0.460241	0.193926
MAP3K9	0.408901	0.24897	0.235018	0.140817
RALA	-0.120732	0.999848	-0.0814511	0.652644
BAIAP2L1	-0.0676031	0.999848	-0.0612941	0.570296
KDM7A	0.117912	0.999848	0.610541	0.000278932
ETV1	0.612063	0.619066	1.88474	3.43772e-19
AGK	-0.0144021	0.999848	-0.133082	0.264608
ALDH3B1	0.493299	0.999848	0.616134	0.585102
PHTF2	0.01055	0.999848	0.00971333	0.975269
FARP2	0.0179788	0.999848	-0.116814	0.441553
USH1C	-0.664496		-0.501404
GGCT	-0.0137202	0.999848	-0.213109	0.115559
DBF4	-0.0827981	0.999848	-0.259231	0.0689443
TBXA2R	-3.98905		-1.63632
IFRD1	0.130856	0.999848	-0.438561	1.06885e-05
COX10	0.0225831	0.999848	-0.0970009	0.555151
GTF2IRD1	0.0618309	0.999848	0.378691	0.00119939
PAF1	-0.0145321	0.999848	-0.158584	0.259933
VPS41	0.00254275	0.999848	0.174944	0.146781
ARHGAP44	-0.138102	0.999848	0.0455013	0.917328
ELAC2	-0.0447288	0.999848	-0.339626	0.000163994
SCIN	0.983663		0.303724
ARSD	0.0456189	0.999848	0.520566	7.32644e-05
PNPLA4	-0.0229745	0.999848	0.146221	0.348252
ADIPOR2	0.038408	0.999848	-0.0613714	0.607324
CDKL3	0.150334	0.999848	0.232123	0.69635
UPP2	0.140657		2.00485
MARK4	-0.0905637	0.999848	0.106726	0.437197
PROM1	0.0102606	0.999848	0.0977744	0.475238
CCDC124	-0.200836	0.999848	-0.805482	0.000269474
PAFAH1B1	-0.0559587	0.999848	-0.0941223	0.506864
NOS2	-0.821138		-0.658066
DNAH9	0.0536387	0.999848	1.32426	4.90569e-13
KIAA0100	0.0107601	0.999848	-0.165838	0.0845177
GAS7	2.41408		1.59558
TRAPPC6A	-0.28809	0.999848	0.0511264	0.916642
MATK	0.0273824	0.999848	-0.591704	0.049212
CD79B	0.140651		1.26551
SCN4A	1.10243		3.58672
ST7L	-0.0247441	0.999848	0.109674	0.494143
PAX6	0.0203078	0.999848	0.386274	0.00245611
RPUSD1	-0.259289	0.999848	-0.781806	0.00313509
RHBDF1	-0.0366137	0.999848	-0.00868679	0.970824
LUC7L	-0.0471049	0.999848	-0.345123	0.00161706
CACNA2D2	-0.316543	0.999848	-0.383759
BAIAP3	-0.276905	0.999848	1.31959	8.53469e-05
TSR3	-0.222225	0.999848	-0.627034	0.00175914
PIGQ	-0.117029	0.999848	-0.401459	0.128978
CRAMP1L	0.00546726	0.999848	-0.118936	0.339282
TEAD3	-0.103729	0.999848	0.424153	0.00908946
DNAJC11	0.0248451	0.999848	-0.410901	2.97809e-05
MYLIP	0.000713305	0.999848	0.539721	0.0627557
E2F2	0.0411944	0.999848	-0.146981	0.262518
PSMB1	-0.039946	0.999848	-0.149056	0.406006
SYN1	-0.135133	0.999848	-0.357774	0.136357
JARID2	0.124423	0.999848	0.376029	0.00422882
CDKL5	0.66904	0.999848	1.20541	0.018501
CDK11A	-0.211535	0.999848	-0.493477	0.173995
NADK	-0.00431287	0.999848	-0.169818	0.137884
TFAP2B	0.140651		1.26551
DLEC1	0.140661		2.46823
CYTH3	0.0414053	0.999848	0.284619	0.0315413
ADAM22	-0.0117441	0.999848	0.30579	0.0407685
SYPL1	-0.146604	0.999848	-0.0401825	0.83963
CYB561	-0.0770573	0.999848	-0.0491994	0.721882
SPAG9	0.046351	0.999848	-0.0252538	0.895951
CELSR3	0.0605812	0.999848	0.128623	0.390397
AASS	0.308743	0.999848	0.769326	1.15825e-06
PLEKHG6	-1.66016	0.999848	0.566721
SS18L2	-0.0798044	0.999848	-0.0141148	0.945052
MPND	-0.182887	0.999848	0.0926355	0.599203
MGST1	-1.95388		-1.79081
CRY1	0.0328223	0.999848	-0.417238	7.40825e-06
NFIX	0.10502	0.999848	0.121679	0.453935
ST3GAL1	-0.101515	0.999848	-0.594193	0.520658
MMP25	-2.8641		0.545071
IL32	1.99977		0.106335
PKD1	-0.223847	0.999848	-0.573966	0.026456
MAPK8IP2	-0.0888728	0.999848	0.430002	0.0158757
MED24	-0.00326849	0.999848	-0.0953064	0.47584
RHOBTB2	0.0899369	0.999848	-0.239185	0.0886583
HEATR5B	0.133562	0.999848	0.258803	0.0817823
SEC62	0.0229344	0.999848	0.0219711	0.901697
RPS20	-0.00405632	0.999848	0.0362284	0.888902
CSDE1	0.0288169	0.999848	0.128868	0.234942
UBE3C	0.00148967	0.999848	-0.335441	0.000127835
REV3L	0.119249	0.999848	0.197606	0.351386
TENM1	-0.173588	0.999848	2.23687
MASP2	0.299774		-0.121552
FAM76A	0.00447597	0.999848	0.167886	0.535424
TRAF3IP3	0.140631		0.303724
POMT2	-0.0488705	0.999848	-0.178847	0.0869599
VTA1	-0.0561111	0.999848	-0.238459	0.0755935
MLXIPL	0.331627	0.999848	1.27457	0.0369575
BAZ1B	0.111907	0.999848	0.0789927	0.583364
RANBP9	-0.0339671	0.999848	0.0797908	0.512479
ETV7	1.11097		0.303724
SPRTN	-0.0788983	0.999848	-0.0515581	0.815103
METTL13	-0.0244801	0.999848	-0.440541	1.04868e-06
DYRK4	0.0899204	0.999848	0.127103	0.62508
ZNF207	-0.043389	0.999848	-0.227921	0.00578954
UQCRC1	-0.0595393	0.999848	0.0354909	0.847915
STARD3NL	-0.0507751	0.999848	-0.161217	0.163153
CD9	-0.068368	0.999848	-0.132438	0.247587
NCAPD2	0.0738368	0.999848	0.273137	0.00347416
IFFO1	0.144416	0.999848	-1.03679	0.365593
GIPR	3.31821		4.5504
PHF7	0.0624914	0.999848	0.0148925	0.962317
SEMA3G	0.126569	0.999848	0.737285	0.132411
NISCH	0.0039137	0.999848	0.0768905	0.601313
STAB1	-0.367647		1.76082
FUZ	-0.338792	0.999848	0.0468296	0.863724
SLC6A13	-1.46189		1.56106
IDS	0.0578204	0.999848	-0.0112942	0.965811
ZNF200	-0.0189372	0.999848	-0.27926	0.0185829
LRRC23	0.0204243	0.999848	0.321804	0.211914
HFE	-0.527109		0.402795
SCMH1	-0.0194576	0.999848	0.0244197	0.88778
FYN	0.0649516	0.999848	0.328539	0.0103696
HIVEP2	0.235556	0.999848	-0.299539	0.0842176
TCEB3	0.0577127	0.999848	-0.583618	2.71571e-10
LYPLA2	-0.132697	0.999848	-0.377191	0.0156405
CLCN6	0.143438	0.999848	0.476143	0.000193035
MRC2	-0.271876	0.999848	0.0635409	0.872757
TSPAN9	-0.0667422	0.999848	0.175	0.153211
BTBD7	0.0787219	0.999848	0.118359	0.549919
APBA3	-0.0697051	0.999848	-0.642367	0.0183697
MKS1	0.0716976	0.999848	0.296335	0.0302202
ABHD5	0.0860557	0.999848	-0.318709	0.00896946
KAL1	0.0439894	0.999848	0.158242	0.375009
AKAP8L	0.0366786	0.999848	0.446226	0.000319754
MBTD1	0.0900727	0.999848	0.474225	0.00982041
UTP18	-0.111121	0.999848	-0.279301	0.00394201
RNF216	0.00029674	0.999848	-0.174106	0.0526727
TTC19	-0.0394859	0.999848	-0.272769	0.00155598
PTBP1	-0.0139058	0.999848	-0.229181	0.0266337
DPF1	-0.222572	0.999848	-0.0403224	0.948434
SYT7	0.371235	0.999848	-0.589284
LARS2	0.0408649	0.999848	-0.00512922	0.975311
PIK3C2A	0.115	0.999848	0.192973	0.458011
PLAUR	-0.233958	0.999848	-1.75027	1.8257e-37
ANLN	0.147542	0.999848	0.0665477	0.671983
WIZ	-0.099339	0.999848	-0.499821	0.0239062
RABGAP1	0.0976539	0.999848	0.269623	0.00941135
DCN	-1.19778		-0.25812
QPCTL	-0.0222333	0.999848	-0.148769	0.399253
PPP5C	-0.0148337	0.999848	-0.363216	0.00111807
CEP68	0.0414448	0.999848	0.623257	9.51387e-07
MAP4K3	0.0308863	0.999848	0.129815	0.467045
TMEM159	-0.111392	0.999848	0.273524	0.348457
BRCA1	0.070363	0.999848	-0.0473973	0.793714
ERCC1	-0.137277	0.999848	-0.128444	0.333826
CD22	0.0521366	0.999848	1.11766	9.98619e-24
SEMA3B	-0.0848651	0.999848	-0.228825	0.682417
MBTPS2	0.00995714	0.999848	-0.0759494	0.719574
PRICKLE3	-0.11849	0.999848	-0.292232	0.0770057
EXTL3	0.0735169	0.999848	-0.0798765	0.44917
NR1H4	4.18267	0.786398	0.855766
ELOVL5	-0.093332	0.999848	-0.2871	0.0247254
ALOX5	0.140651		1.26551
KDM5D	0.0569425	0.999848	0.246686	0.0356104
CALCOCO1	0.0856018	0.999848	0.804635	3.06585e-12
UBR7	-0.0163247	0.999848	-0.213014	0.0518748
MAP4K5	-0.0601313	0.999848	0.0442917	0.824067
EHD3	-0.0390668	0.999848	0.193279	0.233836
PSMC4	-0.000611014	0.999848	-0.632352	5.12127e-07
MAN2B2	0.0889789	0.999848	0.471193	0.0224044
SLC7A14	0.140627		-0.658066
CLDN11	2.00863	0.999848	1.40923
SLC25A39	-0.103848	0.999848	-0.48312	0.000217454
MVP	-0.0261051	0.999848	0.321019	0.0803511
NUB1	0.0426312	0.999848	0.190717	0.0764567
PGM3	0.0272318	0.999848	0.036449	0.818054
RWDD2A	0.04195	0.999848	0.644863	0.00015696
CLK1	-0.00598506	0.999848	-0.0500025	0.724299
POLR3B	-0.0311469	0.999848	-0.245098	0.0213717
ANGEL1	0.0616783	0.999848	0.225821	0.0489758
RNF14	-0.13579	0.999848	-0.161428	0.151154
DNASE1L1	-0.0520321	0.999848	0.00534761	0.977141
DDX11	-0.00470842	0.999848	-0.427197	0.000560123
HEBP1	-0.019033	0.999848	0.112591	0.49795
GPRC5A	0.0128433	0.999848	0.138902	0.104668
MAMLD1	0.220619	0.999848	-0.461832	0.102465
TACC3	-0.0514034	0.999848	-0.259872	0.061235
UFL1	0.265139	0.999848	0.391402	0.0162599
POLA2	-0.0289852	0.999848	-0.395903	8.07111e-05
ZC3H3	-0.0818315	0.999848	-0.352535	0.0796466
CAPN1	0.00745133	0.999848	0.389765	0.000413159
MDH1	-0.00701994	0.999848	0.214148	0.0381332
SLC30A9	-0.060823	0.999848	0.175209	0.337197
MTMR11	0.10833	0.999848	0.515795	1.47416e-07
COX15	-0.00519134	0.999848	0.137626	0.142483
CCDC88C	0.0201027	0.999848	-0.270395	0.0464546
YAF2	-0.00861371	0.999848	0.157144	0.403748
ZMYND11	0.0262203	0.999848	0.0870481	0.601737
WAS	-0.0334354	0.999848	0.743196	0.367191
DPEP1	-0.0589722	0.999848	0.110833	0.715591
BID	-0.177108	0.999848	-0.625739	5.03531e-06
MATR3	0.0487685	0.999848	0.0816058	0.564778
NPC1L1	-1.18816		0.494972
XYLT2	-0.114305	0.999848	-0.355204	0.0492659
NUDCD3	0.0350902	0.999848	-0.106264	0.356272
ISL1	-0.0544796	0.999848	0.0148812	0.918514
CHDH	0.103207	0.999848	0.493749	6.69626e-07
IL20RA	-0.512748		0.519559
GLT8D1	-0.0584569	0.999848	0.168441	0.119642
ATP2C1	-0.0150392	0.999848	0.00852295	0.960953
SRCIN1	0.0574945	0.999848	0.989445	4.70929e-05
SLC38A5	0.58197	0.999848	-1.14363
MAGIX	-0.103014	0.999848	-0.53	0.390438
RALBP1	0.108805	0.999848	0.223124	0.018432
RUFY3	0.124588	0.999848	0.0849058	0.584812
CNTN1	0.841667		-0.738696
SLC11A1	-0.979603		0.0245032
WWTR1	-0.0199541	0.999848	-0.424605	0.000563988
AGPS	-0.0167791	0.999848	-0.236409	0.204563
ZNF806	-0.821138		-0.658066
CXorf56	-0.142055	0.999848	-0.125671	0.307317
TTC27	-0.0846086	0.999848	-0.218124	0.0698693
ZNF582	-0.0967862	0.999848	-0.0798758	0.875901
VSIG2	1.10241		0.303723
PHLDB1	-0.0129676	0.999848	-0.070927	0.615064
CYP24A1	-0.106715	0.999848	-0.425713	0.079314
PRDM11	0.00301402	0.999848	0.0922311	0.574594
SYT13	-0.190226	0.999848	-0.0375308	0.784121
SNAI2	-0.0306115		-2.66872
CD74	2.5952		1.26552
HGF	1.96052		1.99875
ZRANB1	-0.0483548	0.999848	0.0826469	0.630878
NCDN	-0.140568	0.999848	-0.592516	0.000457659
GPR124	0.084127	0.999848	0.439271	0.326687
ZFP64	-0.0334268	0.999848	0.265323	0.0218214
MNAT1	0.0672355	0.999848	0.206155	0.193063
SAMD4A	0.063398	0.999848	-0.30819	0.016634
RUNX3	-0.821138		-0.658066
MRE11A	0.12293	0.999848	0.191975	0.291179
PLEKHB1	-0.107044	0.999848	1.13211	0.0651037
SERPINB1	0.23797	0.999848	1.05789	4.31088e-10
SLC7A9	0.903564		1.3133
SPAST	-0.0455121	0.999848	0.133283	0.624102
NRXN3	0.140657		1.98758
OSBPL5	-0.122762	0.999848	0.246125	0.251718
AQR	0.10844	0.999848	0.103605	0.551334
CPS1	0.0730576	0.999848	0.92458	4.8617e-07
C8B	2.52153		0.303723
FHL1	0.0421157	0.999848	0.478068	0.000484205
RTFDC1	-0.0806068	0.999848	-0.109767	0.531881
NLRP2	0.062889	0.999848	-0.0145778	0.938649
SLC45A4	0.0141485	0.999848	-0.394185	0.00995824
RNF10	0.000525592	0.999848	0.0713407	0.546245
ZNF839	-0.0705662	0.999848	-0.0278564	0.879232
ZDHHC6	0.0197134	0.999848	-0.405222	0.000175299
GRAMD1B	-0.821143		2.29219
RNH1	-0.0912476	0.999848	-0.560333	0.0119871
NDUFS1	0.0786112	0.999848	0.157567	0.105638
RB1CC1	0.0213365	0.999848	0.318121	0.0936301
ERP44	-0.0229618	0.999848	-0.222755	0.0107598
ALAS1	-0.0362402	0.999848	-0.151212	0.189184
BIRC3	-0.0836657	0.999848	0.401643	0.0354407
AKAP11	0.130772	0.999848	0.0347153	0.916477
GLRX2	-0.163218	0.999848	-0.600603	0.00277672
SNAPC1	-0.0685207	0.999848	-0.264472	0.0329163
DERA	0.0437	0.999848	0.0741521	0.653616
STRAP	-0.0613244	0.999848	-0.220576	0.0176403
ABCC2	0.200939	0.999848	0.280825	0.1708
DEF6	-0.0830882		0.995087
PLEKHO1	-0.132498	0.999848	-0.0968289	0.688479
GCLM	-0.0235674	0.999848	-1.08278	8.33177e-13
UBR2	0.0809624	0.999848	0.282867	0.0404787
EHD2	-0.0372517	0.999848	0.0509751	0.822023
DEPDC1	-0.044255	0.999848	0.534909	0.00212563
CCDC28A	0.0544142	0.999848	0.781769	1.80065e-08
RRAGD	0.0641535	0.999848	0.521835	0.000930685
HSF2	0.0737756	0.999848	0.121103	0.504248
PHF20	0.0985945	0.999848	0.0308107	0.857527
HSD17B6	-0.164904	0.999848	-0.191629	0.59852
NR1H3	0.0878343	0.999848	0.283711	0.177132
TYMP	-0.102865		-0.832433
NCAPH2	-0.145039	0.999848	-0.294778	0.016814
TOMM34	-0.0449589	0.999848	-0.310621	0.00115359
SEC63	-0.0623932	0.999848	-0.0757391	0.622833
KPNA6	0.0137398	0.999848	-0.0612163	0.615314
VIM	0.0158313	0.999848	-0.194798	0.137603
RTEL1-TNFRSF6B	-0.0699744	0.999848	-0.611463	0.0520418
FAS	-0.0799038	0.999848	-0.49637	2.56515e-06
RNASET2	-0.033644	0.999848	0.507722	0.0980426
CD44	0.141666	0.999848	-0.297955	0.000206925
KCNG1	-1.03395	0.999848	-0.758263
AGPAT4	0.247003	0.999848	0.712581	7.55499e-08
BTN3A1	0.133562	0.999848	1.40055	1.98209e-27
MIPEP	0.0985354	0.999848	-0.0322348	0.847389
PRKCH	-0.131683	0.999848	0.388992	0.000363504
IFNGR1	-0.142225	0.999848	-0.0281786	0.828018
B4GALT7	-0.122937	0.999848	-0.605359	0.000181004
SH2D2A	1.93934		0.303723
VRK2	0.124777	0.999848	-0.174939	0.286763
TNFRSF1B	0.963516		-1.32778
VEZT	0.036271	0.999848	0.0344798	0.81791
POU2F2	-0.1635	0.999848	0.404616
BRD9	0.0238882	0.999848	-0.187487	0.0645364
SNX1	0.00984522	0.999848	0.110394	0.187876
TBPL1	-0.129653	0.999848	-0.3344	0.0326527
ARNTL2	0.0725666	0.999848	0.127092	0.589814
BCLAF1	0.0570794	0.999848	-0.23526	0.124013
SLC39A9	-0.0135828	0.999848	-0.175279	0.0606266
ANK1	-0.017686	0.999848	0.392453	2.40576e-06
IBSP	0.140651		1.26551
TFB1M	0.0209837	0.999848	0.0603695	0.722207
RABEP1	0.0672672	0.999848	0.0310614	0.84468
HMGB3	0.00941705	0.999848	0.172063	0.0995968
NUP160	0.0634634	0.999848	0.049075	0.781649
BAK1	-0.130242	0.999848	-0.275526	0.0424862
IKZF2	-0.0881073	0.999848	1.09524	0.0502922
GRN	-0.0691261	0.999848	0.304386	0.107468
FAM13B	0.066815	0.999848	0.0035194	0.988602
ARHGAP31	-0.0109007	0.999848	-0.710315	1.97119e-12
NR2E3	-0.341096	0.999848	0.483999	0.517002
CENPQ	-0.212378	0.999848	-0.413963	0.0644013
SARS	0.0696109	0.999848	0.066072	0.661714
RANBP3	-0.00179114	0.999848	-0.242441	0.0987405
ARID4A	0.144759	0.999848	0.856256	3.92294e-10
TSSC1	-0.117568	0.999848	-0.182845	0.196736
PNPLA6	-0.206402	0.999848	-0.152215	0.517441
IFT88	0.139395	0.999848	0.333889	0.0283757
ALG1	-0.131416	0.999848	-0.471699	0.000824181
ZCCHC8	0.0255627	0.999848	0.14072	0.226878
ABCF2	0.00182171	0.999848	-0.434846	7.2511e-06
CHPF2	0.0129462	0.999848	-0.376918	0.0040279
LRRC7	1.58308		1.01727
FUT8	0.0739984	0.999848	-0.048725	0.740541
UBA6	0.0213784	0.999848	0.0734732	0.73129
GAB2	0.493038	0.999848	0.444974	0.0427304
ATP6V0A1	-0.0104993	0.999848	0.089398	0.508288
PIAS1	0.171385	0.999848	0.33281	0.00946875
SLC4A7	0.0154678	0.999848	-0.0790052	0.805024
APBA2	-0.0956466	0.999848	-0.263809	0.104668
UHRF1	-0.0467188	0.999848	-0.410228	0.0423704
MAP2K3	-0.107178	0.999848	-0.900477	3.3249e-17
TMSB10	-0.0735825	0.999848	0.0841732	0.699203
ASTE1	-0.00875996	0.999848	-0.168337	0.295252
RNF19A	0.0180175	0.999848	0.0559357	0.750291
PEX3	0.00226257	0.999848	-0.0150073	0.942375
GABARAPL2	-0.142323	0.999848	0.00350125	0.981874
SH3YL1	-0.0365339	0.999848	0.248662	0.138349
FAM136A	-0.0543529	0.999848	-0.325803	7.70246e-05
VCL	0.0692077	0.999848	-0.102039	0.317874
DEPDC1B	-0.00191671	0.999848	0.08277	0.565159
DAPK2	-0.540768	0.999848	-0.155682	0.901086
NSMAF	-0.0505659	0.999848	-0.157508	0.0692659
ADSS	0.0032301	0.999848	-0.230527	0.0266441
TIMP2	0.130335	0.999848	0.490938	2.08119e-10
RFC1	0.0666068	0.999848	0.214949	0.0834402
TBC1D23	-0.0644456	0.999848	0.154067	0.480044
CUL3	-0.0629142	0.999848	-0.167591	0.130963
MYOM2	0.810667	0.999848	0.752773	0.274031
CYP46A1	1.0612		1.07774
ZZZ3	0.0626332	0.999848	0.00956242	0.962705
USP2	0.138231	0.999848	-0.175188	0.680924
TUBG2	0.051413	0.999848	0.101448	0.661218
RPL26L1	0.0199344	0.999848	-0.246451	0.149663
FLT4	-0.0118557	0.999848	-0.631585	0.00727166
NSUN2	-0.0781534	0.999848	-0.541607	1.33984e-15
FBXO42	-0.00622452	0.999848	-0.0592652	0.599245
MFAP3	0.0586972	0.999848	-0.0535035	0.827837
MRI1	-0.0520408	0.999848	-0.196565	0.177352
METTL1	-0.132965	0.999848	-0.567463	1.46034e-05
HOXC8	0.0554228	0.999848	0.125933	0.682375
AGA	0.297791	0.999848	0.628628	0.0147968
PI4K2B	-0.016893	0.999848	-0.0202415	0.951045
BOD1L1	0.210478	0.999848	0.177724	0.415861
MAT2B	-0.13029	0.999848	0.1332	0.349361
TLL1	1.98109	0.999848	2.43569
EDC4	-0.0544825	0.999848	-0.216332	0.063136
TRIO	0.0770444	0.999848	0.0473794	0.813497
VCAN	0.166638	0.999848	0.637154	1.82284e-05
CLEC16A	0.0722194	0.999848	-0.0834839	0.449152
MSR1	0.140632		1.30728
CDH1	0.792112	0.929683	0.959728	0.00323442
SKIV2L2	0.0564724	0.999848	-0.0677879	0.63224
DNAH5	0.139947	0.999848	0.788287	1.71491e-07
ZFYVE16	0.101265	0.999848	0.125687	0.574868
FAM65A	-0.0983734	0.999848	-0.264061	0.22564
RAI14	0.0964657	0.999848	-0.360397	0.00111807
SOX30	-0.821138		-0.658066
PNKP	-0.0661027	0.999848	0.0891839	0.616029
PHLPP2	0.124282	0.999848	0.12466	0.532943
SPDL1	0.0599838	0.999848	0.0751933	0.525358
STAU2	0.0402587	0.999848	0.573158	8.44028e-06
PQLC2	-0.152888	0.999848	-0.517744	0.0124578
CTNS	-0.165644	0.999848	-0.330949	0.0175278
RTN4R	0.224706	0.999848	0.288247	0.761571
PHF23	-0.0138969	0.999848	-0.135744	0.194628
CDH10	-0.52509	0.999848	0.186278	0.775929
INPP4A	0.0438431	0.999848	0.0228052	0.887615
RAB27B	-0.150605	0.999848	0.214465	0.864934
PSMA4	-0.0613819	0.999848	-0.204341	0.0237093
LSG1	0.0531859	0.999848	-0.307249	0.00420959
PARP3	0.11965	0.999848	0.027696	0.925197
TNC	0.158436	0.999848	-0.166711	0.0995639
THAP3	-0.111347	0.999848	-0.195968	0.402289
FAM65C	-0.0643058	0.999848	0.700365	1.15375e-12
TDP1	0.0675143	0.999848	-0.0263295	0.874171
AIFM2	0.0335781	0.999848	0.732972	0.0666749
SPATA7	0.0473791	0.999848	0.667928	4.53134e-06
MED17	-0.0169211	0.999848	-0.248252	0.0146311
RETSAT	-0.0504604	0.999848	0.0518561	0.698973
CAPG	-0.510249	0.999848	0.740257	0.130704
AP2S1	-0.0943175	0.999848	-0.293107	0.0770985
TG	0.210076		1.51187
ADAM28	-0.650645		-1.46175
BARX2	0.140634		1.03806
DCUN1D1	-0.0356261	0.999848	0.138448	0.564705
JADE2	0.155349	0.999848	0.748765	2.88714e-13
ZIC2	-0.157062	0.999848	-0.0993428	0.610497
TRIT1	-0.0811184	0.999848	-0.102986	0.4622
CUL7	0.026318	0.999848	0.288936	0.0015302
CTNNA1	0.0360501	0.999848	0.165728	0.0434592
PHKA2	0.116637	0.999848	0.330174	0.00626156
CNTLN	-0.0834447	0.999848	0.221356	0.222342
EPHA3	0.321377		0.449642
HSPA5	0.0168496	0.999848	-0.581607	1.94096e-10
DSG2	0.475143	0.187291	0.961012	1.14051e-10
GEMIN8	-0.0266605	0.999848	0.119425	0.537347
OFD1	-0.0495821	0.999848	-0.0627451	0.754032
GPM6B	-0.616889	0.999848	-0.274279
PREX2	0.0916586	0.999848	0.0818328	0.758836
WDR37	-0.0140419	0.999848	-0.307193	0.00223331
YTHDC2	0.0934484	0.999848	0.124451	0.47896
CTPS2	0.0842268	0.999848	0.601816	1.00838e-10
ATP6V1H	0.0373823	0.999848	-0.0856122	0.505921
POLR2B	-0.00820476	0.999848	-0.152515	0.0861472
FAM214A	0.0677011	0.999848	1.54015	2.73287e-14
ARAP2	0.164437	0.999848	-0.15323	0.527076
TPR	0.145304	0.999848	0.125492	0.413883
CP	-0.989601		-1.7883
KIAA0556	-0.0398347	0.999848	0.132182	0.341425
DTNBP1	-0.0497683	0.999848	-0.0361139	0.873874
XK	0.115541	0.999848	0.405997	0.230423
ANO2	-2.20785		-2.04479
C12orf4	0.0557964	0.999848	-0.198699	0.178771
SCML1	1.10241		0.303723
WWC3	-0.00580394	0.999848	0.0273873	0.923439
ARHGAP6	0.901036	0.999848	0.533852	0.558324
FAM184B	0.870004	0.999848	0.667224
MAP4	0.0875807	0.999848	-0.0105193	0.935771
GOPC	-0.0386175	0.999848	-0.143193	0.507434
USP28	0.100521	0.999848	0.0287598	0.86966
HDAC9	0.00156107	0.999848	0.0658706	0.762283
TSPAN17	-0.0644969	0.999848	-0.114487	0.385216
NOP16	-0.076993	0.999848	-0.841162	3.58937e-12
CC2D2A	0.101852	0.999848	-0.0112042	0.958905
RRM2B	0.030047	0.999848	0.0745286	0.752592
ZNF800	0.0424569	0.999848	-0.264276	0.187112
SNX29	0.170192	0.999848	0.54792	4.33313e-05
MRPS10	-0.0535639	0.999848	0.132764	0.175808
GUCA1A	0.140651		1.26551
RSF1	0.116705	0.999848	0.420363	0.00204193
VPS13D	0.17652	0.999848	0.294443	0.102986
CELF2	-0.0396241	0.999848	0.0369255	0.87232
FAM120A	0.0164287	0.999848	-0.102737	0.482945
R3HDM1	0.0762529	0.999848	0.00306617	0.982735
COL9A2	-0.625452		-0.87867
KITLG	-0.0404783	0.999848	0.342175	0.130623
ERCC8	0.0338968	0.999848	-0.00621992	0.974442
ADAMTS6	1.74829		1.57295
H6PD	0.034061	0.999848	0.512251	1.23085e-08
VAMP3	-0.116857	0.999848	-0.28148	0.0188196
PER3	0.154352	0.999848	0.208498	0.230876
TNFRSF9	0.140633		2.72676
EPN3	0.0102634		0.992567
SRD5A2	-0.634738		0.0891497
LTBP1	0.254172	0.999848	0.364286	0.0323327
RCN1	-0.0327428	0.999848	-0.137712	0.357639
ELN	0.140651		1.26551
RFC2	-0.0295116	0.999848	-0.325491	0.00210292
ARID1B	0.072651	0.999848	0.148406	0.194825
CLPTM1L	-0.0891947	0.999848	-0.493527	3.58207e-06
NEDD4L	0.10796	0.999848	-0.204821	0.0882279
FOXP3	0.463038	0.999848	0.0766255
PPP1R3F	-0.171979	0.999848	-0.065828	0.905373
HEXB	-0.10923	0.999848	-0.0434512	0.744507
PTCD2	0.0727856	0.999848	0.200485	0.239944
KIAA2022	0.155359	0.999848	0.144574	0.666827
JKAMP	-0.0622131	0.999848	-0.20084	0.0451055
DKK3	-0.069052	0.999848	-0.0609464	0.740287
ARHGEF5	-0.206875	0.999848	-0.133324	0.81791
NFE2L3	-0.00862399	0.999848	0.0676502	0.697145
MCUR1	-0.032641	0.999848	-0.179852	0.165843
LIMA1	0.241121	0.999848	0.826751	4.78097e-09
LETMD1	-0.06346	0.999848	0.409979	7.91129e-06
SLC4A8	-0.12511	0.999848	0.202419	0.794406
LAMC3	-0.0742293	0.999848	-1.21532	0.000136276
PTGER3	2.02592		1.99912
TNIP3	-1.95388		-1.79081
MAPK9	-0.0354463	0.999848	-0.174428	0.168527
COL23A1	1.59332		1.79319
BCAR1	-0.208329	0.999848	-0.812653	0.000206994
FAM160A2	-0.0151698	0.999848	-0.216007	0.111849
HERPUD1	-0.0560942	0.999848	-0.417275	4.5194e-06
HOMER3	-0.0986759	0.999848	-0.337362	0.0847211
RAD51	-0.0251549	0.999848	-0.3219	0.00987848
POLQ	0.116516	0.999848	-0.174996	0.286158
PIK3CB	0.124131	0.999848	0.415278	0.000304455
CYBA	-0.240628	0.999848	-0.204779	0.730825
THOC3	-0.10566	0.999848	-0.378061	0.0232808
HEBP2	0.00466565	0.999848	0.350681	0.00144967
MPHOSPH9	0.174866	0.999848	0.187188	0.335399
PLEKHA5	0.37011	0.928566	1.04024	3.37038e-14
PRSS8	0.881018		2.48797
SIKE1	-0.0837074	0.999848	-0.194003	0.320873
RRP12	-0.0903509	0.999848	-1.02129	1.9482e-21
FNIP2	0.113254	0.999848	0.00840969	0.977036
MSMO1	-0.188366	0.999848	-0.17179	0.357239
TTC17	0.0835759	0.999848	-0.0386594	0.787914
FSTL4	0.0926419	0.999848	-0.704958	0.572545
FOXN3	0.0836938	0.999848	0.560821	0.000112456
METTL24	1.10242		1.26551
AKR7A2	-0.053802	0.999848	-0.0800274	0.579597
MRTO4	-0.00402407	0.999848	-0.625773	3.85831e-07
USE1	-0.0287314	0.999848	-0.0183212	0.950757
MCF2L2	-0.602154	0.999848	0.387286	0.683007
LAMA3	-0.0168859	0.999848	-0.418742	0.000436303
AP5M1	0.00589364	0.999848	0.227673	0.141524
ANAPC4	0.0161229	0.999848	0.246806	0.0512194
KCNQ1	-0.075161		1.34587
TRAPPC3	-0.131175	0.999848	-0.133889	0.217919
THRAP3	0.093467	0.999848	-0.00106269	0.99464
PHPT1	-0.185311	0.999848	-0.156489	0.492906
ENTPD2	0.0500331	0.999848	0.448112	0.695824
LY75	-0.0731393	0.999848	0.368886	0.0395211
ARID4B	0.136189	0.999848	0.186401	0.293466
OPN3	0.0260937	0.999848	0.490448	0.000336936
SDCCAG8	0.111523	0.999848	0.172147	0.32952
HHAT	-0.062786	0.999848	0.0612699	0.78823
KIF1B	0.165965	0.999848	0.403997	0.005032
FOXC1	-0.150102	0.999848	0.310877	0.0614699
TBC1D22A	-0.0220438	0.999848	-0.0766623	0.722837
SYNE2	0.274418	0.999848	0.361905	0.116839
PLEKHH1	0.0659811	0.999848	0.126986	0.306348
ATP9A	0.802796	0.187291	1.60931	5.13042e-11
FAM168A	0.0378675	0.999848	0.272657	0.00473248
RELT	-0.163868	0.999848	-1.18012	1.35165e-16
GALC	-0.0811019	0.999848	0.44167	0.00555554
NOP58	0.0157007	0.999848	-0.423881	2.6119e-06
SZRD1	-0.121944	0.999848	-0.364032	4.7701e-06
KCNH2	-0.113001	0.999848	0.98749	0.195961
CUL1	0.0187215	0.999848	-0.150701	0.131585
FAM114A2	0.0367357	0.999848	0.206324	0.150865
CYFIP2	0.0464199	0.999848	0.116829	0.276609
TAB2	-0.0016347	0.999848	0.23095	0.0322543
GINM1	-0.0289011	0.999848	0.235583	0.0872551
EIF2AK2	0.0233584	0.999848	0.00544341	0.983587
USP36	-0.0097894	0.999848	-0.687827	8.34956e-16
KMT2C	0.276868	0.999848	0.182693	0.482578
MCOLN3	0.0766576	0.999848	0.634625	0.00358431
CCDC85A	-0.537918		1.3272
PUM2	0.0441145	0.999848	0.0408743	0.849398
MRPL43	-0.1879	0.999848	-0.219321	0.248069
ITIH4	1.23045		0.223813
ITIH1	-0.821138		-0.658066
C4orf27	-0.125664	0.999848	-0.0438188	0.773993
ZFR	0.0808422	0.999848	0.030339	0.862226
ZNF280C	0.0769928	0.999848	0.157466	0.463207
PHF21B	-0.0680197	0.999848	-0.0493334	0.89912
TRAF1	-0.416901	0.999848	-0.0916956	0.908457
RC3H2	0.123936	0.999848	-0.020283	0.939322
PCGF2	-0.113841	0.999848	-0.0429595	0.780418
IL17RB	0.0222784	0.999848	0.257955	0.0647236
TRAF3IP2	0.199296	0.999848	0.774967	4.41914e-05
GYG2	1.10241		0.303723
DCBLD2	-0.0145499	0.999848	-0.134165	0.456568
SOAT1	0.0598749	0.999848	-0.186663	0.141182
PKP2	0.0713909	0.999848	-0.319208	0.00798726
MSH4	-0.596249	0.999848	-0.531439	0.607647
GDI2	-0.0553492	0.999848	-0.131048	0.0794298
PRDM1	0.538985		-1.73649
ATG5	-0.0596926	0.999848	-0.188074	0.0982419
TMCC3	0.520892		1.62486
PITHD1	-0.106161	0.999848	-0.370477	0.0030303
MTA3	-0.00055814	0.999848	0.53382	4.27558e-09
USP13	0.0880563	0.999848	0.222556	0.0808239
ATP11B	0.0977495	0.999848	0.546095	0.00249154
LAMC2	-0.0579743	0.999848	-0.414911	1.86669e-06
CDK14	0.150653	0.999848	0.411506	0.0161957
SEC61A1	-0.0729866	0.999848	-0.461457	2.29001e-13
PPP1R12A	0.0893263	0.999848	0.11867	0.557835
RASGRF1	0.156424	0.999848	0.0742656	0.76211
CAMK2B	0.275611	0.999848	1.28447	0.0116112
CROCC	-0.117643	0.999848	-0.21724	0.529568
POLR3E	-0.0863304	0.999848	-0.269658	0.00145575
ATP2B4	0.828106	0.999848	1.43641	0.000231709
ZC3H11A	0.0554654	0.999848	-0.00186828	0.991725
RIOK2	0.0478375	0.999848	-0.198319	0.140324
YIPF1	-0.0540577	0.999848	-0.166585	0.218716
NDC1	-0.109042	0.999848	-0.159791	0.312916
FLYWCH1	-0.153153	0.999848	-0.302245	0.172844
UNKL	-0.0472822	0.999848	-0.806581	1.26173e-08
TBXAS1	-0.435655	0.999848	-0.468559	0.651916
PARP12	0.0418328	0.999848	0.288712	0.108208
ALDH18A1	-0.0147879	0.999848	-0.449875	1.15021e-08
TARBP1	0.0643765	0.999848	-0.0982776	0.614102
PET112	0.00951982	0.999848	0.138432	0.278004
MXD1	-0.0374255	0.999848	0.504564	0.0567997
CDK17	-0.07528	0.999848	0.0772243	0.743053
DNAJC25	-0.0345171	0.999848	-0.451902	0.000738916
SLC2A3	-0.374095	0.999848	-0.802247	0.229759
PSD	-0.383379	0.999848	0.500048	0.707569
CTDP1	-0.146128	0.999848	-0.501016	0.000897277
YBX3	-0.0549797	0.999848	-0.305985	0.000125803
STYK1	0.720358	0.999848	0.39483	0.67204
WNK1	0.119112	0.999848	0.0880968	0.637577
RPS17P5	-0.318388	0.999848	-0.0458736
CCAR1	0.234079	0.999848	0.171187	0.255726
OGFR	-0.239615	0.999848	-0.483992	0.0430885
GNA15	-2.35553		-0.502479
PIGV	0.0555676	0.999848	0.412259	0.00349039
PTPRU	-0.00759206	0.999848	-0.478418	0.0285619
SNRNP40	-0.0212404	0.999848	-0.269078	0.011854
COL11A1	0.111066	0.999848	0.543884	4.51767e-08
QSER1	0.112865	0.999848	0.00585368	0.983983
MPC1	0.0358564	0.999848	0.0609777	0.8435
ACAA1	0.0251143	0.999848	0.107478	0.456859
BCAT1	-2.54853		-2.38547
HDAC7	-0.0621189	0.999848	-0.267882	0.0193531
LZTS1	3.0284		1.26552
PRDM6	-0.00799882	0.999848	-0.400988	0.238428
WNT8A	-1.39444		-2.19314
SPAG4	-0.197229	0.999848	-0.463921	0.106231
NCKAP1	-0.0074758	0.999848	0.0717838	0.687874
MRPS35	-0.0590518	0.999848	-0.0908481	0.384083
GUCY1B3	0.132504	0.999848	0.881271	0.000229451
SFSWAP	0.00452186	0.999848	-0.315948	0.00137575
TNK2	-0.0221479	0.999848	0.1996	0.452857
MON2	-0.0049697	0.999848	-0.0120692	0.959619
CDH3	-0.164563	0.999848	-0.408484	0.281911
GPBP1	-0.0776984	0.999848	0.0883615	0.524305
DGAT2	-0.0555528	0.999848	-0.249831	0.252017
ZNF112	0.181895	0.999848	0.509537	0.00401188
CS	-0.0338209	0.999848	0.0987443	0.282558
LTK	0.128441		0.719864
MRPS24	0.102271	0.999848	-0.307876	0.782772
ELMO2	0.0305094	0.999848	-0.1213	0.316388
WAPAL	0.106991	0.999848	-0.0624941	0.712188
VMP1	-0.0555351	0.999848	-0.0234443	0.87035
APPBP2	-0.0309418	0.999848	0.170099	0.362004
POLD1	-0.190054	0.999848	-0.47185	0.0447812
EIF4B	-0.038678	0.999848	0.5585	6.45538e-16
SLC6A16	-0.096414	0.999848	0.968054	0.00583426
GLTSCR1	-0.0758987	0.999848	-0.0950251	0.6623
SPHK2	-0.0666402	0.999848	0.0854344	0.813545
RPL18	-0.127967	0.999848	-0.156593	0.47896
CA11	-0.084565	0.999848	1.25596	2.18232e-28
ISOC2	-0.194349	0.999848	-0.380718	0.0789033
U2AF2	-0.114682	0.999848	-0.423562	2.39215e-06
EPN1	-0.161042	0.999848	-0.262025	0.207774
MED29	-0.00518069	0.999848	-0.0677626	0.605567
AHRR	-0.366617	0.999848	-0.263278	0.28859
GSC2	-0.821138		-0.658066
ZNF275	0.155524	0.999848	-0.119557	0.392659
MTMR1	-0.00311525	0.999848	-0.0633432	0.635025
GPC1	0.0778381	0.999848	0.420674	0.156826
ADCK1	-0.100459	0.999848	-0.193434	0.37377
HAGH	-0.0478402	0.999848	-0.102529	0.579267
RNF4	-0.0285238	0.999848	-0.392319	2.00762e-07
CASP8	-0.0481638	0.999848	0.0289737	0.846801
LIMCH1	0.644024	0.999848	1.57634	1.02007e-06
ASUN	-0.0387931	0.999848	-0.238389	0.0395211
TM7SF3	0.059921	0.999848	0.355515	2.4466e-05
DLX3	0.0843973		-0.0180828
SPA17	0.0221434	0.999848	0.220739	0.187217
DMRT3	2.09055		1.51159
ST3GAL6	0.0420989	0.999848	-0.084747	0.752293
ATP2C2	0.140651		1.26551
NGFR	1.30233		1.08711
CDON	0.149817	0.999848	0.392218	0.0163482
TAF2	0.0688582	0.999848	-0.000330978	0.998793
HIPK2	0.236588	0.999848	0.761443	2.40101e-05
TNPO3	0.0441849	0.999848	-0.0176037	0.908294
MEF2BNB-MEF2B	-0.874776		-0.711684
RFXANK	-0.106876	0.999848	-0.0158661	0.946774
TMEM161A	-0.136996	0.999848	-0.422303	0.0612559
LPAR2	-0.0517968	0.999848	0.192497	0.482751
CTSA	-0.0464314	0.999848	-0.127396	0.314777
SUGP2	0.0029519	0.999848	0.0691437	0.485422
SLC12A2	0.0609042	0.999848	-0.257579	0.179334
SNX24	-0.00435944	0.999848	0.358927	0.0243964
CNN2	-0.0678345	0.999848	-0.310164	0.00610345
ABCA7	0.20361	0.999848	0.707621	0.000524371
SNCAIP	-0.630331		-1.38707
DDX20	0.046112	0.999848	-0.111018	0.347113
BTBD1	-0.0559905	0.999848	0.0131014	0.951503
FAR2	0.293205	0.999848	0.764814	0.0374552
BCAS1	0.576644	0.999848	0.908328	0.0510637
CHI3L2	-1.62291	0.999848	0.0111485
SBNO2	-0.160018	0.999848	-0.185789	0.431417
PMS1	-0.124183	0.999848	-0.17346	0.45036
HMG20B	-0.0873266	0.999848	0.0951698	0.69558
CALCRL	2.63418	0.618435	3.38088	0.000639476
TAF11	-0.0677071	0.999848	-0.109847	0.524088
ANKS1A	0.0869168	0.999848	0.134338	0.227504
AP3D1	-0.0722446	0.999848	-0.217425	0.13606
ZNF76	0.0179951	0.999848	0.118587	0.376221
SLC9A3R2	-0.201554	0.999848	-0.40098	0.245144
NTHL1	-0.162112	0.999848	-0.588788	0.0259459
UHRF1BP1	0.222333	0.999848	0.0887991	0.654996
GNAI3	-0.0821703	0.999848	-0.0460428	0.77611
IPO5	0.0161748	0.999848	-0.0744164	0.502824
OAT	0.0382871	0.999848	0.0369689	0.782483
WDR3	0.0488857	0.999848	-0.446649	2.01885e-05
PKN2	0.0808892	0.999848	0.21163	0.279567
WDR18	-0.233037	0.999848	-0.521958	0.0200362
TRAM2	0.166034	0.999848	-0.013059	0.93742
NTN1	-0.263025	0.999848	-0.735801	0.087338
MCM10	0.0740649	0.999848	-0.454501	5.86288e-06
DGKA	0.212223	0.999848	0.452955	0.227388
ERBB3	0.0837483	0.999848	1.1073	2.59488e-10
ANKRD44	0.411804	0.999848	-0.112651	0.805073
KARS	-0.0323779	0.999848	-0.252022	0.0107251
ADAT1	0.114189	0.999848	-0.00290679	0.989737
PDIA5	-0.0433837	0.999848	-0.448076	0.000140101
TBC1D22B	0.114862	0.999848	0.427237	0.00154517
NDUFB4	0.0963005	0.999848	0.0973471	0.698875
SPEN	0.143265	0.999848	-0.0866416	0.637115
MYLK	0.380176	0.999848	0.597391	0.208641
ZC3H15	-0.022371	0.999848	-0.0636066	0.577688
MAP2K4	-0.054887	0.999848	-0.0966824	0.453935
TMEM206	-0.072247	0.999848	-0.278659	0.0138736
SLK	-0.00164836	0.999848	-0.291536	0.0696411
CYB5R4	-0.0243689	0.999848	-0.264965	0.138294
COL17A1	-0.129488	0.999848	-0.32218	0.00617976
GSTO2	-0.0567877	0.999848	0.440465	0.0014723
SEC61A2	0.0401483	0.999848	0.234278	0.0482858
PRKCQ	-0.13982	0.999848	0.120253	0.901245
TLE2	-0.291581	0.999848	-0.199169	0.632498
ASB1	-0.0428916	0.999848	-0.327087	0.00186038
FAM107B	-0.0415737	0.999848	-0.137469	0.397556
TBC1D1	0.0553858	0.999848	0.217989	0.0190202
CDK13	0.069517	0.999848	-5.29562e-05	0.999693
MTHFD2	-0.043422	0.999848	-0.484238	2.86975e-06
SLC9A7	0.246227	0.999848	0.591654	0.00687138
FOXJ2	0.0496429	0.999848	-0.0163968	0.919743
YBX1	-0.114459	0.999848	-0.107311	0.404209
PDE4A	0.0323821	0.999848	0.047835	0.857248
PPP2R5A	-0.115572	0.999848	0.0317493	0.846263
CTNNA2	0.86749	0.999848	1.47342	0.0367873
ELAVL1	-0.0896689	0.999848	-0.206531	0.0755461
TIE1	3.33214		2.56969
DIP2B	0.14071	0.999848	-0.0313541	0.886723
SMARCD1	0.0193009	0.999848	-0.0334844	0.790326
KDM4A	0.145405	0.999848	0.476421	7.24185e-07
NFYC	-0.0579348	0.999848	-0.227349	0.137963
ZMYND12	0.663255	0.999848	1.57259	0.0927284
SLC9A3	1.10241		0.303723
NGEF	-0.0418159	0.999848	-0.343011	0.00428253
ASPM	0.0902196	0.999848	0.582763	0.00483619
ELOVL1	-0.0836053	0.999848	-0.374714	0.000554904
ZNRD1	-0.0918667	0.999848	-0.175001	0.298109
MPPED2	-0.838603	0.999848	0.532057	0.583795
ZBTB11	0.0503649	0.999848	-0.113873	0.566795
ATXN3	0.0665657	0.999848	0.431239	0.00577888
GOLGA5	0.0534387	0.999848	0.0506291	0.726406
FGFR2	-0.670087	0.999848	0.101495
LRRC40	-0.0745706	0.999848	0.0702567	0.756504
ISOC1	-0.056349	0.999848	-0.187096	0.165673
EML1	0.1305	0.999848	0.357957	0.377764
TRMT11	-0.0658906	0.999848	-0.217406	0.0387474
THUMPD1	-0.0449852	0.999848	0.0387105	0.81237
MSANTD3	-0.0210871	0.999848	-0.254266	0.046825
KIF26A	-0.223772	0.999848	-0.816231	0.00347416
ATG2B	0.103168	0.999848	0.249767	0.145553
ARFGEF1	0.0658369	0.999848	0.428188	0.00241298
ZFAT	0.0679875	0.999848	0.157631	0.255759
MTFR1	-0.0422046	0.999848	0.130989	0.323047
STAG3	-0.291562	0.999848	-1.7417
FECH	0.0621576	0.999848	0.354438	0.000112456
MYO9A	0.153805	0.999848	0.344615	0.0449465
DDX3Y	-0.0611457	0.999848	-0.37864	0.00199581
PFKP	-0.146679	0.999848	-0.658385	1.72558e-06
IDI1	-0.13815	0.999848	-0.226342	0.16656
SP100	0.133947	0.999848	0.654382	0.266344
KLF6	-0.0847567	0.999848	-0.131081	0.246262
PPAP2A	0.00911436	0.999848	0.27789	0.232173
NEO1	0.122693	0.999848	0.533814	5.7984e-07
TRAM1	-0.043839	0.999848	-0.00612429	0.985739
PHKA1	0.0869954	0.999848	0.0501841	0.723272
TNFRSF1A	-0.0301446	0.999848	-0.330159	0.000329247
CACNB1	-0.147174	0.999848	-0.231862	0.216557
EVI5	-0.0724282	0.999848	0.024079	0.928095
STOML1	-0.0733758	0.999848	-0.201477	0.476634
PKM	0.00210841	0.999848	-0.365534	0.000597402
DHX29	0.0132521	0.999848	-0.151981	0.191437
DNTTIP2	0.0474957	0.999848	-0.579615	1.07913e-08
METTL22	-0.0443453	0.999848	0.000615292	0.998309
TP53BP1	0.138361	0.999848	0.39461	0.00168314
TRO	-1.61996		0.269476
RRP15	-0.0455407	0.999848	-0.548795	8.20927e-07
RHOA	-0.0584326	0.999848	-0.0700013	0.389188
DHX8	0.0931612	0.999848	0.186596	0.0754669
PMS2P4	0.255102	0.999848	0.103666	0.852528
PRKCZ	-0.00525139	0.999848	0.36294	0.00576743
ZFY	0.0797112	0.999848	-0.15944	0.573871
IARS2	0.00251595	0.999848	0.140657	0.154551
NAV3	0.173899	0.999848	-0.992935	1.95235e-07
IDH3G	-0.108488	0.999848	-0.188701	0.278158
ROGDI	-0.13591	0.999848	0.607827	0.00574767
PDZD4	-0.0855064	0.999848	0.255114	0.161223
ATP2B3	0.678182	0.999848	0.721539	0.209091
ROCK1	0.108594	0.999848	-0.0475673	0.841636
CBFB	-0.164396	0.999848	-0.429193	0.0653069
PDK3	0.184029	0.999848	0.161555	0.764669
HYAL2	-0.155147	0.999848	-0.452731	0.000460063
HDAC4	-0.0374854	0.999848	-0.269613	0.111245
RASSF1	-0.172773	0.999848	-0.683761	8.41221e-08
FGFR3	0.351724	0.999848	1.55445	1.19076e-08
IFI35	-0.179085	0.999848	1.04243	0.00249743
HEATR6	0.101519	0.999848	0.257945	0.0160614
COASY	-0.0559766	0.999848	-0.0177536	0.926446
PLEKHH3	0.0421216	0.999848	0.195106	0.561271
MEF2A	0.0846807	0.999848	0.0148493	0.951244
OTUD5	-0.113502	0.999848	0.0260194	0.870201
TFE3	-0.117598	0.999848	-0.325578	0.00131346
TBC1D25	0.106999	0.999848	0.110509	0.621214
ACSL4	0.775194	0.999848	0.757705	0.535424
INPP5A	0.0490547	0.999848	-0.373231	0.00304581
GPKOW	0.0400084	0.999848	0.0223015	0.925976
GRIPAP1	0.0682001	0.999848	-0.130485	0.333941
FTSJ1	-0.0140569	0.999848	-0.480566	0.000130408
PRR11	0.0871529	0.999848	0.335473	0.00798726
REEP1	0.520512	0.999848	-0.22086	0.660989
ATP11A	0.106428	0.999848	-0.065006	0.752293
POLR1A	0.0208805	0.999848	-0.363887	2.4466e-05
LAPTM4A	-0.0901933	0.999848	-0.114875	0.121798
TTC7A	0.175527	0.999848	0.516213	0.0119786
IP6K2	0.035957	0.999848	0.0921619	0.446337
SRBD1	0.136782	0.999848	0.131481	0.304082
CYFIP1	-0.014494	0.999848	0.112903	0.217455
KIF2A	0.0480118	0.999848	0.133528	0.398819
RASGRP2	0.868852		2.61852
PSME4	0.0740854	0.999848	-0.0524896	0.764973
IFT80	-0.116511	0.999848	0.344443	0.176059
SIRT2	0.163733	0.999848	0.405328	0.00620473
ERLEC1	-0.0427654	0.999848	0.0894157	0.497099
PPP2R5B	0.0543419	0.999848	0.00343054	0.989958
PYGM	0.813204	0.999848	0.338094
PITX1	-0.271957	0.999848	0.244329
MAST4	-0.0251386	0.999848	-0.811204	8.06481e-10
GPR116	0.101542	0.999848	0.0999407	0.59852
SDK2	2.59519		1.26552
NUP133	0.0494488	0.999848	0.0154625	0.904945
NUCKS1	-0.0771019	0.999848	0.105417	0.579114
VPS35	-0.017245	0.999848	0.0874982	0.417342
DNAJA2	0.0133238	0.999848	-0.0891046	0.31237
BCL3	-0.0359917	0.999848	-0.123025	0.688763
KCNAB2	-0.310381	0.999848	0.824962	0.0980815
CLEC2D	-0.1216	0.999848	0.565356	0.368661
FUNDC1	0.162308	0.999848	0.107469	0.601737
RORA	0.0483831	0.999848	0.104251	0.930256
DRD4	-0.273952		-1.99318
TGFBR3	0.0597162	0.999848	0.348627	0.162254
KIAA1107	0.186188	0.999848	1.87407	4.07594e-11
HES2	-0.040098	0.999848	0.73345	1.4255e-05
ATP1B3	-0.0672213	0.999848	-0.351535	8.42089e-05
NEDD4	0.115285	0.999848	-0.189187	0.260281
PIGB	-0.133054	0.999848	0.375887	0.279175
MAPK6	0.016299	0.999848	-0.204194	0.147854
GNB5	-0.0364394	0.999848	0.026894	0.917328
RAB27A	0.122245	0.999848	-0.258229	0.468037
CECR5	-0.106811	0.999848	-0.222166	0.0694986
UFD1L	0.047913	0.999848	-0.326849	0.0120031
LRP6	0.174898	0.999848	0.381605	0.0364952
GUCY2C	-2.86197		-1.7371
PHRF1	-0.116774	0.999848	-0.707329	0.000186373
IKBKAP	0.0998815	0.999848	0.0154513	0.908294
NUCB2	0.171624	0.999848	0.224914	0.0422537
PFN2	-0.138623	0.999848	0.0419088	0.834237
PTPN3	0.0549088	0.999848	0.185289	0.0655898
SPTB	0.619085	0.999848	0.830893	0.438418
DAPP1	0.0129259	0.999848	-0.183969	0.873528
FGF10	0.14066		2.34351
SLC44A1	0.0446033	0.999848	0.471104	0.000285767
TMEM260	-0.0743973	0.999848	0.241623	0.223256
SMG6	0.0822796	0.999848	-0.119541	0.360879
EXOC5	-0.0492425	0.999848	0.00167673	0.995496
CLTCL1	0.093226	0.999848	0.308723	0.0533658
FGF22	-2.37901		-1.25414
FSTL3	0.000200284	0.999848	-0.344671	0.201999
DGCR2	-0.0496785	0.999848	-0.111397	0.410581
RNF126	-0.164117	0.999848	-0.813461	0.000383002
MNT	0.0506229	0.999848	0.27233	0.0472778
ZXDC	0.0643298	0.999848	-0.243225	0.0748624
JMJD6	-0.0899848	0.999848	-0.598957	2.15313e-08
POLB	0.00666392	0.999848	0.124113	0.34091
WIPI1	0.0986565	0.999848	0.33283	0.107934
FRMPD1	1.10243		3.31591
GBA2	0.0245522	0.999848	0.0319661	0.858223
NDST1	0.0153762	0.999848	-0.0142453	0.919743
ASNS	0.315783	0.117088	-0.00942822	0.952841
AP3M2	-0.0403698	0.999848	-0.156929	0.138249
CNGB1	-0.821138		-0.658066
ST6GALNAC2	0.0555822	0.999848	1.44773	0.110255
PABPC1	0.0311801	0.999848	0.232608	0.000412234
TESK2	-0.0446744	0.999848	1.40207	6.01965e-06
C16orf80	-0.0866175	0.999848	-0.544888	1.06941e-07
CSNK2A2	-0.00151705	0.999848	-0.155345	0.0893136
PTPN21	0.110714	0.999848	-0.617952	0.00361527
EIF2B3	0.0337155	0.999848	-0.376798	0.00515326
TCOF1	0.0155725	0.999848	-0.568555	2.03953e-07
CDC42	-0.144833	0.999848	-0.0753028	0.633994
OSBPL3	0.0513332	0.999848	-0.153221	0.367562
EPHA8	1.10241		0.303723
SLC12A3	-0.821138		-0.658066
RAD18	-0.0267534	0.999848	-0.568648	1.15508e-08
ATP2B1	0.0820096	0.999848	-0.0525981	0.813205
TRPM5	-1.49844		-0.320616
NCK2	-0.0190814	0.999848	-0.0074146	0.97318
MAP4K4	0.0697593	0.999848	0.209912	0.076631
MGAT4A	0.815088	0.999848	1.34244	0.0223508
RPL31	-0.0251102	0.999848	0.154852	0.391331
WDR1	-0.0341507	0.999848	-0.342648	2.54468e-05
SNX13	0.0690992	0.999848	0.359874	0.0280988
ARHGAP10	0.0373712	0.999848	-0.501243	4.19966e-05
RPS6KA2	0.536264		0.796962
ING3	0.00301142	0.999848	0.135874	0.299411
VASH1	-0.0308184	0.999848	0.557428	4.09649e-05
LMCD1	0.0119601	0.999848	-0.135781	0.436894
WBSCR22	-0.0566729	0.999848	-0.30183	0.0275087
SEL1L	0.0460028	0.999848	0.053212	0.843937
TRIP13	-0.0579049	0.999848	-0.34118	0.0005095
ATP6AP1	-0.00815491	0.999848	-0.111146	0.438447
TCF3	-0.109277	0.999848	-0.299637	0.0967314
TRIB2	0.417975	0.999848	0.756248	0.129389
DAZAP1	-0.133537	0.999848	-0.262401	0.0112465
MBD3	-0.293474	0.999848	-0.801651	0.0909402
HLTF	0.150228	0.999848	0.480485	0.000766956
FAM50A	-0.021786	0.999848	-0.191225	0.126547
FAM3A	-0.135649	0.999848	-0.213573	0.285835
CPSF1	-0.0964262	0.999848	-0.253158	0.119836
MYO3B	0.140657		2.02192
CYBRD1	-1.65039		2.37585
PDCD2	-0.136583	0.999848	-0.0666956	0.608864
SLC6A15	-0.0385212	0.999848	-0.287618	0.0725232
RDH11	0.0249888	0.999848	-0.107139	0.284403
PRKACA	-0.0238068	0.999848	-0.0514817	0.646658
LPHN1	-0.101964	0.999848	-0.106964	0.365543
ACTN1	0.108527	0.999848	-0.0694129	0.529716
ZFYVE26	0.133055	0.999848	0.317441	0.00511283
RPS6KA6	0.19031	0.999848	0.488705	0.0429071
EPN2	-0.116285	0.999848	-0.120261	0.370436
PTPN18	-0.0259071	0.999848	-0.0812294	0.604757
LIMS2	1.10241		0.303723
SPEG	0.140633		1.31179
LNX1	-1.61077		-0.519069
ALDH3A2	0.128851	0.999848	0.345406	1.90157e-06
TFRC	0.812973	0.0112465	0.000886868	0.999848
SREBF1	-0.0292192	0.999848	0.356098	0.0252039
AFF4	0.153919	0.999848	0.160174	0.479335
UBE2D1	-0.194886	0.999848	-0.0800973	0.902891
MPP5	-0.00195219	0.999848	0.260843	0.0771819
RHOBTB1	0.0712987	0.999848	0.560445	0.000182795
SMC1A	0.143402	0.999848	-0.164123	0.174594
HSD17B10	-0.0749297	0.999848	-0.239941	0.130598
MARK2	-0.0101926	0.999848	-0.284001	0.00274926
HMMR	0.0216628	0.999848	0.392287	0.00674972
CHFR	-0.0161166	0.999848	-0.043429	0.800857
TRHDE	0.626276		0.0438812
P4HA2	-0.0428333	0.999848	-0.622613	1.43241e-07
NFATC3	0.112805	0.999848	-0.00742525	0.962705
TRNT1	-0.0732715	0.999848	-0.337641	0.00371733
ACADVL	-0.0501457	0.999848	-0.234061	0.0243509
STK10	-0.029422	0.999848	-0.103881	0.41898
FBXW11	-0.0398486	0.999848	-0.139453	0.279769
ACAP1	-0.34606	0.999848	-0.519816
EVC	-1.95388		-1.79081
DERL2	-0.0199377	0.999848	-0.235574	0.061898
NDE1	0.0340147	0.999848	0.0770527	0.572054
MRVI1	-1.61143		-1.44836
TMEM38A	0.155644	0.999848	0.40409	0.0475096
AP1M1	-0.0961983	0.999848	-0.367919	0.00801585
PVR	0.413164		-1.91454
IKBKG	0.106619	0.999848	-0.316574	0.289951
XRCC1	-0.0233217	0.999848	0.0956877	0.529312
SCARB1	-0.0869923	0.999848	-0.479166	2.32721e-06
MCM2	-0.0430804	0.999848	-0.309494	0.00739891
PANX2	-0.301073	0.999848	-0.198374	0.789079
SELO	-0.176664	0.999848	-0.403612	0.252684
TP63	-0.00759751	0.999848	0.55551	1.95281e-05
ALPK1	0.35252	0.999848	1.18108	0.0184982
LLGL2	-0.137474	0.999848	0.0881449	0.843987
PDE8A	0.0387675	0.999848	-0.312568	0.0339324
CLCN4	-2.74227		-2.57919
NLE1	-0.0895011	0.999848	-0.355083	0.00111072
SDHA	-0.056345	0.999848	-0.0989774	0.42468
SMARCE1	-0.140191	0.999848	0.00767247	0.973493
GSDMB	-0.360778	0.999848	0.535194	0.119954
KDM5A	0.143565	0.999848	0.25992	0.190522
ADAM11	-0.00834949	0.999848	-0.0740597	0.880025
PPP2R3A	0.237168	0.999848	0.711281	0.000301198
FERMT2	-0.0114546	0.999848	-0.0756556	0.638302
DHRS9	1.10242		2.92416
PTGS2	1.94128		1.9913
IGF2BP2	-0.00627021	0.999848	-0.0407173	0.706844
MAP3K13	-0.0930893	0.999848	0.310573	0.0150026
ST6GAL1	-0.0237816	0.999848	-0.0810278	0.86004
VDAC1P1	0.417649	0.999848	-0.154339	0.884676
FRY	0.834914	0.999848	1.2553	0.0489988
PICALM	-0.00948615	0.999848	-0.176298	0.222873
NSF	-0.0760303	0.999848	-0.0874088	0.456782
GLI2	-0.101845	0.999848	-0.520311	3.33604e-06
CLASP1	0.118934	0.999848	0.131818	0.298978
MRPS34	-0.196518	0.999848	-0.206832	0.26965
NOTCH3	-0.0934972	0.999848	1.04952	1.52291e-10
CLNS1A	-0.0384351	0.999848	-0.0395911	0.733065
PPP2R2C	0.281747	0.999848	0.318755	0.0382097
TEAD2	-0.0755467	0.999848	0.390191	8.84123e-06
EED	-0.168773	0.999848	-0.400433	1.04183e-06
CDHR2	-0.886339		2.30511
SNCB	1.10242		2.52091
TSG101	0.00551455	0.999848	0.0437552	0.752293
C17orf85	0.0780281	0.999848	0.0173291	0.920556
ATP2A3	-0.821138		-0.658066
CA12	0.140631		0.303724
MGLL	-0.06216	0.999848	0.30767	0.000164959
NTN4	0.0290282	0.999848	0.322437	0.00033983
BCS1L	-0.0364224	0.999848	-0.398165	0.003148
NUAK1	-0.00567305	0.999848	0.190908	0.3286
DPP8	0.135298	0.999848	-0.114554	0.53482
SLC24A1	0.0762053	0.999848	-0.0253149	0.907726
ZNF532	1.62955		2.16309
SCARF1	-0.165819	0.999848	-0.669651	0.0148349
LMAN1	-0.0602575	0.999848	-0.170012	0.450206
PTPLAD1	-0.00572199	0.999848	0.0258172	0.853664
IPCEF1	-1.46605		-0.341206
ZZEF1	0.0623602	0.999848	-0.0431603	0.783453
ENO1	-0.0430247	0.999848	-0.285875	0.0265876
SLC12A1	-0.746043		-0.58295
C19orf10	-0.0684356	0.999848	-0.306476	0.00964578
ANO8	-0.105768	0.999848	-0.0291119	0.91773
TUBE1	0.11602	0.999848	-0.191683	0.179803
ARHGEF10L	0.102617	0.999848	0.269745	0.343923
TXK	1.44947	0.999848	2.07972
WSCD2	1.10241		0.303723
KCNQ2	-0.177124	0.999848	-0.175629	0.397621
TACR2	0.140657		2.02192
ACTR6	-0.132938	0.999848	0.076793	0.623086
TIPIN	-0.188414	0.999848	-0.365633	0.012797
SRI	-0.11495	0.999848	-0.142813	0.250887
EIF4G3	0.114321	0.999848	0.0148739	0.939986
NUP37	-0.0831438	0.999848	-0.142399	0.259051
SEMA3A	0.0331572	0.999848	0.356527	0.0249429
GTSE1	0.0403843	0.999848	-0.0599464	0.649708
SEMA3C	0.128528	0.999848	0.262965	0.152466
TTC38	-0.0249545	0.999848	-0.161315	0.218068
ACAT1	-0.0215574	0.999848	0.307439	0.000177421
GRAMD4	-0.0430134	0.999848	0.129198	0.526316
CELSR1	0.105654	0.999848	0.426807	0.00304893
WNT8B	-0.198386	0.999848	2.5929
ZNF638	0.117943	0.999848	0.25296	0.056346
SLC25A40	-0.0890474	0.999848	0.0174867	0.956216
TIMM21	-0.0390409	0.999848	-0.394926	3.97982e-06
ADD2	0.45438	0.999848	0.240564	0.683495
RASAL2	0.120108	0.999848	0.170823	0.291187
VPS9D1	0.0015362	0.999848	0.406903	0.132066
ZNF37A	0.142732	0.999848	0.0917929	0.681114
MARK3	-0.0589603	0.999848	-0.0445847	0.741178
SLC25A3	-0.0630025	0.999848	0.0761151	0.509023
FNDC3B	0.139145	0.999848	0.0327846	0.879127
FOSL2	0.0292735	0.999848	-0.614506	2.41573e-15
CACNG4	-0.143447	0.999848	0.041693	0.760719
FRYL	0.167008	0.999848	-0.137179	0.473814
TMEM131	0.0161224	0.999848	0.103649	0.517002
FSCN1	-0.138331	0.999848	-0.297771	0.305821
ACTB	-0.1328	0.999848	-0.337587	0.001394
MOCOS	-0.0181159	0.999848	-0.00412699	0.983872
PLD1	0.0115307	0.999848	1.71133	0.000727383
ATP12A	1.10242		1.26551
WDR62	0.0113799	0.999848	-0.325788	0.0112595
DLG1	0.104489	0.999848	0.097223	0.449042
RAB7A	-0.0617491	0.999848	-0.273874	2.26925e-05
BCAP29	-0.0715293	0.999848	-0.192846	0.367562
SEC31B	-0.010847	0.999848	0.045962	0.860441
SART3	-0.00189076	0.999848	-0.216273	0.0182248
ARHGAP15	0.140657		2.02192
TUBA3D	-0.82113		0.303723
PAX2	-0.102726	0.999848	0.337129	0.00250609
EXOSC7	-0.045386	0.999848	-0.392821	0.0047347
KIFAP3	0.0378549	0.999848	0.232627	0.0242863
MKRN2	-0.112857	0.999848	-0.108983	0.41236
MCM6	0.0319524	0.999848	-0.00321537	0.982735
REXO2	-0.0836686	0.999848	-0.208697	0.100949
RBM7	-0.148082	0.999848	-0.0725142	0.810719
RBMS2	0.178882	0.999848	0.544201	0.000348681
BAZ2A	0.117705	0.999848	0.230851	0.0653459
PTPN23	0.0393395	0.999848	-0.169508	0.194606
MLH1	0.0413844	0.999848	-0.0458893	0.753805
UNG	-0.0330086	0.999848	-0.217537	0.0155844
FMO4	-0.0122185		1.71886
KLHL20	-0.00166206	0.999848	-0.0967773	0.564705
RGS11	0.140651		1.26551
SLC46A1	0.0143243	0.999848	-0.0875423	0.579357
PLXNA2	0.720691		0.725051
SPAG5	0.0883383	0.999848	0.0606849	0.664719
ANKRD13A	-0.00293853	0.999848	0.404629	0.0111728
TPD52	-0.229776	0.999848	0.0219848	0.941857
ACACB	0.0347202	0.999848	0.28914	0.0496949
TRAF4	-0.148042	0.999848	-0.380215	0.00112446
PAG1	0.0184509	0.999848	0.138151	0.556134
GPATCH1	0.167046	0.999848	0.188554	0.258885
ICAM3	-0.0540493	0.999848	-0.268602	0.289736
NT5C2	0.0796508	0.999848	0.120449	0.298109
MCAM	2.13004	1.53306e-07	1.2688	0.00136735
GPC4	-0.0435557	0.999848	0.0137661	0.915549
MBNL3	0.0725514	0.999848	-0.221638	0.57992
CAMSAP3	-0.0844948	0.999848	0.251978	0.433384
RAP1GAP	1.10913	0.946805	1.90094	8.13959e-06
XAB2	-0.137611	0.999848	-0.28955	0.105945
ARHGEF1	-0.202587	0.999848	-0.433267	0.0582496
STXBP2	0.17755	0.999848	0.639819	0.00145408
MAP2K7	-0.105233	0.999848	-0.296111	0.138902
DGKD	0.0659499	0.999848	-0.0465162	0.7849
CTTNBP2	0.0432968	0.999848	0.825077	1.13268e-08
RARB	0.537259	0.999848	0.508136	0.57185
TOP2B	-0.0436272	0.999848	0.281278	0.0257693
TM9SF3	-0.165036	0.999848	-0.338116	0.102094
NFKB2	-0.0844182	0.999848	-0.876235	1.68172e-19
UBE2T	-0.0277021	0.999848	-0.444163	0.000183028
PPP1R12B	0.108972	0.999848	0.292935	0.178974
DNAJC10	0.00481602	0.999848	-0.365253	0.00418466
GTF3C1	0.0762634	0.999848	-0.141773	0.139006
IL4R	-0.0179408	0.999848	-0.429915	1.75493e-06
USP33	0.0280805	0.999848	0.35329	0.00537495
CAPN6	-0.821138		-0.658066
DCX	-1.93806		1.1596
SNRPA	-0.0272049	0.999848	0.247884	0.0809542
SPAG6	-0.82113		0.303723
EXOSC5	-0.135072	0.999848	-0.825041	4.11661e-06
DYNC1I2	0.0673804	0.999848	0.230663	0.111746
APBB1IP	-0.962109		0.0977631
LRCH4	-0.105844	0.999848	-0.364163	0.0240774
FAM76B	0.13598	0.999848	0.119003	0.660363
SIRT6	-0.10885	0.999848	-0.262822	0.267942
POLD3	0.0599524	0.999848	-0.17783	0.0633254
ACTN2	-0.21453		0.0374693
CAPZB	-0.0406743	0.999848	-0.0442536	0.770695
GPR137B	-0.0690517	0.999848	-0.122162	0.55743
NAALAD2	-0.821138		-0.658066
JADE1	0.0553669	0.999848	0.0800199	0.551126
SLC25A43	-0.176081	0.999848	-0.712807	0.561992
UBE2A	-0.073338	0.999848	-0.181865	0.153227
FGFR1	-0.0257884	0.999848	0.0834597	0.402754
GTF2I	0.107679	0.999848	0.180661	0.194825
SMC1B	0.140657		2.02192
FBLN1	-0.0944025	0.999848	0.317354	0.027968
MAP2	-0.0270059	0.999848	0.709948	9.08767e-05
PIAS2	0.0243753	0.999848	0.098968	0.626562
AMPH	0.230446	0.999848	-0.802169	0.532943
ARAF	-0.0442117	0.999848	-0.254485	0.122471
MCCC1	0.0300516	0.999848	0.560304	1.92331e-06
LAMP3	0.172492	0.999848	0.100572	0.848123
FAP	1.10241		0.303723
NEBL	-0.0663691	0.999848	-0.188571	0.32034
ACER3	-0.081602	0.999848	0.0781006	0.762239
UBE2K	-0.120876	0.999848	-0.237615	0.212752
PIK3C3	0.0315614	0.999848	0.154882	0.255896
N4BP2	0.225475	0.999848	0.300969	0.292196
C12orf5	-0.020188	0.999848	-0.361985	0.00127492
TULP3	-0.00736038	0.999848	-0.0450071	0.728566
SYNJ2	0.0702505	0.999848	0.0276924	0.869389
ADCY2	-0.504295		-1.30299
PPP2R5C	-0.063591	0.999848	0.318557	0.00156065
PMS2P1	0.265071	0.999848	0.278839	0.268176
GNB1	-0.0612926	0.999848	-0.186667	0.00777539
HOXA9	-0.207914	0.999848	0.15404	0.405621
EDN1	-0.16405	0.999848	-1.15954	0.000686213
MLLT10	-0.0238002	0.999848	0.234668	0.0373974
ZCWPW1	0.142457	0.999848	0.454191	0.0364584
ITM2A	0.140661		2.46823
NRD1	0.00124319	0.999848	-0.0354589	0.746251
VDAC3	0.195291	0.999848	0.133504	0.543506
PCM1	0.118262	0.999848	0.27285	0.03629
TNRC6C	0.403968	0.999848	0.53776	0.00328253
CBFA2T2	0.0271183	0.999848	0.346099	0.000574961
ITCH	0.096053	0.999848	-0.000510216	0.997959
PKD2L2	0.140651		1.26551
TP53INP2	0.214655	0.999848	1.02993	3.67e-10
SDF4	-0.0766439	0.999848	-0.444324	0.00017054
MYH7B	1.0689		0.999557
BPIFB2	-0.821138		-0.658066
TP73	0.381848	0.999848	0.655719
TOLLIP	-0.186863	0.999848	-0.345025	0.0501727
UBE2D4	-0.00365392	0.999848	-0.158879	0.259411
CLUL1	0.46892	0.999848	1.65166	0.0710041
RUNX1T1	0.0238888		1.68402
CDH17	1.01851		2.35509
THOC1	-0.0439131	0.999848	-0.100129	0.436894
FKBP7	0.0812374	0.999848	0.684097	0.000104686
OSBPL6	0.384842	0.999848	0.0431153	0.891324
SLC1A3	0.613229	0.999848	0.368223	0.703784
XRCC5	0.0342308	0.999848	-0.23097	0.0113853
LXN	0.288404	0.999848	1.87883	2.71571e-10
SP140	3.32621		5.38785
MKNK1	0.0813993	0.999848	0.102326	0.548924
TNS1	3.64798		0.303724
REXO1	-0.177451	0.999848	-0.688593	6.25276e-05
SAR1A	-0.0726314	0.999848	-0.347988	0.000162376
CDC14A	0.217115	0.999848	0.251501	0.186688
RAPGEF3	0.12104	0.999848	0.0999684	0.627718
CEACAM1	-0.344612	0.999848	-1.48261	2.14691e-05
SENP1	0.043794	0.999848	-0.113614	0.400155
DUSP13	1.22251		3.38113
CIC	-0.0964057	0.999848	-0.273797	0.208475
LIPE	-0.718446	0.999848	0.0882187	0.932857
FDFT1	0.0107333	0.999848	0.225805	0.0157096
PAFAH1B3	-0.153253	0.999848	-0.00119564	0.996697
OPHN1	0.396935	0.999848	0.399361	0.322113
KIF22	-0.0435077	0.999848	-0.0507015	0.732112
LRRC16A	0.0829848	0.999848	0.0114129	0.947886
PGM1	-0.088424	0.999848	-0.0997979	0.387106
DDX1	-0.00380962	0.999848	-0.161344	0.137321
DNM2	0.0335256	0.999848	0.260322	0.00436049
EPB41L2	0.214483	0.999848	0.367446	0.000845895
RIMS1	2.79604		3.284
MOXD1	-0.0268611	0.999848	-0.1897	0.0199285
STX7	-0.00849791	0.999848	0.452785	0.00212486
RABL2B	-0.216625	0.999848	-0.201748	0.133487
KEAP1	-0.103875	0.999848	-0.230495	0.127583
DDX43	0.0302996	0.999848	0.494573	0.00174166
PTPRH	0.0475419	0.999848	-0.26348	0.0465192
DCT	-1.29699		0.858303
SLC35C2	-0.0393451	0.999848	-0.257804	0.0205047
CRYBG3	-0.0757242	0.999848	-0.38232	0.0094135
EPHA6	0.245801	0.999848	0.380525	0.15764
RFX3	0.0887617	0.999848	0.56647	0.00366702
RIF1	0.100278	0.999848	-0.118121	0.657608
RAB21	-0.135094	0.999848	-0.384937	0.0249344
SLC4A4	0.202188	0.999848	0.756911	0.0229836
SMARCA2	-0.40502	0.999848	0.562042	0.558572
SESN1	-0.0976817	0.999848	0.0268249	0.905686
MID2	0.233486	0.999848	0.350886	0.0501626
PIH1D3	0.140651		1.26551
SRCAP	0.0699598	0.999848	-0.214455	0.0302811
KIAA0020	0.0187765	0.999848	-0.59496	4.89069e-08
CPB2	-0.821138		-0.658066
CHRNA3	0.267876	0.999848	-0.0211342	0.973987
KCNN2	-0.00627026	0.999848	-0.0397219
CNOT4	0.0415256	0.999848	-0.0243026	0.85941
PSEN1	0.0241584	0.999848	0.212431	0.0273517
CPOX	-0.0218157	0.999848	-0.119255	0.417253
CLDND1	-0.117425	0.999848	-0.466859	0.000523063
MOK	-0.0540979	0.999848	0.0709372	0.631015
HSP90AA1	0.048162	0.999848	-0.548107	3.36073e-08
RBL1	0.0497859	0.999848	-0.154222	0.353921
DLGAP4	-0.0272818	0.999848	-0.3461	0.00484679
IGSF9B	0.202371	0.999848	0.0720187	0.850295
CROCCP3	0.293902	0.999848	0.354693	0.258122
NDC80	0.0767121	0.999848	0.219892	0.0764941
AP4E1	0.0722537	0.999848	-0.112876	0.641076
RSBN1	-0.0858337	0.999848	0.109329	0.714772
MAGI3	0.21641	0.999848	0.319305	0.145038
CXCL2	-0.426661	0.999848	-1.78904	2.18232e-06
AFP	-1.8907	0.999848	-2.77001	0.0326137
COL4A4	0.28617	0.999848	1.431	7.07627e-05
TCF7	0.332553	0.999848	0.606165	0.0403875
OSTM1	-0.0384531	0.999848	-0.457591	0.0165288
IMPG2	-0.36612	0.999848	0.909024	0.325339
PCNP	-0.0507602	0.999848	0.051605	0.837013
EXD2	0.0824903	0.999848	0.464231	2.57313e-07
ARG2	-0.157625	0.999848	0.27137	0.272899
MEF2C	-0.243295	0.999848	0.0799509	0.888465
PKP1	0.140627		-0.658066
UBA5	-0.127048	0.999848	-0.220537	0.0927418
STK17B	0.194498	0.999848	0.678634	1.69277e-05
CDC14B	0.111446	0.999848	0.59777	2.62239e-06
ZNF510	0.130733	0.999848	0.507375	0.00013156
LRP2	1.39667	0.999848	2.91833
ZNF506	0.0943599	0.999848	0.297142	0.0646931
JMJD4	-0.0910845	0.999848	-0.771623	2.8327e-07
DUSP12	-0.160737	0.999848	-0.442977	0.00028356
AACS	0.13591	0.999848	0.342712	0.00643899
KIAA0141	-0.01705	0.999848	0.0793189	0.569417
CADPS2	0.110639	0.999848	-0.032789	0.877254
PCDHB4	-0.418464	0.999848	-0.212153	0.746522
PCDHA6	0.141235	0.999848	0.602679	0.0168464
PCDHGA2	1.9734		0.303723
HSPB11	0.0512152	0.999848	-0.157209	0.248018
PHLPP1	0.0667049	0.999848	0.0635934	0.693844
ATP8B1	2.17839	0.0268606	2.06939	0.00082909
IL12RB2	-0.821145		2.60405
SMARCD3	0.0346927	0.999848	0.830444	1.32495e-08
WDR70	-0.025561	0.999848	0.119007	0.406306
FYB	0.140641		4.37732
MPP4	-2.13689		-1.97379
STRADB	-0.0528968	0.999848	0.112922	0.640234
BZW1	0.0163676	0.999848	-0.376821	8.98997e-05
C1QTNF3	0.328819	0.999848	0.957295	0.0864396
ME2	-0.0212293	0.999848	-0.204247	0.0320285
C5orf22	-0.0333158	0.999848	-0.211658	0.177855
CCNT2	0.059446	0.999848	-0.0890813	0.690158
FAM135A	-0.00969599	0.999848	-0.298377	0.128211
COL19A1	0.301381	0.999848	0.000906895	0.997715
COBLL1	0.132888	0.999848	0.439176	0.000413703
DLG3	-0.00359176	0.999848	0.656396	6.8698e-09
KCNK2	1.00174	0.999848	2.21894	0.0475882
SERTAD4	0.364426	0.999848	-0.971823	0.308051
TRAF5	0.442166	0.999848	1.33627	0.0489758
MRPL22	0.0263633	0.999848	0.109962	0.594152
GEMIN5	0.0320749	0.999848	-0.419824	6.41134e-06
NFE2L1	0.0146016	0.999848	-0.288079	0.00164962
SEMA5B	0.0403794	0.999848	0.564019
GSK3B	0.0381588	0.999848	-0.0198902	0.926446
ITGB5	-0.0132158	0.999848	0.373896	0.00028311
ERC1	0.18958	0.999848	0.22506	0.0989373
XPO1	-0.0841647	0.999848	-0.070022	0.729407
RNF13	-0.040721	0.999848	0.0314097	0.864817
PALB2	0.0374691	0.999848	0.0352388	0.838576
DOPEY1	0.221122	0.999848	0.374308	0.00999018
LYRM2	0.00700662	0.999848	-0.00696032	0.965478
BCKDHB	0.0315361	0.999848	0.293481	0.0370877
KAT6A	0.18729	0.999848	0.0649461	0.793265
ZCCHC6	0.195508	0.999848	0.191306	0.340846
ULK2	0.0544979	0.999848	0.376804	0.000436493
GRHL2	1.10242		1.26551
TNPO1	0.057621	0.999848	-0.126221	0.624636
PLOD1	-0.0350462	0.999848	-0.292214	0.00860124
P2RX5	-0.220809	0.999848	-0.426444	0.0720789
ITGAE	0.00351431	0.999848	-0.347248	0.0265394
DIS3	-0.0278088	0.999848	-0.203296	0.151585
PIBF1	0.0405162	0.999848	0.142534	0.324501
TDRD3	0.108742	0.999848	0.227878	0.119734
NUFIP1	-0.0774111	0.999848	-0.294625	0.0246834
PDS5B	0.0709151	0.999848	0.0191028	0.93296
OXCT1	0.119881	0.999848	0.073631	0.622606
RRAGB	0.102055	0.999848	0.276851	0.196612
CYLD	0.122406	0.999848	-0.0225706	0.918443
SLC27A5	-0.0842172	0.999848	0.0553092	0.827068
ZNF324	0.0314031	0.999848	-0.230314	0.193052
ZNF671	0.0304919	0.999848	0.168962	0.657047
ZNF416	-0.0731457	0.999848	-0.0827387	0.667626
ZNF586	-0.0382806	0.999848	-0.0135362	0.945026
ZNF446	0.0284124	0.999848	0.220112	0.331539
ZNF264	0.298992	0.999848	0.116235	0.697182
RPS5	-0.0969631	0.999848	-0.111879	0.541116
FAT1	0.214626	0.999848	0.20748	0.276083
YTHDC1	-0.00674846	0.999848	-0.0204211	0.877324
CHMP2B	-0.128163	0.999848	-0.0814006	0.76546
SMAP2	-0.0743824	0.999848	-0.342413	0.00170804
PPIE	0.0229572	0.999848	-0.0327323	0.857248
ZMPSTE24	-0.155915	0.999848	-0.412331	0.0208195
STARD7	-0.0715524	0.999848	-0.234706	0.0107563
NOA1	-0.0614443	0.999848	0.0775037	0.511531
REST	0.0720257	0.999848	0.143212	0.472877
HAL	1.4262	0.999848	1.17547
SSH1	0.0953434	0.999848	-0.0994665	0.461595
GSTP1	-0.0673364	0.999848	-0.233861	0.24692
APLP2	0.0540787	0.999848	0.00741219	0.946583
KIAA1467	0.138646	0.999848	0.300308	0.0994846
SLCO1A2	-0.103088		-0.179626
WBP11	0.0235516	0.999848	-0.168163	0.0463316
EIF3I	-0.0547659	0.999848	-0.115849	0.44421
NKAIN1	-0.238558	0.999848	-0.714716	0.0882948
COL16A1	3.04275		2.78279
TXLNA	-0.0227221	0.999848	-0.482255	1.21481e-10
APOB	-2.34313		-8.14944
NCOA1	0.10638	0.999848	0.42265	0.000697112
AGBL5	-0.0421906	0.999848	0.730514	5.08416e-12
EFR3B	0.157891	0.999848	-0.122844	0.838875
KIF3C	-0.0603592	0.999848	-0.262206	0.000276617
RAB10	-0.107669	0.999848	-0.215172	0.168202
HADHA	0.0205391	0.999848	0.40034	6.41627e-05
MAPRE3	-0.22788	0.999848	0.140034	0.520263
CAD	0.038925	0.999848	-0.221364	0.0137337
CD59	-0.0376644	0.999848	-0.478126	6.44354e-07
CD82	1.22661	0.999848	1.01615	0.0755579
BCORL1	0.0602158	0.999848	0.278309	0.0411824
ATRX	0.194028	0.999848	0.406394	0.0583618
TAF9	-0.0698844	0.999848	-0.00387098	0.978432
MYNN	-0.0435325	0.999848	-0.0956841	0.519454
MECOM	0.302724	0.999848	0.850345	0.0454997
SCAMP1	-0.141765	0.999848	0.186521	0.558108
PREP	-0.0412898	0.999848	-0.0264121	0.833544
HACE1	-0.0130106	0.999848	0.143819	0.390866
SEH1L	-0.0443205	0.999848	-0.298187	0.0112465
WDR47	0.0187889	0.999848	0.235145	0.197801
WDFY1	-0.055758	0.999848	0.0869942	0.707556
OVGP1	-0.318206	0.999848	-0.0841864	0.898747
SLC25A24	-0.0449065	0.999848	-0.0897922	0.678336
MAP3K4	0.114027	0.999848	0.0205792	0.895873
PILRA	-0.80746	0.999848	0.231183	0.781559
IGSF9	-1.34356		-0.56608
ABCB1	2.01461		1.98762
ZNF213	-0.113914	0.999848	-0.141351	0.693896
AKR1B1	-0.0706852	0.999848	0.00110962	0.994837
CPNE3	0.0360872	0.999848	-0.0256637	0.910542
RRN3	-0.051807	0.999848	-0.342179	0.00165568
CTTN	0.017167	0.999848	-0.263459	0.0100371
WNT11	2.3577		3.24697
MTIF2	0.0892475	0.999848	0.036697	0.815103
DDHD2	-0.0372367	0.999848	0.523782	2.77853e-06
TTC39A	1.77989	0.999848	3.07801	2.34197e-05
EPS15	0.138538	0.999848	0.222817	0.05145
ORC1	0.0520451	0.999848	-0.252721	0.00871634
MGST2	-0.0415978	0.999848	0.59772	0.00137401
CHERP	-0.127728	0.999848	-0.639525	0.000337689
ATG16L1	-0.0767477	0.999848	-0.488037	5.08294e-09
USP40	0.0921709	0.999848	0.343256	0.000387166
POMGNT1	0.00779569	0.999848	-0.34026	0.00205288
RAD54L	-0.0258063	0.999848	-0.381116	4.93406e-05
MAST2	0.000278457	0.999848	-0.147547	0.12481
DNAJA1	-0.0129867	0.999848	-0.466295	2.11553e-10
B4GALT1	0.158144	0.999848	0.1754	0.0924094
CHMP5	0.0680695	0.999848	0.00470439	0.970769
NFX1	0.0370814	0.999848	-0.169309	0.140799
AQP6	0.514139	0.999848	1.68437	0.000385089
DIMT1	-0.19301	0.999848	-0.725679	1.01014e-10
IPO11	-0.0637894	0.999848	-0.147405	0.334569
EIF2AK1	-0.00551313	0.999848	0.137614	0.115559
EPDR1	-0.0635234	0.999848	-0.498479	5.16062e-10
SNX10	-0.148495	0.999848	0.170949	0.527076
SEPHS1	-0.0534408	0.999848	0.00605094	0.96697
MRPL28	-0.176096	0.999848	-0.420963	0.0428412
ITPKC	-0.111263	0.999848	-0.370062	0.00566759
CEACAM6	-1.77507		-2.14801
FAT2	0.464368		1.08634
RBM22	0.0211868	0.999848	-0.123409	0.173046
TMED2	-0.162736	0.999848	-0.267148	0.116029
ERO1LB	-0.0216916	0.999848	0.258677	0.33456
ZFAND6	-0.172884	0.999848	0.110155	0.430291
HSD17B2	1.10242		1.26551
TXLNG	-0.0263631	0.999848	-0.260563	0.0410983
PPEF1	3.06489		4.45082
LAT2	0.327012	0.999848	0.116571	0.868461
HUWE1	0.180238	0.999848	0.121352	0.469213
ZW10	0.027417	0.999848	-0.207363	0.0480398
ALG9	0.0366282	0.999848	-0.13983	0.373127
MYBPC2	0.140657		1.98758
NOX4	1.10241		0.303723
ACOX3	-0.0829063	0.999848	-0.0548417	0.778319
MTMR2	-0.0729116	0.999848	-0.00317396	0.983029
PPP1R15A	-0.0193809	0.999848	-0.642993	2.06096e-09
HSD17B14	0.00546915	0.999848	0.866604	7.49011e-05
TRIP6	0.120013	0.999848	-0.591291	0.279562
ACHE	-0.101076	0.999848	-0.0301812	0.96697
FTL	-0.0567177	0.999848	0.254005	0.120849
SRRT	-0.0266778	0.999848	-0.594784	8.02817e-11
BAX	-0.116647	0.999848	-0.16157	0.30701
NLK	-0.0111169	0.999848	-0.0645281	0.739705
PIGS	-0.0443331	0.999848	-0.0818538	0.58641
ADAMTS2	1.01191		-0.658066
TMPRSS11E	1.63348		-0.658068
ATXN7L3	-0.0532292	0.999848	-0.195197	0.0216149
PGS1	-0.0446519	0.999848	-0.165154	0.266561
PSMC5	-0.0557189	0.999848	-0.479341	0.000130746
UIMC1	0.0493401	0.999848	0.163804	0.190121
MMP2	1.10242		1.26551
LPCAT2	1.92341		2.03413
GNAO1	1.10243		2.65698
OGFOD1	0.0346129	0.999848	-0.254682	0.0169643
SH3BP2	-0.0588747	0.999848	-0.11599	0.520159
NOP14	-0.0426351	0.999848	-0.473255	1.19728e-09
ADD1	0.0329477	0.999848	0.0857327	0.43474
L2HGDH	0.122438	0.999848	0.0624303	0.753383
TXNDC16	0.248013	0.999848	0.888259	4.83705e-05
C14orf166	-0.0230823	0.999848	0.0304127	0.859669
NID2	0.140627		-0.658066
GMCL1	-0.02789	0.999848	0.0959421	0.66562
SF3B2	0.0281817	0.999848	-0.149838	0.174316
KLHL42	0.0119213	0.999848	-0.199145	0.213941
GNAS	-0.0629367	0.999848	0.201797	0.0421456
DNM1L	-0.00663162	0.999848	0.102528	0.420847
PTHLH	3.04352		2.03006
ERGIC2	-0.0570151	0.999848	-0.248488	0.0958998
TFAP2C	1.10241		0.303723
AURKA	-0.0199111	0.999848	0.186923	0.0982419
CASS4	0.612653		0.623509
PIR	-0.0631821	0.999848	-0.0539023	0.770912
AAMDC	-0.055047	0.999848	0.759971	0.000348681
RFX2	-0.141044	0.999848	0.0549092	0.798211
METTL2A	0.0026041	0.999848	-0.184208	0.160248
SULT2B1	-1.02492	0.999848	1.3486	0.0016618
ALG6	-0.105704	0.999848	-0.17001	0.390757
CNOT3	-0.0559086	0.999848	-0.318955	0.00887024
GP6	-0.765047		-0.644452
PTPN4	0.0775063	0.999848	0.251771	0.236744
DDX18	0.00120694	0.999848	-0.417953	2.12757e-05
KHSRP	-0.0813496	0.999848	-0.33143	0.0238471
GNA11	-0.121144	0.999848	-0.648303	0.000231709
ASAP3	0.405134	0.999848	0.948299	0.00563086
EDEM2	-0.0583662	0.999848	-0.0812469	0.689943
DNMT3B	0.169287	0.999848	0.624553	9.4301e-05
TPX2	0.056136	0.999848	0.130283	0.238275
FER1L4	-0.0839212	0.999848	0.300728	0.230915
PDRG1	-0.0407714	0.999848	-0.330414	0.0281676
EPB41L1	0.412616	0.148151	1.25568	2.02332e-25
SLC15A1	-1.95199		-0.827147
DOCK9	0.198061	0.999848	0.0445892	0.834885
ANKRD10	-0.0617797	0.999848	0.0416331	0.805121
TGDS	-0.119125	0.999848	-0.208329	0.145771
DOCK3	0.0923819	0.999848	0.533728	0.000862618
C3orf18	0.0426399	0.999848	0.757721	0.377767
COQ9	-0.0214063	0.999848	-0.0617854	0.727605
TMEM40	-0.0157391	0.999848	-0.846486	1.10744e-06
KIF9	0.0325963	0.999848	-0.225418	0.198765
ARHGAP28	2.01256		0.303723
CRLS1	-0.254069	0.999848	-0.214699	0.157793
PPP1R13B	0.0232535	0.999848	0.112204	0.439114
ATRN	0.0489198	0.999848	0.177357	0.184975
SMOX	-0.286561	0.999848	-0.323456	0.00877481
SIGLEC1	-0.82113		0.303723
FKBP1A	-0.17476	0.999848	-0.335419	0.00341565
NSFL1C	-0.0521608	0.999848	-0.472992	3.2287e-06
SLC4A11	0.0806617	0.999848	0.0209175	0.934609
C20orf194	0.0750857	0.999848	0.630811	5.94404e-06
ZNF343	0.0796719	0.999848	-0.162207	0.307429
EBF4	0.0246672	0.999848	0.168858	0.575803
MAVS	0.113582	0.999848	0.0981747	0.500401
LZTS3	-0.0718408	0.999848	0.735615	0.0087344
F11	-1.48444		1.62734
XRN2	0.0279742	0.999848	0.0555145	0.665074
PLK1S1	0.149806	0.999848	0.555411	0.00365159
DYNLL1	0.0110611	0.999848	-0.345119	0.0150374
TESC	0.349965	0.999848	0.556714	0.278201
SNX5	-0.0461362	0.999848	-0.128729	0.238362
RPL6	-0.0453372	0.999848	-0.00279248	0.988266
SIRPG	0.0411984	0.999848	-0.301378	0.0704388
MAPKAPK5	0.0827964	0.999848	-0.172986	0.100083
ESF1	0.0782898	0.999848	-0.41665	0.00257079
RBBP9	-0.0551448	0.999848	0.0458178	0.815502
ANAPC5	-0.0401724	0.999848	-0.227872	0.0125975
SLC23A2	0.0608946	0.999848	-0.00177829	0.992004
SLC8B1	-0.114878	0.999848	-0.117245	0.565857
TMEM230	-0.0895076	0.999848	0.083419	0.476985
DZANK1	0.136384	0.999848	0.50154	0.00931251
KDM2B	-0.0920648	0.999848	-0.144802	0.202402
C20orf26	-0.384764	0.999848	-0.289576	0.85895
TASP1	0.0769293	0.999848	-0.111956	0.597539
OAS1	0.0505007	0.999848	0.322648	0.0294177
GCN1L1	0.0262161	0.999848	-0.165928	0.068502
RPLP0	-0.0462267	0.999848	0.0831262	0.673059
PXN	-0.055193	0.999848	-0.51448	2.80027e-09
SIRT4	0.140663	0.999848	0.541377	0.290021
RPH3A	-0.158259	0.999848	-0.288149	0.352479
KIF16B	0.159499	0.999848	0.145398	0.21721
TRMT6	-0.000822715	0.999848	-0.625986	6.73673e-12
CHGB	-2.73522		0.267997
PEBP1	-0.100272	0.999848	0.0391946	0.75828
BRAP	0.021736	0.999848	-0.105891	0.443978
ERP29	0.0477155	0.999848	0.274186	0.0107634
NOS1	-0.845865	0.999848	1.76785	0.0830626
FUS	-0.0544111	0.999848	-0.0635756	0.687338
IGBP1	-0.0631956	0.999848	0.358286	0.00535781
FXYD5	0.102226	0.999848	-0.930373	0.22034
ZNF302	0.00015862	0.999848	0.163818	0.293251
GRAMD1A	-0.0264139	0.999848	0.0939576	0.661714
FXYD3	3.012		2.03744
HEPH	0.140657		1.98758
CDIP1	-0.84874	0.999848	-0.743834
CMTM1	-0.434077	0.999848	-0.33093	0.435842
KCNH4	-0.47731		-1.18416
GANAB	0.0336932	0.999848	0.13908	0.132452
GMIP	-0.11755	0.999848	0.00365258	0.985254
RBM41	0.414426	0.999848	0.609869	0.0135109
BIRC5	-0.093434	0.999848	-0.131308	0.310166
LAG3	0.395103	0.999848	0.544697	0.263592
MLF2	-0.117223	0.999848	-0.343621	0.00232336
OTUB2	0.0766812	0.999848	0.7422	9.98869e-06
DDX24	0.0191199	0.999848	-0.275578	0.00539661
ZBTB25	-0.0555853	0.999848	-0.0141674	0.970387
NECAP1	-0.0167121	0.999848	-0.541323	1.27334e-06
ARHGAP4	0.169201	0.999848	-0.388131	0.712953
ANKRD24	1.00927		-0.688454
DHX32	-0.0146003	0.999848	-0.162686	0.11216
RCOR1	0.0145393	0.999848	-0.0379068	0.834246
GPATCH2L	0.11654	0.999848	-0.070841	0.773114
LTBP4	-0.181191	0.999848	-0.236684	0.412963
BLVRB	0.0268563	0.999848	0.435002	0.0506697
SLC9A1	0.0119202	0.999848	-0.524568	1.75123e-06
SPTLC1	0.0708588	0.999848	-0.130969	0.338944
PAPOLA	-0.0517184	0.999848	-0.136989	0.41898
CCNK	0.0487817	0.999848	-0.205026	0.0193567
PCBP4	-0.0648005	0.999848	0.293389	0.0233129
YPEL3	0.140657		2.02192
MRPS33	0.0131554	0.999848	0.102144	0.607717
NDUFB2	-0.0451427	0.999848	-0.264651	0.153781
NUDC	-0.0554272	0.999848	-0.658161	4.74756e-08
MAEA	-0.124066	0.999848	-0.38483	0.0305227
ICAM1	0.122318		0.13497
STRN4	-0.055508	0.999848	-0.291016	0.0864396
IRAK3	0.182173	0.999848	1.00739	0.205562
LYZ	-0.775484	0.999848	-1.73508
MUL1	0.00165493	0.999848	-0.172346	0.159254
TFAP4	0.0246137	0.999848	-0.304773	0.0535094
PDCD7	0.0329767	0.999848	0.0402963	0.789296
SPG21	-0.0858527	0.999848	0.113544	0.262975
DNAJB11	0.0227995	0.999848	-0.530849	6.23088e-09
LEPREL1	-0.0686782	0.999848	-0.603627	2.79702e-05
THPO	1.11254		0.303724
CHRD	0.369311	0.999848	0.407694
FLT3LG	0.941573		-1.31283
RAB11FIP3	-0.0758132	0.999848	-0.223357	0.157566
GNPTG	-0.0268728	0.999848	-0.0636169	0.76571
ZNF268	0.0663839	0.999848	-0.00434843	0.983872
GOLGA3	0.0333211	0.999848	-0.30504	0.000397351
PABPC4	-0.0723852	0.999848	-0.24858	0.00820879
CERS4	1.05732		1.59878
MCOLN1	-0.0504238	0.999848	-0.317369	0.0202139
USP48	0.103432	0.999848	0.257817	0.0186858
EFNB1	-0.0603605	0.999848	-0.452178	0.018985
PDPR	0.120345	0.999848	0.145793	0.343446
AARS	0.0980107	0.999848	-0.0272323	0.850525
GLG1	0.10814	0.999848	0.177305	0.0964685
KIF4A	0.0460848	0.999848	0.0322434	0.80337
TNRC6A	0.0977797	0.999848	0.0834744	0.642163
FCGBP	0.33619	0.999848	-0.366066	0.318143
PLEKHG2	0.0465564	0.999848	0.0519911	0.753795
DLL3	-0.0455272	0.999848	-0.460486	0.0723007
NAT14	-0.102279	0.999848	0.0315611	0.884277
PITPNM2	-0.0207413	0.999848	-0.397944	0.0329503
EXOC1	-0.0189905	0.999848	0.163589	0.180719
RBM27	0.0684234	0.999848	-0.0141272	0.945725
POU4F3	-0.332187		-1.99291
OSBPL8	0.162402	0.999848	0.199522	0.47896
DTX2	0.0268518	0.999848	-0.148077	0.646391
PUS7	-0.021772	0.999848	-0.252978	0.00626565
LAMB4	0.618068		0.58236
NRCAM	0.50508	0.0996665	0.375533	0.025712
LAMB1	0.185362	0.999848	0.160926	0.0864444
SLC26A4	-0.0891364	0.999848	-0.0604692	0.939015
SLC26A3	0.140656		2.91725
DLD	-0.0505658	0.999848	0.0911542	0.468625
WDR7	0.183825	0.999848	0.124833	0.533587
TXNL1	-0.119551	0.999848	-0.236172	0.0219173
IL5RA	0.140627		-0.658066
ABCC6	-1.95388		-1.79081
CMTM6	-0.0851984	0.999848	-0.202416	0.274463
ITGA6	0.0265728	0.999848	-0.27399	0.0415398
RAPGEF4	0.000307303	0.999848	0.229496	0.595285
MLTK	0.0804934	0.999848	0.111243	0.516518
FH	0.0250783	0.999848	-0.177243	0.157743
SEL1L3	0.513005	0.00185122	0.917369	4.91698e-16
TF	1.68708	0.999848	-1.4781	0.30569
CDV3	-0.0360072	0.999848	-0.404133	1.75822e-05
MYO15A	-2.7629		-2.5998
ALKBH5	-0.0911903	0.999848	-0.332594	0.00294897
APOH	-2.24018	0.999848	-5.27818
NLRP1	0.0485658	0.999848	0.0301776	0.922876
PITPNM3	-0.111039	0.999848	0.695821	0.406902
SPAG7	0.0328981	0.999848	0.168865	0.371788
ORC6	-0.0452502	0.999848	-0.475352	1.02028e-06
ZFHX4	-1.49756		0.0509331
ZC3HC1	-0.0548251	0.999848	0.00704413	0.972913
ESR1	-0.821138		-0.658066
RGS17	-0.103667	0.999848	0.215064	0.554526
TMEM101	-0.107534	0.999848	0.210799	0.164683
CD200	-0.0382509		0.346472
CCDC80	0.262965	0.999848	0.869726
PSME1	0.0504601	0.999848	0.451927	0.000422819
PPP2R3C	-0.17692	0.999848	-0.320498	0.0145513
HAUS4	0.00999948	0.999848	0.253225	0.0845074
JPH4	0.140661		2.51403
SLC7A8	0.604798		-3.98169
OSGEP	-0.0269161	0.999848	-0.334698	0.00510932
SLC22A17	0.0546866	0.999848	-0.0160843	0.972315
RNF31	-0.114095	0.999848	-0.206314	0.120971
SCFD1	-0.0577409	0.999848	0.115448	0.341285
G2E3	-0.0466465	0.999848	0.217635	0.285331
HECTD1	0.148595	0.999848	0.0436193	0.834796
HNRNPC	0.0384218	0.999848	0.0782267	0.617769
SUPT16H	0.023028	0.999848	-0.145227	0.128591
TOX4	0.0105782	0.999848	0.131012	0.259933
GEMIN2	0.078687	0.999848	0.17708	0.262364
TGM1	-0.149579	0.999848	-0.331246	0.281482
TINF2	0.0153044	0.999848	-0.11983	0.406006
TBL1Y	0.0849278	0.999848	0.902662	0.0100871
SEMA6A	-0.04033	0.999848	-0.027515	0.906274
TRPM7	0.0626429	0.999848	0.121369	0.574603
TYRO3	0.17822	0.999848	0.370004	0.0806153
WDR76	-0.0104369	0.999848	-0.109035	0.374764
CAPN3	-1.28132		0.0875686
SNAP23	-0.066608	0.999848	0.250654	0.0150263
TBX15	-1.27455		0.880597
PHGDH	-1.95388		-1.79081
COL9A3	-0.0791236	0.999848	0.597726
EZR	0.0691652	0.999848	-0.274496	0.00593432
MYL6	-0.00754666	0.999848	-0.147942	0.531791
AGO1	0.0515598	0.999848	0.29574	0.00138601
TEKT2	1.97538		-0.658067
CLSPN	0.169942	0.999848	-0.41778	0.00301301
RFFL	-0.0239212	0.999848	0.166769	0.294835
UNC13D	-0.0997434	0.999848	0.00353318	0.992855
MFSD11	-0.0719273	0.999848	-0.025909	0.896263
DPYSL2	-0.0417273	0.999848	-0.227709	0.00790642
TGFB2	0.173984		0.135788
GPATCH2	-0.0166498	0.999848	-0.14599	0.4188
NUP50	-0.0361205	0.999848	-0.0278784	0.879349
CDC45	0.0498587	0.999848	-0.455493	4.51079e-05
COMT	-0.177012	0.999848	-0.348136	0.118359
XXbac-B461K10.4	0.0319776		0.108398
ECHDC1	-0.0612622	0.999848	-0.216464	0.0417757
LRRFIP2	0.00972483	0.999848	-0.0928041	0.52397
SEC22C	0.00362163	0.999848	0.0254095	0.848746
XYLB	0.151168	0.999848	-0.346335	0.0239104
HDAC6	0.0660933	0.999848	0.269659	0.0445795
GABRP	0.00508205	0.999848	0.835954	1.45155e-05
CDC6	0.0429299	0.999848	-0.627631	1.5951e-18
UPRT	0.0209338	0.999848	-0.194897	0.260221
CDC23	0.0325225	0.999848	0.0143066	0.917102
AAAS	0.00207889	0.999848	-0.071875	0.685743
CBX5	0.047617	0.999848	0.238131	0.110645
SUCO	0.0480696	0.999848	-0.139222	0.505921
MSH2	-0.00406786	0.999848	0.0809025	0.500501
MAP3K1	0.0682946	0.999848	0.26468	0.139595
DHPS	-0.0895657	0.999848	0.0586145	0.777963
HOOK2	0.0750012	0.999848	0.355523	0.0911929
ARCN1	0.0358691	0.999848	-0.219745	0.00698011
EPB41L4B	-0.142547	0.999848	-0.23858	0.145736
TMEM38B	-0.0139075	0.999848	-0.250767	0.0638658
PSMD5	0.0466848	0.999848	-0.0162563	0.9162
PTGS1	0.983216		0.303724
NUP188	0.0142607	0.999848	-0.364075	6.62864e-06
CRAT	-0.0525574	0.999848	0.289003	0.0573889
NANS	-0.152323	0.999848	-0.459972	0.000210285
TBC1D2	0.383316	0.999848	0.854753	0.00440126
DFNB31	0.00171492	0.999848	-0.0536439	0.849522
PDE6C	-0.431516		-2.09243
CWF19L1	-0.0482331	0.999848	-0.22171	0.0751863
SEMA4G	0.504167	0.999848	1.87537	4.71361e-17
BTAF1	0.150402	0.999848	-0.124178	0.529716
IKZF5	0.0126807	0.999848	0.022762	0.943666
BLNK	2.52153		0.303723
TLL2	0.138028	0.999848	-0.343351	0.00577711
CYP26A1	0.0225295	0.999848	0.708696	0.00788311
SORBS1	0.265643	0.999848	0.68685	0.236796
BAMBI	3.28415		3.66286
IL11	1.03831	0.999848	0.293512
WAC	-0.0566801	0.999848	0.0435892	0.780258
CREM	-0.122873	0.999848	-0.854772	6.34112e-14
NUBP2	-0.351539	0.999848	-0.676384	0.108102
C19orf77	0.759183	0.999848	0.739341	0.525782
HIVEP1	0.0996685	0.999848	0.356864	0.087578
TREM2	1.10241		0.303723
FKBP5	0.0293263	0.999848	-0.168268	0.144682
SRPK1	0.0329174	0.999848	-0.185227	0.0864831
BRPF3	0.0476311	0.999848	-0.289911	0.00336892
MRPS18A	-0.0192087	0.999848	-0.104888	0.594364
PGC	-1.94667		-0.821816
TMEM14A	0.0447775	0.999848	0.453064	0.000137246
EFHC1	0.0506452	0.999848	0.388515	0.00101483
HSP90AB1	0.00430894	0.999848	-0.519	1.36358e-08
CDC5L	0.103945	0.999848	-0.0224214	0.895873
ITPR3	0.0210643	0.999848	0.210586	0.00748391
ZNF184	0.14761	0.999848	0.311602	0.0118166
DSP	0.159426	0.999848	0.129299	0.461595
SIRT1	0.146052	0.999848	0.104888	0.468451
HNRNPH3	0.0115283	0.999848	0.153628	0.0770161
IFT74	-0.0349941	0.999848	0.596209	2.13054e-05
JAK2	0.137768	0.999848	0.0625357	0.800708
IL12RB1	1.10241		0.303723
ABL1	-0.00221008	0.999848	0.020933	0.873411
ACOT7	-0.118078	0.999848	-0.313903	0.0647236
SH3GLB1	-0.0300192	0.999848	-0.0151428	0.926792
CDC7	-0.0190343	0.999848	0.053897	0.7762
SYDE2	0.142019	0.999848	0.116635	0.653548
PCSK5	0.41729	0.999848	0.542437	0.00477393
SCD	0.00771223	0.999848	0.331837	0.000189326
TMED1	-0.0691913	0.999848	-0.408768	0.0701275
ABLIM1	-0.0699974	0.999848	-0.516876	0.0492504
ERMP1	0.0519688	0.999848	0.140364	0.375009
RAB18	-0.146142	0.999848	-0.202229	0.294527
NRP1	0.0570862	0.999848	0.12053	0.251319
HSD17B7P2	-0.0904292	0.999848	0.5377	0.222546
PRTFDC1	-0.0508278		0.543962
PALMD	0.140634		1.03806
TSPAN15	-0.0439599	0.999848	0.784067	0.104836
H2AFY2	-0.0214234	0.999848	0.121708	0.335203
FAM21A	-0.133561	0.999848	-0.150628	0.722046
MAST3	-0.233979	0.999848	-0.016242	0.951312
MZF1	0.0475589	0.999848	-0.0912028	0.608895
OCEL1	-0.028011	0.999848	0.45074	0.047583
MYO9B	-0.00996182	0.999848	-0.319933	0.000407739
KCNK6	-0.503086	0.999848	0.706385	0.500401
CATSPERG	-0.013452	0.999848	0.70603	0.102779
PSMD8	-0.0685029	0.999848	-0.33337	0.00541633
FBXL19	-0.124068	0.999848	-0.334749	0.0410983
STX1B	-1.12232		0.79515
HSD3B7	-0.0749248	0.999848	-0.0704026	0.768084
SETD1A	-0.0924403	0.999848	-0.371591	0.00439154
BCL7C	-0.228051	0.999848	-0.238534	0.289814
EFNA2	-0.065754	0.999848	0.270753	0.173369
CIRBP	-0.0520628	0.999848	0.0134451	0.940135
ATP5D	-0.386881	0.999848	-0.523589	0.0385139
C19orf26	-0.157816	0.999848	-0.451074	0.272107
AMELY	0.140651		1.26551
PRKY	0.131233	0.999848	-0.151191	0.341217
IGFALS	2.08313		0.303723
HNRNPM	-0.0351387	0.999848	-0.299459	4.56076e-06
MARCH2	-0.192344	0.999848	-0.0839776	0.765566
NDUFB7	-0.294771	0.999848	-0.481626	0.371208
TECR	-0.145047	0.999848	0.200319	0.251082
TIMM13	-0.180545	0.999848	-0.587801	0.1143
CDC34	-0.179078	0.999848	-0.288115	0.0686696
MTAP	-0.0496741	0.999848	0.0351989	0.850157
MISP	0.467648	0.999848	0.19399	0.557395
CEP170B	-0.128828	0.999848	-0.494525	0.0339216
POLR2E	-0.187469	0.999848	-0.281571	0.183055
POLRMT	-0.0543465	0.999848	-0.259228	0.249966
HCN2	0.0660447	0.999848	0.75828	0.106346
IZUMO4	-0.032431	0.999848	0.685981	0.169445
RASSF7	-0.0959099	0.999848	-0.435684	0.152263
GADD45B	-0.1666	0.999848	-0.162114	0.438279
PALM	-0.13218	0.999848	1.03387	5.26118e-06
MADCAM1	-0.197555		-0.681365
MKNK2	-0.126954	0.999848	0.521788	5.88842e-05
ARVCF	-0.0140554	0.999848	-0.259977	0.39932
TRMT2A	-0.232606	0.999848	-0.618876	0.00136671
RANBP1	-0.0971105	0.999848	-0.514488	1.40969e-07
ZDHHC8	-0.148985	0.999848	-0.591176	0.0197011
KLHL22	0.0377331	0.999848	-0.0700042	0.730834
MED15	-0.107726	0.999848	-0.409109	0.00284917
SERPIND1	-2.96865		-2.80559
SNAP29	0.000919066	0.999848	0.0217433	0.886585
CRKL	-0.0117072	0.999848	-0.152464	0.102396
LZTR1	-0.0242664	0.999848	-0.317813	0.0375786
CECR2	0.081145	0.999848	0.999413	0.000313258
SMARCB1	5.85637	2.80525e-230	5.67134	3.92413e-215
P2RX6	-0.863067		0.0673139
BCL2L13	-0.00437632	0.999848	0.0437917	0.764202
CABIN1	0.0739531	0.999848	0.184675	0.103722
TBC1D10A	-0.0882562	0.999848	-0.0337065	0.939353
SUSD2	0.595163	0.999848	1.35602	7.89267e-08
SF3A1	0.0462235	0.999848	-0.244681	0.00181137
RNF215	-0.230709	0.999848	-0.459393	0.00197518
SEC14L2	-0.171973	0.999848	-0.815314	6.32666e-13
SEC14L3	0.140651		1.26551
SPECC1L	-0.0374585	0.999848	-0.38021	0.000280006
PPIL2	0.00679211	0.999848	-0.0766269	0.574497
UPB1	-1.39441		-2.19311
YPEL1	0.0326279	0.999848	1.37875	2.67861e-19
SNRPD3	0.00500001	0.999848	-0.141551	0.427005
PES1	-0.108887	0.999848	-0.560507	7.20345e-07
MAPK1	-0.00378079	0.999848	-0.0648796	0.660363
GGT1	-0.507228	0.999848	0.774083	0.0710204
PRODH	-0.104773	0.999848	-0.0198773	0.922114
PPM1F	-0.104042	0.999848	-0.588993	0.00101297
SLC35E4	-0.0319164	0.999848	-0.296737	0.168851
TOP3B	-0.0772069	0.999848	-0.224483	0.241968
CRYBB3	0.0699551		-1.3574
DGCR14	0.0120233	0.999848	-0.31147	0.0317404
CRYBB2P1	-0.0737652	0.999848	-0.434546	0.00370158
MFNG	0.0188341	0.999848	0.172532	0.705304
CARD10	-0.105157	0.999848	-0.334174	0.0135045
LRP5L	0.246468	0.999848	-0.0317328	0.944354
SLC25A1	-0.178535	0.999848	-0.113949	0.516518
ADRBK2	0.0755981	0.999848	-0.0797411	0.638044
LGALS2	-0.0481252	0.999848	0.408545
GGA1	-0.0309062	0.999848	-0.126806	0.417114
HIRA	-0.233997	0.999848	-0.426544	0.00811287
SH3BP1	-0.155119	0.999848	-0.403971	0.0189345
LGALS1	-0.0728939	0.999848	1.16127	1.09544e-08
HPS4	0.0669402	0.999848	0.0938799	0.348171
PIK3IP1	-0.120835	0.999848	0.371669	0.0338736
NOL12	0.00133775	0.999848	-0.559646	0.000441827
SRRD	0.020974	0.999848	-0.262302	0.0110473
PATZ1	-0.0624338	0.999848	0.109541	0.246561
TRIOBP	-0.129569	0.999848	-0.248458	0.244359
TFIP11	0.00842323	0.999848	-0.220593	0.0612839
GCAT	-0.174806	0.999848	-0.271455	0.212548
GGTLC2	-0.471545		-0.888313
ANKRD54	-0.0956495	0.999848	-0.0718007	0.676722
EIF3L	-0.0321341	0.999848	0.431611	2.5468e-05
NHP2L1	-0.0803518	0.999848	-0.31913	0.0248325
MICALL1	-0.109203	0.999848	-0.0635183	0.670876
POLR2F	-0.0918392	0.999848	-0.470493	0.00961493
CCDC134	0.130009	0.999848	-0.295776	0.0688772
DEPDC5	0.074895	0.999848	0.0619979	0.692325
PICK1	-0.149045	0.999848	-0.2107	0.190522
TTC28	0.156417	0.999848	1.19319	0.0817823
CENPM	-0.0843623	0.999848	-0.698767	0.000145455
SEPT3	0.0603031	0.999848	-0.686306	1.94277e-08
[truncated: 26,136 more rows]
