# Supplementary material for: SMARCB1 regulates a TFCP2L1-MYC transcriptional switch promoting renal medullary carcinoma transformation and ferroptosis resistance
Source: Nat Commun. 2023 May 26;14:3034. doi: 10.1038/s41467-023-38472-y (PMC10220073; doi:10.1038/s41467-023-38472-y)
Supplement: Supplementary file 7 — Source Data [file 41467_2023_38472_MOESM7_ESM.zip]

Archive with 3 entries (2 files):
- Source Data/
- Source Data/Source data-Figures.pptx
- Source Data/Source-data-Tables.xlsx
