# Supplementary material for: SMARCB1 regulates a TFCP2L1-MYC transcriptional switch promoting renal medullary carcinoma transformation and ferroptosis resistance
Source: Nat Commun. 2023 May 26;14:3034. doi: 10.1038/s41467-023-38472-y (PMC10220073; doi:10.1038/s41467-023-38472-y)
Supplement: Supplementary file 7 — Source Data [file 41467_2023_38472_MOESM7_ESM.zip › Source Data/Source-data-Tables.xlsx]

## Sheet: Fig-3b
Fig. 3b
RMC2C wt			RMC219 wt
136	176	147	22	41	37

## Sheet: Fig-4b
	Fig. 4b
	% of gated cells	EPCAM		CD44
	RMC219	98.9	97.3	0.51	1.4
	UOK360	99.4	98.5	90.4	85.6
	UOK353	11.7	16.2	97.4	95.8
	RMC2C	4.23	3.1	99.1	96.5

## Sheet: Fig-4e
Fig. 4E	Annexin
RMC2C		R1	R2	R3	Mean	p-value
12hr	DMSO	10.6	10.1	11.6	10.7667
	DOX	9.75	8.97	9.43	9.38333	0.0749159
24hr	DMSO	9.36	9.51	9.28	9.38333
	DOX	16.8	12.6	12.6	14	0.082303
48hr	DMSO	12	11.4	10.9	11.4333
	DOX	24.3	34.4	44.7	34.4667	0.00872994
72hr	DMSO	11.5	13.4	12.4	12.4333
	DOX	57.5	60.7	50.6	56.2667	6.63877e-05
RMC219		R1	R2	R3	Mean	p-value
12hr	DMSO	7.07	7.81	4.21	6.36333
	DOX	7.87	18	13.9	13.2567	0.046569
24hr	DMSO	5.63	6.59	5.71	5.97667
	DOX	46.4	37.6	44.7	42.9	8.43257e-05
48hr	DMSO	8.3	5.3	3.77	5.79
	DOX	81.1	85.2	74.4	80.2333	1.31362e-05

## Sheet: Fig-5c
Fig. 5C	Bodipy
RMC2C		R1	R2	R3	Mean	p-value
mCHERRY	DMSO	60.2	52.9	53.3	55.4667
	DOX	46.6	49.4	51.1	49.0333	0.0763784
	DOX+FER1	16.8	13.2	42.3	24.1	0.0271953
SMARCB1	DMSO	63	47.7	46.8	52.5
	DOX	99.7	98.2	77.4	91.7667	0.00581742
	DOX+FER1	44.2	42.8	42.6	43.2	0.00126805
RMC219		R1	R2	R3	Mean	p-value
mCHERRY	DMSO	52.5	50	49.4	50.6333
	DOX	52.6	53.1	57.3	54.3333	0.0521809
	DOX+FER1	28.2	16.4	53.4	32.6667	0.0602693
SMARCB1	DMSO	57	56.1	48.5	53.8667
	DOX	69.7	99.5	88.5	85.9	0.0122589
	DOX+FER1	52.4	65.9	48.7	55.6667	0.0203942
Fig. 5C	Annexin
RMC2C		R1	R2	R3	Mean	p-value
mCHERRY	DMSO	5.8	6.6	10.2	7.53333
	DOX	22.2	5.4	15.6	14.4	0.12356
	DOX+FER1	9.9	8.8	4.4	7.7	0.132262
SMARCB1	DMSO	4.5	11.8	6.7	7.66667
	DOX	62	72.2	78.4	70.8667	0.000136219
	DOX+FER1	28.2	5.8	8.4	14.1333	0.00133111
RMC219		R1	R2	R3	Mean	p-value
mCHERRY	DMSO	7.8	5.5	12.4	8.56667
	DOX	13.2	6.5	8.8	9.5	0.378824
	DOX+FER1	4.2	12.1	3.2	6.5	0.215768
SMARCB1	DMSO	4.2	3.7	10.9	6.26667
	DOX	88.7	95.2	87.4	90.4333	7.43222e-06
	DOX+FER1	10.7	35.8	15.2	20.5667	0.00049536
Fig. 5C	Caspase3
RMC2C		R1	R2	R3	Mean	p-value
mCHERRY	DMSO	0.2	0	0.7	0.3
	DOX	1.2	0.7	0.2	0.7	0.16197
	CAMP	42.7	33.2	45.4	40.4333	0.000215574
SMARCB1	DMSO	0.9	0.1	0.8	0.6
	DOX	1.2	2.7	8.8	4.23333	0.0975421
	CAMP	49.7	42.4	43.6	45.2333	0.000112516
RMC219		R1	R2	R3	Mean	p-value
mCHERRY	DMSO	0.9	1.5	3.2	1.86667
	DOX	0.8	0.9	0.5	0.733333	0.0901793
	CAMP	65.8	65.9	64.9	65.5333	2.27155e-09
SMARCB1	DMSO	2.2	1.8	5.4	3.13333
	DOX	1.9	2.8	0.8	1.83333	0.183217
	CAMP	68.5	54.7	50.2	57.8	0.000269339

## Sheet: Fig-5d
Fig. 5d
	% survival	RMC219			RMC2C			VA-ES-BJ			G401			CHLA-06-ATRT			HEK293T			RPTEC
	25	100	100	100	100	100	100	100	100	100	100	100	100	100	100	100	100	100	100	100	100	100
	250	96.8923	93.8481	90.0235	92.0764	91.213	88.5933	102.637	113.485	88.8961	90.8025	100.365	105.999	101.472	106.277	112.027	94.8858	99.5031	126.563	106.218	103.901	104.995
	500	56.1859	54.2263	58.5902	75.4209	79.3504	72.3208	96.7791	99.2799	98.5521	96.9095	98.9105	99.9162	96.8958	102.389	90.8081	97.5007	89.5715	100.53	100.641	87.3403	98.1228
	1000	46.2689	45.7257	42.6193	55.4209	59.3504	52.3208	98.963	96.9592	97.9347	85.0475	87.0519	86.5427	97.631	98.3245	96.3376	98.7731	82.1883	106.653	94.4398	90.5263	97.2883
	1500	16.8465	12.7581	11.4743	24.6848	28.9342	23.5908	94.7666	97.4341	99.8821	56.5804	75.6548	73.6531	76.2896	75.8389	77.0796	98.3708	96.8052	97.1282	98.4013	95.649	97.1504
	2000	12.1613	10.1401	11.1621	10.9663	16.7756	18.5713	75.74	73.7488	71.5547	31.0645	32.0129	30.945	46.081	45.0915	47.0898	87.1016	88.081	85.4141	97.1443	98.0927	96.099
	3000	10.9126	10.3808	10.9141	10.8253	10.814	10.8877	64.5432	61.3633	63.3438	21.0641	22.0121	20.9402	26.0781	24.0836	25.0819	86.0973	88.0715	85.4006	98.3084	96.1712	95.2438
	5000	10.3884	10.3806	10.4064	10.1709	10.1723	10.1264	42.1255	41.3379	43.3709	11.1282	21.0066	20.0968	24.2121	23.2121	25.2121	61.0504	60.7701	64.02	76.2569	75.1327	77.1773
	10000	10.1253	12.14	11.0888	11.1463	12.16	10.1215	32.1584	33.1007	32.1966	10.9855	12.1012	13.1017	21.4896	23.2488	22.3355	63.1023	66.1023	63.1023	67.631	65.661	66.631

## Sheet: Fig-5g
Fig. 5G	Annexin
RMC2C		R1	R2	R3	Mean	p-value
24hr	DMSO	10.9	10.2	10.7	10.6
	IFNG	15.7	12.2	10.9	12.9333	0.0912344
48hr	DMSO	9.8	10.1	11.7	10.5333
	IFNG	68.8	33.5	34.5	45.6	0.0196171
72hr	DMSO	7.8	9.2	13.1	10.0333
	IFNG	72.6	68.4	69.7	70.2333	3.72909e-06
RMC219		R1	R2	R3	Mean	p-value
24hr	DMSO	9.69	8.44	6.95	8.36
	IFNG	7.55	9.18	3.85	6.86	0.221587
48hr	DMSO	4.12	5.18	4.79	4.69667
	IFNG	4.98	4.95	17.8	9.24333	0.174465
72hr	DMSO	7.4	7.78	7.46	7.54667
	IFNG	57.3	68.5	54.9	60.2333	0.000115388

## Sheet: Fig 5H
Fig. 5H	Annexin	R1	R2	R3	Mean	p-value
HEK293T	DMSO	4.9	5.2	3.9	4.66667
	IFNG	8.7	5.9	3.5	6.03333	0.214291
	IFNG+Fer1	5.6	5.2	3.2	4.66667	0.230293
RMC2C	DMSO	23	17.5	19.8	20.1
	IFNG	88.7	67.5	85.2	80.4667	0.000432946
	IFNG+Fer1	54.8	40.1	29.4	41.4333	0.00835358
RMC219	DMSO	9.8	11.2	13.5	11.5
	IFNG	73	65.8	72.2	70.3333	9.98817e-06
	IFNG+Fer1	21.6	38.7	62.9	41.0667	0.0371872

## Sheet: Fig-S4c
	Fig. S4c
			Normalized density
	RMC219		UOK360		UOK353		RMC2C
	44	55	88	95	109	122	156	162

## Sheet: Fig S6d
Fig. S6D	Cell cycle
RMC2C
		R1	R2	R3
0hr	G1	47.6	49	48.4	48.3333
	S	45	46.9	45.4	45.7667
	G2	3.38	3.81	3.76	3.65
12hr	G1	58.1	60.2	60.1	59.4667	7.54631e-05
	S	34.2	35.6	34.4	34.7333	5.43418e-05
	G2	3.87	4.11	4.02	4	0.0418691
48hr	G1	65.8	67.6	66	66.4667	6.56657e-06
	S	26	26.9	26.8	26.5667	3.78371e-06
	G2	4.6	5.05	4.97	4.87333	0.00161738

## Sheet: Fig S7b
Fig. 7b
RMC2C B1			RMC2C mC			RMC219 mC			RMC219 B1			RMC2C mC			RMC2C B1
DMSO	4.437		DMSO	5.538		DMSO	7.51		DMSO	4.252		DMSO	11.05		DMSO	15.775
	4.232			3.984			8.363			4.9			8.127			13.767
	6.055			3.256			7.479			4.459			10.235			10.336
Fer1	17.725		Fer1	37.211		Fer1	7.773		Fer1	4.489		RSL3	3.058		RSL3	1.067
	21.447			50.957			7.977			5.464			2.042			2.014
	16.645			43.985			6.084			4.809			3.9			1.991
Fer2	1.412		Fer2	28.532		Fer2	8.544		Fer2	5.66		Fer2	23.008		Fer2	31.336
	1.18			35.137			9.674			6.199			30.271			29.987
	1.626			30.238			8.28			5.764			27.657			24.794
Vad	0.225		Vad	3.62		Vad	1.612		Vad	4.459		Vad	2.788		Vad	1.649
	0.322			3.184			1.725			4.37			2.175			0.729
	0.441			2.804			4.746			4.485			2.742			2.603
Nec	18.564		Nec	13.528		Nec	2.705		Nec	5.558		Nec	4.245		Nec	6.387
	24.023			5.04			1.599			4.882			4.618			7.186
	28.113			2.983			3.13			4.129			3.144			6.007
RMC2C B1	Moyenne	Ecart Type	P val
DMSO	13.2927	2.24565
DMSO DOX	4.908	0.815358	0.00135321
Fer1 Dox	18.6057	2.05694	3.74e-13
Vad Dox	0.329333	0.088334	7.69135e-06
Nec Dox	23.5667	3.91169	0.215874
RSL3	1.69067	0.441099	2.25302e-05
Fer RSL3	28.7057	2.82026	8.0971e-11
Vad RSL3	1.66033	0.765099	1.46773e-05
Nec RSL3	6.52667	0.491352	0.00447571
